# Supplementary material for: Spatiotemporal transcriptome analysis reveals critical roles for mechano-sensing genes at the border zone in remodeling after myocardial infarction
Source: Nat Cardiovasc Res. 2022 Nov 17;1(11):1072–83. doi: 10.1038/s44161-022-00140-7 (PMC11358009; doi:10.1038/s44161-022-00140-7)
Supplement: Supplementary file 2 — Supplementary Table 1 The sequencing and alignment metrics produced by Cell Ranger. Supplementary Table 2 Top 150 genes or all genes (if fewer than 150) of positively differentially expressed genes (DEGs) of each cluster ranked by avg_log2FC in snRNA-seq. DEGs were defined as p_val_adj < 0.05 and avg_log2FC > 0.25. p_val_adj, P value adjusted for multiple testing based on Bonferroniʼs correction; avg log2FC, average log2 fold change between cluster of interest and all other clusters; Pct. 1, percentage of cells in the cluster with detectable marker expression; Pct. 2, percentage of cells in all other clusters with detectable marker expression. Supplementary Table 3 The sequencing and alignment metrics produced by Space Ranger. Supplementary Table 4 Top 100 genes or all genes (if fewer than 100) of positively differentially expressed genes (DEGs) of each cluster ranked by avg_log2FC in spatial transcriptomics. DEGs were difined as p_val_adj < 0.05 and avg_log2FC > 0.25. p_val_adj, P value adjusted for multiple testing based on Bonferroniʼs correction; avg log2FC, average log2 fold change between cluster of interest and all other clusters; Pct. 1, percentage of cells in the cluster with detectable marker expression; Pct. 2, percentage of cells in all other clusters with detectable marker expression. Supplementary Table 5 Gene lists of each gene module from WGCNA of spatial transcriptome. Supplementary Table 6 Table of the module membership as the correlation of the module eignegene and the gene expression profile from WGCNA of spatial transcriptome. Supplementary Table 7 Gene lists of each gene module from WGCNA of spatial transcriptome, including Csrp3 knockdown and overexpression mice. [file 44161_2022_140_MOESM2_ESM.xlsx]

## Sheet: Legends
Supplementary Table 1. The sequencing and alignment metrics produced by Cell Ranger
Supplementary Table 2. Top 150 genes or all genes (if less than 150) of positively differentially expressed genes (DEGs) of each cluster ranked by avg_log2FC in single-nucleus RNA-seq. DEGs were defined as p_val_adj < 0.05 and avg_log2FC > 0.25. p_val_adj , P-value adjusted for multiple testing based on Bonferroni correction; avg log2FC, average log2 fold change between cluster of interest and al…
Supplementary Table 3. The sequencing and alignment metrics produced by Space Ranger
Supplementary Table 4. Top 100 genes or all genes (if less than 100) of positively differentially expressed genes (DEGs) of each cluster ranked by avg_log2FC in spatial transcriptomics. DEGs were difined as p_val_adj < 0.05 and avg_log2FC > 0.25. p_val_adj , P-value adjusted for multiple testing based on Bonferroni correction; avg log2FC, average log2 fold change between cluster of interest and a…
Supplementary Table 5. Gene lists of each gene module from WGCNA of spatial transcriptome.
Supplementary Table 6. Table of the module membership as the correlation of the module eignegene and the gene expression profile from WGCNA of spatial transcriptome.
Supplementary Table 7. Gene lists of each gene module from WGCNA of spatial transcriptome including Csrp3 knock-down and overexpressin mice.

## Sheet: Supplementary Table 1
Supplementary Table 1. The sequencing and alignment metrics produced by Cell Ranger
Sample	Sham_1	Sham_2	day1 IZ+BZ_1	day1 IZ+BZ_2	day1 RZ_1	day1 RZ_2	day7 IZ+BZ_1	day7 IZ+BZ_2	day7 RZ_1	day7 RZ_2	day14 IZ+BZ_1	day14 IZ+BZ_2	day14 RZ_1	day14 RZ_2
Estimated Number of Cells	5000	5000	5000	5000	5000	5000	5000	5000	5000	5000	5000	5000	5000	5000
Mean Reads per Cell	58088	58291	60476	76862	72581	55148	52627	45177	40111	49153	71191	67566	84505	62661
Median Genes per Cell	73	71	472	104	115	94	198	212	98	94	93	440	76	101
Number of Reads	290440392	291454722	302381310	384311129	362905545	275740384	263134617	225886596	200553476	245766599	355954138	337828770	422525207	313306638
Valid Barcodes	0.978	0.98	0.969	0.969	0.966	0.969	0.98	0.98	0.981	0.981	0.981	0.98	0.98	0.981
Sequencing Saturation	0.261	0.396	0.252	0.279	0.669	0.539	0.289	0.262	0.273	0.275	0.486	0.294	0.631	0.538
Q30 Bases in Barcode	0.934	0.933	0.933	0.933	0.933	0.934	0.935	0.934	0.934	0.933	0.931	0.931	0.932	0.932
Q30 Bases in RNA Read	0.897	0.894	0.892	0.89	0.891	0.879	0.884	0.894	0.891	0.892	0.888	0.895	0.897	0.896
Q30 Bases in UMI	0.931	0.93	0.93	0.931	0.931	0.931	0.933	0.932	0.93	0.93	0.929	0.929	0.93	0.929
Reads Mapped to Genome	0.969	0.969	0.96	0.955	0.954	0.957	0.955	0.961	0.966	0.967	0.964	0.966	0.959	0.96
Reads Mapped Confidently to Genome	0.889	0.896	0.876	0.866	0.867	0.881	0.877	0.888	0.899	0.893	0.888	0.896	0.869	0.877
Reads Mapped Confidently to Intergenic Regions	0.205	0.201	0.202	0.205	0.206	0.212	0.174	0.171	0.182	0.176	0.165	0.172	0.167	0.162
Reads Mapped Confidently to Intronic Regions	0.007	0.007	0.031	0.008	0.024	0.017	0.024	0.025	0.023	0.015	0.022	0.031	0.013	0.023
Reads Mapped Confidently to Exonic Regions	0.677	0.688	0.642	0.653	0.636	0.652	0.679	0.692	0.694	0.702	0.701	0.693	0.689	0.692
Reads Mapped Confidently to Transcriptome	0.668	0.68	0.634	0.631	0.616	0.632	0.684	0.698	0.702	0.702	0.705	0.705	0.687	0.698
Reads Mapped Antisense to Gene	0.017	0.015	0.039	0.03	0.045	0.037	0.019	0.019	0.016	0.015	0.018	0.019	0.015	0.017
Fraction Reads in Cells	0.088	0.106	0.135	0.095	0.198	0.144	0.133	0.139	0.126	0.107	0.124	0.122	0.136	0.153
Total Genes Detected	15780	15518	19864	17328	17906	16780	20018	19848	18154	17847	19211	20421	17015	18786
Median UMI Counts per Cell	2249	2254	2866	2731	2190	1856	2427	2339	2056	2220	2403	3199	2424	2372

## Sheet: Supplementary Table 2
Supplementary Table 2. Top 150 genes or all genes (if less than 150) of positively differentially expressed genes (DEGs) of each cluster ranked by avg_log2FC in single-nucleus RNA-seq.
Cluster 0 marker genes top 150						Cluster 1 marker genes top 150						Cluster 2 marker genes top 150
gene_name	p_val	avg_log2FC	pct.1	pct.2	p_val_adj	gene_name	p_val	avg_log2FC	pct.1	pct.2	p_val_adj	gene_name	p_val	avg_log2FC	pct.1	pct.2	p_val_adj
Mybpc3	1.2938e-122	0.654818	0.952	0.895	4.17536e-118	Angpt1	4.12702e-201	1.31996	0.637	0.254	1.33187e-196	Xirp2	0	3.60117	0.966	0.633	0
Ivns1abp	1.30754e-102	0.651534	0.891	0.836	4.2197e-98	Pdk4	6.30801e-168	0.979177	0.75	0.396	2.03572e-163	Ankrd1	0	2.71065	0.964	0.407	0
Myh6	6.31006e-207	0.632554	0.998	0.969	2.03638e-202	Gm35041	4.97153e-130	0.928534	0.353	0.105	1.60441e-125	Gm13601	0	2.57133	0.381	0.02	0
Tnni3	2.74599e-111	0.596121	0.932	0.892	8.86186e-107	Fgf14	1.83973e-134	0.914514	0.751	0.439	5.93718e-130	Enah	0	2.47278	0.952	0.558	0
Rnf207	3.61678e-44	0.585659	0.623	0.568	1.16721e-39	Jun	2.73996e-174	0.888276	0.846	0.5	8.84241e-170	Flnc	0	2.45652	0.885	0.448	0
Coro6	1.73434e-57	0.582357	0.819	0.8	5.59707e-53	Slit3	3.42965e-85	0.868001	0.168	0.033	1.10682e-80	Ppm1e	0	2.20352	0.739	0.184	0
Lamb2	3.58274e-14	0.544865	0.378	0.343	1.15622e-09	Atf3	4.94989e-134	0.823846	0.752	0.423	1.59743e-129	Uck2	0	2.19856	0.738	0.194	0
Lgals4	8.65466e-29	0.543004	0.58	0.524	2.79303e-24	Plxdc2	3.98229e-116	0.801174	0.235	0.049	1.28516e-111	Nppa	5.27294e-196	2.13269	0.367	0.072	1.70168e-191
Kcnip2	2.72349e-14	0.541091	0.315	0.267	8.78925e-10	Fos	1.28123e-130	0.760317	0.709	0.371	4.1348e-126	Sorbs2os	3.01259e-256	2.00729	0.572	0.176	9.72223e-252
Smtn	1.24138e-45	0.532502	0.679	0.62	4.00617e-41	Rbfox1	2.7764e-98	0.723568	0.795	0.534	8.96e-94	Rtn4	2.72649e-256	1.97393	0.392	0.062	8.79891e-252
Doc2g	6.3495e-13	0.528424	0.334	0.292	2.04911e-08	Egr1	1.09624e-110	0.723508	0.729	0.426	3.53778e-106	Rras2	2.57037e-262	1.9634	0.604	0.191	8.2951e-258
Gm17428	2.9471e-19	0.47805	0.483	0.443	9.51089e-15	9530026P05Rik	4.76605e-99	0.721357	0.727	0.446	1.5381e-94	Myh7	1.1408e-59	1.87686	0.459	0.29	3.68158e-55
Tnnt2	3.8041e-132	0.47699	0.998	0.996	1.22766e-127	Gm12381	5.9078e-51	0.668254	0.464	0.275	1.90657e-46	Col4a1	3.0088e-296	1.81281	0.628	0.183	9.70999e-292
Pde4a	1.08877e-10	0.476605	0.344	0.316	3.51369e-06	Nr4a3	3.82064e-66	0.662452	0.339	0.151	1.233e-61	Zfp697	1.02674e-303	1.8034	0.745	0.302	3.31351e-299
Dgkz	4.98161e-08	0.476327	0.324	0.308	0.00160767	Rgs6	1.3667e-92	0.657937	0.802	0.536	4.41063e-88	Fhl1	4.58586e-233	1.74032	0.547	0.167	1.47995e-228
Eno3	3.19049e-09	0.475617	0.285	0.252	0.000102963	Pdzrn4	1.51343e-94	0.656327	0.637	0.35	4.88415e-90	Picalm	3.01825e-255	1.73038	0.78	0.396	9.74049e-251
Adcy6	1.37757e-15	0.473023	0.505	0.499	4.4457e-11	Dlc1	1.92205e-136	0.649483	0.962	0.834	6.20284e-132	Msn	1.47253e-296	1.66236	0.493	0.097	4.75214e-292
Myh7b	5.97144e-38	0.461182	0.683	0.589	1.9271e-33	Junb	1.31244e-89	0.641016	0.429	0.184	4.2355e-85	Tlr4	3.11911e-280	1.6412	0.75	0.313	1.0066e-275
Lrtm1	1.04296e-08	0.458077	0.21	0.169	0.000336584	Mir133a-1hg	2.38537e-96	0.63471	0.706	0.419	7.69806e-92	Clic5	0	1.63905	0.832	0.4	0
Crip2	7.31499e-14	0.456356	0.497	0.484	2.36069e-09	Mylk4	4.95657e-87	0.626823	0.545	0.274	1.59958e-82	Tgfb2	1.99624e-207	1.63486	0.311	0.044	6.44227e-203
Fblim1	1.37789e-19	0.449014	0.559	0.538	4.44674e-15	Kcnj3	1.60821e-92	0.624797	0.673	0.388	5.19002e-88	Synpo2l	8.88672e-298	1.6112	0.583	0.148	2.86792e-293
Hs3st5	3.26066e-28	0.445831	0.624	0.56	1.05228e-23	Btg2	3.23494e-89	0.612592	0.763	0.494	1.04398e-84	Otulin	2.59569e-272	1.59959	0.613	0.188	8.37681e-268
Slc4a3	2.97285e-38	0.442398	0.797	0.774	9.59397e-34	Mpped2	9.9592e-78	0.595461	0.419	0.191	3.21403e-73	Sorbs2	0	1.56662	0.995	0.952	0
Lars2	1.20767e-25	0.43182	0.77	0.798	3.89739e-21	Gm30382	1.20853e-90	0.594641	0.67	0.369	3.90016e-86	Fgfr2	5.93984e-168	1.48723	0.767	0.47	1.91691e-163
Mhrt	4.14135e-86	0.431071	0.968	0.9	1.3365e-81	Pdgfd	1.09647e-68	0.563592	0.301	0.12	3.53853e-64	Gask1b	1.15791e-283	1.46103	0.341	0.03	3.73681e-279
Gm31251	2.72208e-59	0.430381	0.891	0.823	8.7847e-55	Ier2	1.22068e-79	0.558303	0.294	0.104	3.93937e-75	Itga5	2.81665e-208	1.44794	0.619	0.234	9.08989e-204
Ppara	3.66e-41	0.419897	0.784	0.74	1.18116e-36	Lmod2	4.33098e-126	0.546609	0.981	0.909	1.39769e-121	Shroom3	2.64481e-151	1.41409	0.836	0.592	8.53534e-147
Asb14	1.84957e-09	0.419012	0.413	0.406	5.96895e-05	Ppargc1a	4.16903e-67	0.531974	0.945	0.784	1.34543e-62	Pakap.1	1.46698e-181	1.40216	0.84	0.58	4.73425e-177
Pfkfb2	5.75544e-11	0.407284	0.456	0.449	1.8574e-06	Gm24474	5.00501e-71	0.531615	0.465	0.232	1.61522e-66	Aopep	0	1.39775	0.959	0.722	0
Gm42418	1.61427e-59	0.406954	1	1	5.20957e-55	D830032E09Rik	1.99893e-65	0.509947	0.721	0.479	6.45094e-61	Klhl41	8.74644e-189	1.381	0.339	0.063	2.82265e-184
Vegfa	1.70584e-44	0.395566	0.891	0.871	5.5051e-40	Irs2	2.97961e-56	0.509907	0.485	0.273	9.61581e-52	Usp53	4.43885e-127	1.37448	0.288	0.069	1.43251e-122
Gck	8.15347e-07	0.383161	0.147	0.113	0.0263129	Pde7b	1.70559e-60	0.507331	0.698	0.465	5.50429e-56	Hbegf	6.19626e-186	1.31943	0.343	0.064	1.99966e-181
Mylk3	1.39686e-26	0.382942	0.67	0.632	4.50794e-22	Pde1c	2.15412e-59	0.501179	0.739	0.515	6.95179e-55	Col4a2	6.52568e-177	1.31686	0.712	0.378	2.10597e-172
Cpt1b	1.88264e-14	0.377831	0.593	0.625	6.07566e-10	Pln	4.31742e-100	0.490699	0.968	0.833	1.39332e-95	Tspan9	3.89489e-160	1.26824	0.395	0.109	1.25696e-155
Atp1a2	3.7192e-08	0.37325	0.469	0.476	0.00120026	Ripor2	3.62966e-73	0.486348	0.462	0.223	1.17136e-68	Itgb1	3.92018e-147	1.26442	0.583	0.267	1.26512e-142
Cmss1	2.23682e-34	0.362842	0.96	0.968	7.21867e-30	Rrad	1.5164e-52	0.474283	0.558	0.341	4.89373e-48	Smpx	1.28006e-132	1.24448	0.609	0.314	4.13102e-128
Myl2	4.26944e-47	0.360343	0.961	0.965	1.37784e-42	Auts2	1.62712e-76	0.452542	0.927	0.781	5.25105e-72	Nrap	4.69449e-196	1.22121	0.928	0.783	1.51501e-191
Atcayos	1.72505e-08	0.356946	0.504	0.516	0.000556708	Pitpnc1	3.23154e-56	0.448865	0.566	0.329	1.04288e-51	Nuak1	1.79041e-145	1.19589	0.573	0.249	5.77801e-141
Dmpk	2.55698e-13	0.350773	0.647	0.684	8.25189e-09	Atp1a1	1.87869e-53	0.441953	0.847	0.664	6.0629e-49	Creb5	6.89204e-167	1.18396	0.611	0.261	2.2242e-162
Vldlr	1.02271e-06	0.350326	0.514	0.547	0.0330049	Rabgap1l	1.93865e-46	0.43732	0.722	0.515	6.25641e-42	Mapk4	5.6072e-136	1.1356	0.44	0.154	1.80956e-131
Srrm1	7.42773e-09	0.347341	0.564	0.608	0.000239708	Magi2	3.08455e-80	0.433373	0.981	0.918	9.95447e-76	Actn1	1.92554e-95	1.11868	0.262	0.074	6.2141e-91
Asb2	2.89026e-21	0.340548	0.701	0.667	9.32745e-17	Tecrl	2.21102e-57	0.432854	0.735	0.489	7.13539e-53	Myh9	1.73417e-126	1.11357	0.319	0.086	5.5965e-122
Metap1d	7.15636e-09	0.340266	0.537	0.572	0.00023095	Phkg1	1.51473e-63	0.421605	0.298	0.12	4.88833e-59	Igf2r	2.69001e-115	1.10925	0.6	0.318	8.6812e-111
Hmcn1	1.15161e-18	0.339131	0.689	0.691	3.71647e-14	Gm40841	4.07384e-64	0.419182	0.262	0.097	1.31471e-59	Mical2	7.00997e-143	1.10427	0.729	0.43	2.26226e-138
Pygm	6.5331e-07	0.33744	0.463	0.482	0.0210836	Pik3r1	3.27802e-46	0.419153	0.793	0.603	1.05788e-41	Atxn10	2.8577e-126	1.09839	0.472	0.189	9.22238e-122
Ppip5k2	7.66887e-18	0.321252	0.671	0.665	2.4749e-13	Jund	7.45979e-66	0.418692	0.295	0.116	2.40742e-61	Pdlim3	2.46407e-99	1.09526	0.415	0.171	7.95206e-95
Kcnd2	2.24653e-29	0.32019	0.794	0.706	7.25001e-25	Gm36827	3.53571e-45	0.417771	0.391	0.212	1.14104e-40	Des	4.83579e-135	1.08778	0.728	0.435	1.56061e-130
Pnisr	3.11472e-08	0.313741	0.61	0.663	0.00100518	Rhobtb1	7.09494e-48	0.410429	0.748	0.529	2.28968e-43	Slc6a6	4.63079e-130	1.08621	0.538	0.232	1.49445e-125
Acacb	2.45806e-19	0.312329	0.728	0.73	7.93265e-15	Rgs2	6.77001e-48	0.408024	0.186	0.067	2.18482e-43	Pakap	1.20392e-103	1.08351	0.627	0.368	3.88529e-99
Slc27a1	7.95222e-08	0.311317	0.511	0.522	0.00256634	Abhd18	8.5394e-55	0.407506	0.485	0.269	2.75583e-50	Azin1	8.15461e-112	1.08309	0.5	0.228	2.63166e-107
Sbk1	2.08064e-08	0.309872	0.598	0.623	0.000671463	Fgf13	1.35094e-80	0.407346	0.988	0.955	4.35974e-76	Pdlim5	7.72302e-303	1.07557	0.991	0.94	2.49237e-298
Ubc	2.24369e-07	0.309567	0.663	0.718	0.00724083	Fbn2	2.62214e-43	0.405595	0.124	0.035	8.46216e-39	Rnf115	2.83071e-125	1.04539	0.396	0.134	9.13527e-121
Casz1	9.94282e-10	0.305899	0.625	0.663	3.20875e-05	Atp2a2	1.34482e-105	0.405378	0.995	0.969	4.34002e-101	Igf2bp2	3.08354e-122	1.03975	0.421	0.153	9.95121e-118
Cmya5	8.94322e-16	0.294225	0.733	0.72	2.88616e-11	Foxo3	3.08235e-52	0.404707	0.54	0.321	9.94736e-48	Pfkp	5.12057e-106	1.02816	0.487	0.218	1.65251e-101
Fabp3	5.14761e-09	0.291196	0.676	0.692	0.000166124	Gramd1b	2.94593e-54	0.404468	0.67	0.425	9.50709e-50	Usp28	6.2829e-117	1.01293	0.738	0.504	2.02762e-112
Camk1d	2.19108e-08	0.287651	0.762	0.827	0.000707106	Ext1	6.89214e-41	0.39946	0.65	0.443	2.22423e-36	Adamts1	1.24041e-74	1.01267	0.398	0.183	4.00304e-70
Mb	8.45766e-08	0.285811	0.637	0.677	0.00272946	Nfia	1.10052e-53	0.396154	0.853	0.673	3.5516e-49	Lamc1	4.18655e-112	1.00284	0.364	0.124	1.35108e-107
Gphn	6.94388e-20	0.268377	0.905	0.933	2.24093e-15	Nr4a1	2.41773e-56	0.390977	0.683	0.435	7.80249e-52	Gm12295	1.12884e-122	1.0022	0.757	0.478	3.643e-118
Txlnb	3.42346e-12	0.262913	0.69	0.704	1.10482e-07	Gpcpd1	2.21614e-40	0.389858	0.83	0.658	7.15194e-36	Ankrd10	5.08306e-113	0.989176	0.641	0.357	1.64041e-108
Art1	3.53934e-10	0.262095	0.614	0.613	1.14222e-05	Tcap	1.62014e-53	0.382441	0.867	0.676	5.22851e-49	Hipk2	5.98307e-101	0.982181	0.622	0.364	1.93086e-96
Ttn	1.17095e-27	0.258674	0.999	0.999	3.77888e-23	Ccbe1	4.18043e-57	0.379848	0.255	0.1	1.34911e-52	Zfp568	1.21424e-117	0.976857	0.494	0.212	3.91858e-113
Gm26917	8.99946e-11	0.254618	0.854	0.89	2.90431e-06	Pde4d	3.80957e-83	0.375892	0.996	0.979	1.22943e-78	Xirp1	1.44002e-117	0.969466	0.65	0.335	4.64722e-113
Sptbn1	1.22575e-19	0.250435	0.915	0.94	3.95573e-15	Fosb	1.49132e-41	0.375526	0.103	0.026	4.81279e-37	Rapgef1	7.85395e-123	0.964899	0.653	0.355	2.53463e-118
						Gm47644	6.60159e-48	0.375396	0.322	0.158	2.13047e-43	Ammecr1	3.39306e-97	0.96405	0.537	0.28	1.09501e-92
						Kcnd2	1.28398e-19	0.374913	0.799	0.722	4.14366e-15	Dpysl3	6.04761e-89	0.96283	0.264	0.08	1.95169e-84
						Art3	6.00109e-41	0.37405	0.803	0.628	1.93667e-36	Lpp	1.809e-140	0.944356	0.868	0.666	5.838e-136
						Ank2	4.48433e-68	0.369576	0.975	0.889	1.44718e-63	Rbpms	7.35321e-124	0.936911	0.926	0.798	2.37303e-119
						Gm26862	6.97298e-54	0.369501	0.492	0.27	2.25032e-49	Osmr	4.99076e-175	0.929042	0.231	0.023	1.61062e-170
						Fhod3	3.36439e-84	0.365805	0.99	0.954	1.08576e-79	Gm26632	2.17263e-107	0.922678	0.319	0.098	7.01152e-103
						Dusp1	4.80742e-47	0.365311	0.408	0.218	1.55145e-42	Cd44	2.2334e-81	0.921259	0.235	0.068	7.20764e-77
						Abcc9	1.01055e-53	0.364705	0.568	0.331	3.26124e-49	1110002E22Rik	2.3145e-61	0.916217	0.306	0.132	7.46935e-57
						Dock4	1.9679e-50	0.363402	0.448	0.245	6.35079e-46	Hectd2os	2.90777e-127	0.916173	0.792	0.515	9.38394e-123
						Fign	8.21864e-50	0.360121	0.457	0.251	2.65232e-45	Nppb	4.45007e-103	0.907728	0.712	0.416	1.43613e-98
						Cabcoco1	3.30306e-54	0.359447	0.361	0.174	1.06596e-49	Zbtb38	8.43879e-116	0.902654	0.621	0.325	2.72337e-111
						D830005E20Rik	1.64024e-53	0.357772	0.949	0.844	5.29339e-49	Serpine1	1.45134e-72	0.901359	0.49	0.254	4.68375e-68
						Zfp385b	8.76998e-39	0.357747	0.346	0.188	2.83025e-34	Camk2d	3.84238e-147	0.900395	0.937	0.807	1.24001e-142
						Rps6ka5	5.19143e-59	0.353576	0.342	0.155	1.67538e-54	Dmd	0	0.887001	0.995	0.993	0
						Fbxo32	3.87588e-41	0.353118	0.683	0.477	1.25082e-36	Kalrn	5.7145e-88	0.884973	0.421	0.186	1.84418e-83
						Mlf1	1.13718e-43	0.351367	0.369	0.194	3.66992e-39	Nrxn3	3.78742e-76	0.884744	0.103	0.01	1.22228e-71
						Sqstm1	5.11959e-40	0.350594	0.4	0.227	1.65219e-35	1700025G04Rik	2.66332e-84	0.867454	0.573	0.327	8.59505e-80
						Lpl	4.96233e-43	0.348967	0.892	0.752	1.60144e-38	Lrrfip1	6.67641e-149	0.86685	0.931	0.795	2.15461e-144
						Cited2	6.42817e-34	0.348924	0.216	0.104	2.0745e-29	Actn4	5.33306e-102	0.858097	0.443	0.184	1.72109e-97
						Homer1	5.40549e-39	0.348758	0.527	0.331	1.74446e-34	Rock2	2.4083e-92	0.844794	0.803	0.61	7.77208e-88
						Lifr	1.78128e-53	0.348655	0.365	0.175	5.74854e-49	Resf1	9.77807e-62	0.844549	0.691	0.504	3.15558e-57
						Dip2c	5.74777e-54	0.348139	0.915	0.774	1.85492e-49	Shb	2.74773e-85	0.836733	0.656	0.411	8.86749e-81
						Kcnn2	3.82816e-42	0.344086	0.846	0.665	1.23543e-37	Prkab2	1.67518e-95	0.83407	0.276	0.081	5.40615e-91
						Cradd	3.21916e-42	0.343208	0.509	0.311	1.03889e-37	Ehd4	6.59791e-86	0.8227	0.763	0.549	2.12928e-81
						Ctnnal1	1.68779e-41	0.34316	0.321	0.164	5.44682e-37	Gm13481	1.10904e-76	0.813394	0.571	0.317	3.57911e-72
						Ptprd	3.17107e-44	0.341207	0.57	0.358	1.02337e-39	Cfl2	6.82558e-98	0.809506	0.451	0.194	2.20275e-93
						Gja1	1.32491e-28	0.340831	0.68	0.515	4.27576e-24	Ankrd23	1.08232e-93	0.808598	0.802	0.577	3.49285e-89
						Adra1a	1.46434e-36	0.338596	0.571	0.377	4.72571e-32	Fam13a	6.7787e-48	0.79889	0.512	0.343	2.18762e-43
						Gm42941	1.19514e-53	0.338533	0.34	0.159	3.85695e-49	Ccn2	1.25785e-72	0.798264	0.331	0.133	4.05934e-68
						Hspb1	1.20709e-35	0.336384	0.634	0.446	3.89553e-31	Herc4	3.31859e-78	0.785629	0.524	0.284	1.07098e-73
						Zfp36	3.64099e-40	0.334379	0.28	0.138	1.17502e-35	Gm37982	1.84877e-162	0.785338	0.185	0.012	5.96636e-158
						Cpeb3	5.7795e-44	0.333995	0.896	0.738	1.86516e-39	Kif5b	2.01492e-93	0.785267	0.674	0.412	6.50256e-89
						Ccdc141	1.16637e-50	0.332261	0.917	0.782	3.76411e-46	Tacc2	3.90757e-143	0.782728	0.987	0.956	1.26105e-138
						Slc25a33	1.17331e-43	0.330896	0.327	0.164	3.7865e-39	Cald1	5.16337e-90	0.779471	0.136	0.017	1.66632e-85
						Ncald	4.14113e-46	0.330625	0.358	0.182	1.33643e-41	Ube2d3	4.66539e-73	0.76586	0.575	0.344	1.50561e-68
						Rasgef1b	5.28054e-40	0.330017	0.355	0.191	1.70414e-35	Arhgef12	1.36761e-99	0.765569	0.814	0.62	4.41355e-95
						Thrb	1.11642e-45	0.329962	0.885	0.726	3.60292e-41	Tln1	9.31057e-78	0.764389	0.306	0.113	3.00471e-73
						Dgat2	8.82537e-37	0.329947	0.409	0.238	2.84812e-32	Airn	3.70016e-107	0.764229	0.982	0.953	1.19411e-102
						Mylk3	1.33181e-45	0.329781	0.803	0.578	4.29802e-41	Nmrk2	1.01023e-88	0.763344	0.197	0.043	3.2602e-84
						Wnk2	1.41049e-47	0.327165	0.521	0.301	4.55192e-43	Tox3	2.2209e-55	0.76121	0.205	0.07	7.16729e-51
						Zfp521	5.68156e-42	0.327101	0.434	0.246	1.83355e-37	Scn5a	1.09482e-76	0.757839	0.864	0.74	3.5332e-72
						Galnt17	2.54228e-40	0.324902	0.284	0.14	8.20445e-36	Celf2	1.5013e-165	0.753866	0.986	0.933	4.84498e-161
						Erbb4	3.45712e-38	0.323427	0.903	0.766	1.11568e-33	Csrp3	7.54136e-87	0.751498	0.814	0.599	2.43375e-82
						Txlnb	9.28616e-43	0.323097	0.834	0.634	2.99683e-38	Efna5	2.08848e-59	0.749787	0.681	0.477	6.73995e-55
						Tcp11l2	2.96175e-46	0.321046	0.382	0.2	9.55817e-42	Igf1r	6.60329e-53	0.742501	0.58	0.387	2.13101e-48
						Epha4	3.07632e-39	0.32104	0.419	0.24	9.9279e-35	Tgfbr1	1.55713e-59	0.742329	0.308	0.134	5.02516e-55
						Ppp2r3a	4.3596e-36	0.320799	0.775	0.577	1.40693e-31	Filip1	5.98145e-114	0.739958	0.917	0.827	1.93033e-109
						Sik3	1.86391e-36	0.320415	0.821	0.641	6.01522e-32	Cx3cr1	2.2297e-59	0.736954	0.201	0.064	7.19568e-55
						Il15	8.63523e-43	0.317433	0.301	0.147	2.78676e-38	Gbe1	4.44689e-40	0.730925	0.439	0.272	1.4351e-35
						Synpo2	7.26347e-37	0.316144	0.788	0.595	2.34407e-32	Grk5	1.6848e-62	0.7298	0.546	0.322	5.43719e-58
						Tfdp2	2.04925e-39	0.316082	0.648	0.43	6.61333e-35	Lmcd1	1.22591e-46	0.724008	0.225	0.092	3.95626e-42
						Plcl1	4.00338e-39	0.315384	0.209	0.09	1.29197e-34	Mast4	1.34531e-58	0.721199	0.594	0.39	4.34158e-54
						Zfand5	1.94369e-38	0.312109	0.504	0.309	6.27268e-34	Prkg1	4.8938e-84	0.719275	0.919	0.796	1.57933e-79
						Mhrt	3.58381e-57	0.311846	0.988	0.904	1.15657e-52	Gm41505	1.17933e-75	0.714016	0.234	0.069	3.80595e-71
						Esrrb	3.30723e-42	0.311293	0.507	0.3	1.06731e-37	Myo18b	1.97772e-106	0.71398	0.897	0.75	6.38251e-102
						Rnd3	5.39049e-32	0.310315	0.174	0.077	1.73962e-27	Pam	5.41672e-82	0.71365	0.844	0.667	1.74808e-77
						Dnajb4	1.79571e-33	0.308408	0.533	0.349	5.7951e-29	Mypn	1.14242e-94	0.713142	0.874	0.733	3.68682e-90
						Trabd2b	1.61893e-39	0.307688	0.815	0.632	5.2246e-35	Atp6v1h	4.26456e-65	0.71025	0.333	0.146	1.37626e-60
						Nr3c2	2.03493e-35	0.307553	0.717	0.515	6.56714e-31	Gnao1	1.03886e-84	0.709613	0.224	0.058	3.35261e-80
						Esrrg	2.13366e-48	0.306261	0.951	0.851	6.88575e-44	Man2a1	2.57393e-52	0.707708	0.56	0.369	8.30657e-48
						Zbtb20	4.5309e-68	0.305456	0.994	0.971	1.46221e-63	Vcl	4.63386e-56	0.706397	0.627	0.446	1.49544e-51
						Rora	1.66851e-42	0.305273	0.903	0.758	5.38462e-38	B4galt1	1.86725e-69	0.69785	0.675	0.448	6.02597e-65
						Psd3	1.70431e-30	0.305233	0.438	0.271	5.50016e-26	Dusp27	5.02166e-70	0.694657	0.467	0.239	1.62059e-65
						Tbc1d4	3.00328e-36	0.302148	0.824	0.643	9.69218e-32	Neat1	6.17863e-87	0.685487	0.997	0.98	1.99397e-82
						Pdzd2	2.33129e-29	0.300138	0.737	0.563	7.52352e-25	Fkbp5	2.41232e-55	0.682093	0.303	0.133	7.78505e-51
						Polr2a	2.14749e-31	0.299573	0.195	0.092	6.93038e-27	Wdfy1	1.96903e-80	0.675681	0.264	0.084	6.35445e-76
						Prkd1	2.89096e-42	0.299469	0.221	0.095	9.32971e-38	Man1a	5.77124e-42	0.675635	0.52	0.342	1.86249e-37
						Grm1	1.41785e-28	0.29923	0.843	0.726	4.5757e-24	Tent5a	6.45099e-74	0.670328	0.332	0.13	2.08186e-69
						Bnip3	1.01629e-31	0.298625	0.354	0.207	3.27978e-27	Pdzrn3	1.62231e-29	0.666273	0.736	0.63	5.23552e-25
						Fchsd2	6.16095e-39	0.296017	0.383	0.212	1.98826e-34	Ppm1b	4.66267e-61	0.662599	0.421	0.219	1.50474e-56
						Gab1	3.82659e-43	0.295072	0.54	0.323	1.23492e-38	Aff1	1.57416e-50	0.65876	0.647	0.463	5.08013e-46
						Cd36	4.09417e-41	0.29452	0.923	0.796	1.32127e-36	Large1	3.62093e-94	0.658075	0.946	0.86	1.16855e-89
						Gm49708	1.72109e-33	0.293782	0.528	0.34	5.55431e-29	Tnfrsf12a	2.55477e-94	0.65746	0.296	0.09	8.24474e-90
						Ablim1	9.2028e-52	0.293049	0.982	0.928	2.96993e-47	Cblb	1.64448e-38	0.655613	0.451	0.29	5.30707e-34
						Ghr	1.78097e-37	0.292961	0.889	0.765	5.74754e-33	Klf6	3.52566e-68	0.651168	0.253	0.087	1.1378e-63
						Ppip5k2	6.46198e-35	0.292203	0.805	0.604	2.08541e-30	Ctps	9.24257e-67	0.648897	0.199	0.058	2.98276e-62
						Aff2	2.19973e-31	0.291356	0.248	0.128	7.09898e-27	Clu	4.38888e-36	0.648436	0.327	0.183	1.41638e-31
						Arhgap26	1.29858e-39	0.290397	0.92	0.796	4.19079e-35	Fermt2	1.00025e-58	0.643011	0.782	0.616	3.22799e-54
						Mtss1	6.83643e-40	0.289245	0.417	0.233	2.20625e-35	Bcl2	1.12714e-69	0.642441	0.184	0.047	3.63751e-65
						Fbxw7	2.46898e-34	0.288622	0.517	0.329	7.96788e-30	Magi1	1.40634e-47	0.63763	0.691	0.522	4.53854e-43
						Ptprg	4.97354e-30	0.288185	0.769	0.601	1.60506e-25	Ugp2	1.80931e-28	0.637493	0.528	0.387	5.839e-24
						Acss1	2.03081e-34	0.287982	0.794	0.605	6.55382e-30	Rusc2	1.02556e-76	0.636873	0.272	0.091	3.30969e-72
						Arhgap20	1.68234e-34	0.287908	0.302	0.162	5.42925e-30	Actc1	4.61087e-66	0.635471	0.848	0.679	1.48802e-61
						Fry	3.80233e-33	0.287906	0.87	0.732	1.22709e-28	Mt2	2.83955e-48	0.634939	0.193	0.069	9.16379e-44
						Apex2	2.01353e-40	0.286555	0.301	0.151	6.49805e-36	Pvt1	4.87217e-76	0.632449	0.16	0.033	1.57235e-71
						Smyd3	5.21177e-36	0.286195	0.503	0.311	1.68194e-31	Efhd2	3.39994e-91	0.630033	0.143	0.019	1.09723e-86
						Neo1	2.7626e-44	0.285771	0.59	0.362	8.91546e-40	Atp13a3	7.59125e-71	0.629466	0.248	0.082	2.44985e-66

## Sheet: Supplementary Table 3
Supplementary Table 3. The sequencing and alignment metrics produced by Space Ranger
SlideID	Sham	day1_1	day1_2	day1_3	day7_1	day7_2	day7_3	day14_1	day14_2	day14_3
Number of Spots Under Tissue	1689	1577	1640	1457	3154	920	1301	1153	1806	1425
Number of Reads	720303008	694947631	686458847	690495029	639076364	933096626	616689678	658297097	610348856	656566134
Mean Reads per Spot	426467	440677	418572	473916	202624	1.01424e+06	474012	570943	337956	460748
Mean Reads Under Tissue per Spot	346522	371416	380537	428632	180422	815470	407036	443388	310745	393418
Fraction of Spots Under Tissue	0.338341	0.315905	0.328526	0.291867	0.631811	0.184295	0.260617	0.23097	0.361779	0.285457
Median Genes per Spot	3134	3411	4126.5	4317	6199.5	5292	4249	5044	4915.5	4666
Median UMI Counts per Spot	22993	16402	24218	34361	57156.5	30368	20994	34151	28338.5	23354
Valid Barcodes	0.967975	0.952388	0.95483	0.955499	0.972758	0.958335	0.957855	0.965289	0.955128	0.951394
Valid UMIs	0.998354	0.996459	0.998754	0.998876	0.999591	0.998254	0.998467	0.9968	0.998759	0.997021
Sequencing Saturation	0.914696	0.934708	0.922604	0.904811	0.63996	0.952857	0.934797	0.890487	0.895089	0.921046
Q30 Bases in Barcode	0.965835	0.954636	0.955843	0.956681	0.949577	0.960354	0.960513	0.961903	0.958518	0.958036
Q30 Bases in RNA Read	0.93158	0.933682	0.938658	0.94285	0.921338	0.941032	0.937571	0.922349	0.940041	0.941039
Q30 Bases in UMI	0.965073	0.948078	0.949524	0.949618	0.948932	0.954117	0.953616	0.961145	0.952217	0.951546
Reads Mapped to Genome	0.958529	0.918733	0.960404	0.967001	0.959002	0.957558	0.96195	0.882986	0.962122	0.938275
Reads Mapped Confidently to Genome	0.917005	0.882935	0.928316	0.930517	0.921701	0.923054	0.929855	0.841086	0.928815	0.900966
Reads Mapped Confidently to Intergenic Regions	0.0323339	0.0280285	0.0201201	0.0213686	0.0213363	0.0195139	0.0149888	0.0232186	0.0122329	0.0181292
Reads Mapped Confidently to Intronic Regions	0.00480952	0.00673136	0.00490016	0.00398084	0.00670712	0.00546495	0.00488518	0.00554244	0.00580838	0.00675101
Reads Mapped Confidently to Exonic Regions	0.879862	0.848175	0.903296	0.905168	0.893657	0.898075	0.909981	0.812324	0.910774	0.876086
Reads Mapped Confidently to Transcriptome	0.859542	0.829079	0.882998	0.884038	0.875474	0.878432	0.889194	0.794201	0.888391	0.853599
Reads Mapped Antisense to Gene	0.00946808	0.00978473	0.00978387	0.011176	0.00702185	0.00972584	0.0105841	0.00737237	0.0111715	0.0121118
Fraction Reads in Spots Under Tissue	0.83983	0.891681	0.956444	0.948593	0.916377	0.845275	0.901252	0.810976	0.964147	0.902068
Total Genes Detected	16864	17349	18309	17954	20965	18086	17933	17646	18923	18424

## Sheet: Supplementary Table 4
Supplementary Table 4. Top 100 genes or all genes (if less than 100) of positively differentially expressed genes (DEGs) of each cluster ranked by avg_log2FC in spatial transcriptomics.
Cluster Green marker genes						Cluster Red marker genes						Cluster Gray marker genes top 100						Cluster Blue marker genes top 100						Cluster Yellow marker genes						Cluster Turquoise marker genes top 100						Cluster Orange marker genes
gene_name	p_val	avg_log2FC	pct.1	pct.2	p_val_adj	gene_name	p_val	avg_log2FC	pct.1	pct.2	p_val_adj	gene_name	p_val	avg_log2FC	pct.1	pct.2	p_val_adj	gene_name	p_val	avg_log2FC	pct.1	pct.2	p_val_adj	gene_name	p_val	avg_log2FC	pct.1	pct.2	p_val_adj	gene_name	p_val	avg_log2FC	pct.1	pct.2	p_val_adj	gene_name	p_val	avg_log2FC	pct.1	pct.2	p_val_adj
mt-Nd1	0	0.870339	1	1	0	Ankrd1	8.92797e-166	0.445026	1	0.996	2.8824e-161	Nppa	0	2.06676	1	0.992	0	Col1a1	0	3.34968	0.994	0.842	0	Hbb-bs	0	3.34608	1	0.769	0	S100a8	2.0358e-146	1.73717	0.687	0.287	6.57258e-142	Myl9	4.31557e-86	2.03011	0.981	0.611	1.39328e-81
mt-Co2	0	0.843396	1	1	0	Acta1	2.93904e-113	0.395371	0.999	0.993	9.48868e-109	Myh7	0	1.6461	0.99	0.885	0	Col1a2	0	3.17337	0.994	0.87	0	Hba-a1	0	3.08707	0.982	0.523	0	Srgn	4.66421e-139	1.59807	0.952	0.805	1.50584e-134	Tagln	7.90149e-82	1.7819	0.962	0.458	2.551e-77
mt-Nd4l	0	0.819704	0.999	0.973	0	Fabp4	2.8786e-133	0.328838	0.999	0.997	9.29355e-129	Clu	0	1.3344	1	0.998	0	Fn1	0	3.03316	0.991	0.839	0	Hba-a2	0	2.8157	0.99	0.584	0	Ccl6	1.84644e-113	1.55907	0.897	0.719	5.96124e-109	Acta2	3.17986e-77	1.76712	0.994	0.843	1.02662e-72
mt-Nd2	0	0.810475	1	1	0	Nppb	2.08903e-88	0.325947	0.995	0.97	6.74444e-84	Ankrd1	0	1.09392	1	0.996	0	Col3a1	0	3.02223	0.999	0.942	0	Hbb-bt	0	1.8934	0.899	0.291	0	S100a9	2.791e-129	1.4992	0.645	0.272	9.01074e-125	Myh11	2.36283e-156	1.67238	0.975	0.25	7.6284e-152
mt-Co1	0	0.793472	1	1	0	Igtp	2.72353e-12	0.268541	0.394	0.332	8.79292e-08	Xirp2	0	1.01247	0.991	0.941	0	Postn	0	2.74184	0.974	0.689	0	mt-Nd3	7.48718e-38	0.308642	1	1	2.41724e-33	Mt2	2.32222e-117	1.30482	0.976	0.879	7.49728e-113	Tpm2	1.15146e-69	1.4219	0.975	0.611	3.7175e-65
mt-Nd4	0	0.776303	1	1	0	Csrp3	7.85137e-75	0.25484	1	0.998	2.53481e-70	Hspb1	6.23766e-285	1.01038	0.999	0.99	2.01383e-280	Ftl1	0	2.73208	0.988	0.985	0	mt-Co1	2.35046e-30	0.277964	1	1	7.58846e-26	Hspb1	2.07555e-125	1.29051	1	0.991	6.7009e-121	Mustn1	3.08368e-92	1.00574	0.862	0.299	9.95567e-88
mt-Nd5	0	0.740303	1	0.994	0							Nppb	0	0.970975	1	0.969	0	Apoe	0	2.67022	0.999	0.996	0	mt-Nd5	1.1489e-26	0.259435	1	0.997	3.70922e-22	Timp1	1.08156e-113	1.26331	0.968	0.814	3.49183e-109	Crip1	1.65374e-39	0.905951	1	0.981	5.3391e-35
mt-Nd3	0	0.740143	1	0.999	0							Cilp	0	0.94892	0.725	0.486	0	Lyz2	0	2.58739	0.99	0.971	0	Alas2	0	0.257097	0.365	0.021	0	Arg1	7.84727e-153	1.26098	0.611	0.206	2.53349e-148	Flna	1.38109e-38	0.851944	0.987	0.884	4.45884e-34
mt-Atp8	0	0.711318	0.989	0.894	0							Mgp	1.28361e-274	0.926956	0.999	0.993	4.14414e-270	Spp1	1.26626e-168	2.51759	0.642	0.511	4.08813e-164							Ccl2	4.87736e-152	1.17159	0.798	0.392	1.57466e-147	Mylk	2.38579e-63	0.758163	0.836	0.346	7.70254e-59
mt-Cytb	0	0.695965	1	1	0							Des	0	0.925471	1	0.996	0	Sfrp2	0	2.48356	0.916	0.461	0							Actb	1.7683e-177	1.16467	1	0.999	5.70896e-173	Csrp1	3.63568e-36	0.710983	0.893	0.612	1.17378e-31
mt-Atp6	0	0.694236	1	1	0							Flnc	0	0.871916	0.993	0.955	0	Sparc	0	2.40053	0.996	0.992	0							Ccl9	7.22681e-105	1.09508	0.823	0.567	2.33317e-100	Gsn	2.92065e-27	0.674449	1	0.997	9.42933e-23
mt-Co3	0	0.683806	1	1	0							Sprr1a	6.26011e-251	0.860865	0.674	0.412	2.02108e-246	Bgn	0	2.34366	0.994	0.961	0							Flnc	1.38449e-116	1.08171	0.998	0.96	4.46982e-112	Sparcl1	1.04257e-30	0.63608	0.975	0.921	3.36595e-26
Cox7a1	0	0.495768	1	0.999	0							Acta1	0	0.854089	0.998	0.993	0	Eln	0	2.31127	0.983	0.688	0							Ccl7	5.69621e-131	0.980341	0.758	0.361	1.83902e-126	Cnn1	1.6423e-74	0.600087	0.654	0.159	5.30216e-70
Ech1	0	0.465461	0.999	0.997	0							Mfap5	0	0.831306	0.904	0.77	0	Sftpc	1.54839e-42	2.29526	0.205	0.111	4.99896e-38							Serpine1	1.0154e-80	0.978	0.817	0.635	3.27823e-76	Myl6	9.00015e-31	0.597045	1	0.992	2.9057e-26
Hopx	0	0.448118	0.97	0.805	0							Gpx3	0	0.820315	0.992	0.967	0	Ctss	0	2.20882	0.856	0.646	0							Spp1	1.25188e-76	0.971772	0.758	0.519	4.04169e-72	Dstn	1.02395e-31	0.580545	0.994	0.94	3.30582e-27
Cox7c	0	0.4201	1	0.998	0							Postn	8.53614e-244	0.800292	0.886	0.69	2.75589e-239	Col5a2	0	2.19082	0.961	0.718	0							Tgfbi	1.92932e-105	0.916347	0.833	0.542	6.22882e-101	Pi16	5.78424e-15	0.557063	0.931	0.801	1.86744e-10
Slc25a4	0	0.411469	1	1	0							Ccn2	0	0.775208	0.98	0.891	0	Mfap4	0	2.16377	0.96	0.589	0							Xirp2	3.22661e-95	0.902313	0.988	0.949	1.04171e-90	Sncg	4.72087e-35	0.550135	0.623	0.275	1.52413e-30
Lpl	0	0.409784	0.999	0.998	0							Igfbp7	0	0.748514	0.999	0.988	0	Vim	0	2.11744	0.989	0.94	0							Nmrk2	1.21628e-53	0.869858	0.821	0.629	3.92677e-49	Cytl1	5.15199e-38	0.5396	0.491	0.152	1.66332e-33
Hrc	0	0.404307	0.995	0.942	0							Fhl1	2.16289e-245	0.727539	0.959	0.901	6.9829e-241	Fstl1	0	2.11089	0.927	0.685	0							Hspa5	1.17916e-94	0.865922	1	0.982	3.80692e-90	Ppp1r14a	1.25176e-35	0.537413	0.711	0.345	4.04132e-31
Mpc2	0	0.400571	0.997	0.986	0							Thbs4	7.84537e-278	0.71719	0.617	0.344	2.53288e-273	Lgals3	0	2.0939	0.833	0.613	0							AA467197	2.97021e-141	0.859713	0.573	0.18	9.58933e-137	Bcam	5.85702e-22	0.484486	0.994	0.948	1.89094e-17
Eci1	0	0.396958	0.983	0.905	0							Rtn4	0	0.713923	0.967	0.877	0	Col5a1	0	2.08178	0.937	0.713	0							Rtn4	9.89927e-106	0.859327	0.982	0.889	3.19598e-101	Ckb	1.0612e-20	0.469624	0.994	0.86	3.42607e-16
Gm15543	0	0.395493	0.993	0.937	0							Rcan1	0	0.706089	0.956	0.818	0	C1qb	0	2.03544	0.969	0.905	0							Fhl1	3.83189e-74	0.845145	0.96	0.909	1.23713e-69	Igfbp4	7.6038e-25	0.449769	0.975	0.804	2.45489e-20
Bc1	3.35723e-67	0.395367	0.462	0.346	1.08388e-62							Timp1	0	0.688871	0.973	0.788	0	Cthrc1	0	2.02812	0.727	0.289	0							Ier3	2.19628e-72	0.836556	0.867	0.733	7.09069e-68	Cald1	1.95448e-19	0.429192	0.887	0.707	6.31003e-15
Acadm	0	0.392277	0.995	0.974	0							Bgn	0	0.688601	0.998	0.958	0	Comp	0	2.01366	0.928	0.445	0							Actg1	5.99949e-133	0.825436	1	0.993	1.93694e-128	Lmod1	2.71097e-119	0.42596	0.541	0.071	8.75238e-115
Tnni3	0	0.386882	1	0.999	0							Synpo2l	0	0.646925	0.958	0.816	0	Tmsb4x	0	1.97894	0.996	0.998	0							Fxyd5	1.95884e-115	0.813078	0.966	0.821	6.32412e-111	Epas1	1.97574e-22	0.418452	0.987	0.95	6.37866e-18
Uqcrb	0	0.380825	0.998	0.993	0							Pi16	1.3054e-136	0.642525	0.867	0.789	4.21448e-132	Ccn5	0	1.97553	0.908	0.499	0							Cxcl5	1.84022e-93	0.810866	0.508	0.19	5.94114e-89	Itih4	3.2007e-68	0.417783	0.434	0.075	1.03335e-63
Cycs	0	0.370697	0.998	0.993	0							Col4a1	0	0.621252	0.999	0.984	0	Eef1a1	0	1.94183	0.997	0.997	0							Tubb6	7.63649e-84	0.809598	0.833	0.598	2.46544e-79	Cldn5	1.16345e-15	0.398119	0.811	0.612	3.75621e-11
Acaa2	0	0.363006	0.998	0.989	0							Col15a1	0	0.614487	0.93	0.821	0	Tmsb10	0	1.90123	0.964	0.939	0							Prg4	2.56581e-68	0.795014	0.657	0.381	8.28373e-64	Tinagl1	3.31385e-18	0.393913	0.767	0.581	1.06987e-13
Eno3	0	0.362766	0.998	0.98	0							Cryab	5.92314e-178	0.612643	1	0.999	1.91229e-173	Loxl1	0	1.89018	0.97	0.827	0							Gm42418	4.61292e-42	0.776347	0.998	0.989	1.48928e-37	Ccdc3	4.69132e-130	0.39293	0.516	0.059	1.51459e-125
Atp2a2	0	0.356731	1	0.999	0							Mt2	1.6608e-157	0.597393	0.941	0.871	5.36188e-153	Tyrobp	0	1.88443	0.869	0.786	0							S100a4	1.29226e-99	0.766421	0.855	0.588	4.17206e-95	Ltbp4	7.33786e-14	0.372063	1	0.971	2.36903e-09
Pln	0	0.354245	1	0.998	0							Sparc	0	0.58098	1	0.991	0	Igfbp7	0	1.86734	0.997	0.988	0							Eif4a1	2.19169e-113	0.766284	0.996	0.953	7.07586e-109	Mcam	3.77406e-14	0.371799	0.774	0.588	1.21846e-09
Ndufab1	0	0.352311	0.997	0.99	0							Col4a2	0	0.57609	0.996	0.973	0	C1qc	0	1.86214	0.897	0.792	0							Cryab	1.54472e-134	0.759627	1	0.999	4.98713e-130	Mfge8	2.02177e-15	0.360808	0.994	0.944	6.52728e-11
Etfa	0	0.351168	0.992	0.959	0							Ltbp2	4.70632e-271	0.575858	0.777	0.508	1.51943e-266	Lox	0	1.85781	0.877	0.46	0							Pdpn	2.18864e-74	0.752017	0.663	0.382	7.06603e-70	Igfbp5	1.16752e-15	0.359687	0.824	0.627	3.76933e-11
Cox8b	0	0.350728	1	0.998	0							Mmp2	6.10779e-192	0.574384	0.837	0.75	1.9719e-187	Lum	0	1.85761	0.981	0.833	0							Mt1	3.28421e-99	0.744821	1	0.997	1.06031e-94	Mgp	2.11945e-17	0.358084	1	0.994	6.84263e-13
Atp5g3	0	0.347616	0.999	0.997	0							Emp1	0	0.573221	0.948	0.789	0	Mgp	0	1.85579	0.996	0.994	0							Tuba1c	2.82939e-101	0.739597	0.937	0.766	9.13468e-97	Ace	1.63756e-11	0.356718	0.799	0.671	5.28687e-07
Atp5g1	0	0.346522	1	0.998	0							Ltbp4	6.36771e-194	0.563915	0.979	0.97	2.05582e-189	Ltbp2	0	1.85294	0.915	0.504	0							Pf4	1.42517e-39	0.735002	0.835	0.741	4.60117e-35	Cavin1	5.63848e-13	0.352627	0.994	0.952	1.82038e-08
Etfb	0	0.34434	0.998	0.992	0							Tgm2	0	0.545849	0.986	0.952	0	Fbn1	0	1.8488	0.974	0.839	0							Hspa1a	2.31675e-40	0.728566	0.528	0.334	7.47964e-36	Podxl	1.12105e-15	0.352308	0.899	0.746	3.61931e-11
Ndufb1-ps	0	0.340131	0.999	0.995	0							Ankrd23	0	0.540616	0.997	0.962	0	C1qa	0	1.82952	0.938	0.862	0							1110002E22Rik	3.5922e-65	0.722177	0.804	0.635	1.15974e-60	Smtn	3.93252e-12	0.343209	0.943	0.882	1.26961e-07
Etfdh	0	0.33731	0.979	0.897	0							Tnfrsf12a	0	0.535818	0.953	0.829	0	Serpinh1	0	1.82194	0.952	0.977	0							Ankrd1	1.89156e-83	0.721818	1	0.996	6.1069e-79	Notch3	1.0712e-18	0.339713	0.811	0.576	3.45837e-14
Rpl3l	0	0.334608	0.945	0.74	0							Nrap	3.55455e-279	0.535596	0.993	0.943	1.14758e-274	Tagln	0	1.776	0.683	0.433	0							Cd52	7.66836e-69	0.7189	0.819	0.598	2.47573e-64	Igf2	5.88578e-21	0.336526	0.484	0.213	1.90022e-16
Acsl1	0	0.329359	0.994	0.938	0							Serpinb1a	6.54262e-101	0.533415	0.427	0.269	2.11228e-96	Gpnmb	0	1.71043	0.592	0.188	0							Hsp90aa1	1.57461e-80	0.708628	0.952	0.902	5.08364e-76	Id1	3.03833e-14	0.335633	0.881	0.782	9.80924e-10
Cox7b	0	0.327556	1	0.998	0							Hspb7	0	0.519226	1	0.991	0	Fbln2	0	1.70752	0.913	0.862	0							Cxcl3	4.59848e-223	0.706946	0.355	0.043	1.48462e-218	Col18a1	5.71455e-12	0.329812	0.616	0.41	1.84494e-07
Chchd10	0	0.326	0.999	0.995	0							Col6a2	1.14909e-204	0.5058	0.899	0.819	3.70982e-200	Ctsb	0	1.70534	0.99	0.997	0							Mmp9	2.11752e-147	0.704791	0.454	0.108	6.83641e-143	Gja4	1.01772e-23	0.328534	0.667	0.356	3.2857e-19
Aco2	0	0.325087	0.997	0.989	0							Fbn1	6.09232e-273	0.497209	0.952	0.836	1.96691e-268	Acta2	3.69886e-302	1.69881	0.842	0.845	1.19418e-297							Cxcl10	5.92908e-46	0.703274	0.323	0.131	1.9142e-41	Ly6a	7.6771e-15	0.327994	0.987	0.97	2.47855e-10
Cox5a	0	0.32071	0.999	0.997	0							Serpine1	4.33918e-195	0.495125	0.8	0.609	1.4009e-190	Timp2	0	1.6943	0.934	0.815	0							Cd44	9.46304e-83	0.694007	0.685	0.387	3.05514e-78	Dynll2	1.61976e-09	0.326116	0.981	0.972	5.22938e-05
Ckm	1.50677e-259	0.320506	0.999	0.996	4.86462e-255							Rbp1	2.74903e-169	0.491861	0.757	0.583	8.87523e-165	Col8a1	0	1.69084	0.874	0.569	0							Msn	6.87294e-99	0.688378	0.972	0.868	2.21893e-94	Gm13889	7.91959e-17	0.325134	0.717	0.467	2.55684e-12
Ndufb10	0	0.316091	0.999	0.992	0							Nmrk2	2.67173e-115	0.487948	0.783	0.605	8.62567e-111	Thbs2	0	1.66784	0.759	0.372	0							Cfl1	8.15886e-116	0.68781	0.99	0.94	2.63409e-111	Sema3g	7.84559e-41	0.320583	0.547	0.176	2.53295e-36
Ndufa1	0	0.315944	0.998	0.987	0							Col5a2	2.44597e-214	0.486467	0.876	0.721	7.89681e-210	Cd74	0	1.6504	0.95	0.872	0							Coro1a	7.00652e-84	0.676363	0.8	0.555	2.26205e-79	Stmn2	3.26051e-36	0.32011	0.522	0.181	1.05265e-31
Mrpl42	0	0.309284	0.994	0.973	0							Enah	3.58649e-254	0.485624	0.897	0.78	1.1579e-249	Csrp2	0	1.64373	0.813	0.586	0							Cd74	4.58941e-26	0.67357	0.915	0.88	1.48169e-21	Klf2	6.86352e-11	0.316552	0.962	0.917	2.21589e-06
Ndufa4	0	0.307768	1	0.999	0							Col8a1	4.1312e-211	0.48557	0.785	0.569	1.33376e-206	Fbln1	0	1.62958	0.968	0.846	0							Uck2	2.26727e-72	0.660902	0.827	0.65	7.31987e-68	Sorbs2	1.44346e-12	0.310981	0.981	0.947	4.66021e-08
Hadh	0	0.30713	0.987	0.941	0							Mfap4	3.64168e-183	0.479831	0.762	0.608	1.17572e-178	Aspn	0	1.61612	0.875	0.562	0							Anxa2	1.52114e-81	0.657026	0.97	0.879	4.911e-77	Ly6c1	4.09831e-10	0.30626	0.987	0.973	1.32314e-05
Cox6a2	0	0.305101	1	1	0							Eln	2.91953e-131	0.477279	0.81	0.706	9.42572e-127	Serpinf1	0	1.60977	0.898	0.657	0							Slfn4	8.61664e-127	0.655731	0.363	0.077	2.78188e-122	Pcp4l1	8.20788e-14	0.305959	0.95	0.86	2.64992e-09
Atp5o	0	0.304214	0.999	0.996	0							Uchl1	3.80148e-254	0.473518	0.719	0.484	1.22731e-249	Sfrp1	0	1.59462	0.839	0.474	0							Hspa1b	4.76919e-35	0.650887	0.452	0.264	1.53973e-30	Aoc3	6.45429e-19	0.299651	0.604	0.337	2.08377e-14
Ces1d	0	0.298554	0.736	0.388	0							Uck2	6.70096e-219	0.473236	0.796	0.628	2.1634e-214	Ms4a7	0	1.58932	0.707	0.324	0							Arhgdia	4.86964e-93	0.650741	0.994	0.954	1.57216e-88	Crispld2	1.15105e-12	0.296518	0.811	0.63	3.71617e-08
Mgst3	2.30788e-277	0.298398	0.99	0.951	7.45101e-273							Loxl1	9.45553e-249	0.472046	0.937	0.825	3.05272e-244	Ctsl	0	1.58672	0.961	0.96	0							Klhl41	4.41936e-47	0.645344	0.794	0.683	1.42679e-42	Nrip2	2.09529e-93	0.292415	0.434	0.056	6.76463e-89
Ndufv3	0	0.298389	0.998	0.995	0							Ier3	2.55137e-186	0.470847	0.853	0.713	8.2371e-182	Actg1	0	1.58569	0.99	0.994	0							Il1rn	2.95803e-120	0.645234	0.431	0.113	9.55001e-116	Wtip	1.42047e-16	0.291448	0.553	0.318	4.58598e-12
Ndufa3	0	0.294256	0.999	0.997	0							Tspo	6.00759e-270	0.468476	0.964	0.863	1.93955e-265	S100a11	0	1.56967	0.889	0.869	0							Lmcd1	8.38653e-43	0.644483	0.774	0.699	2.70759e-38	Tm4sf1	7.2919e-11	0.282972	0.943	0.851	2.35419e-06
Trdn	2.85295e-259	0.292407	0.964	0.826	9.21075e-255							Rpl3	0	0.465345	0.996	0.965	0	Adamts2	0	1.5659	0.911	0.585	0							Arpc1b	1.61005e-99	0.636479	0.964	0.831	5.19804e-95	Cd9	9.10124e-10	0.279746	0.792	0.673	2.93833e-05
Ckmt2	1.17119e-270	0.291056	0.999	0.995	3.78119e-266							Col1a2	3.99331e-204	0.463561	0.944	0.873	1.28924e-199	Fcer1g	2.43503e-304	1.56093	0.788	0.693	7.8615e-300							Tm4sf1	7.21072e-53	0.6341	0.907	0.85	2.32798e-48	Cavin3	5.52594e-10	0.277703	0.83	0.713	1.78405e-05
Strit1	0	0.289942	0.834	0.598	0							Serpinf1	5.05258e-210	0.461517	0.83	0.657	1.63123e-205	Thbs1	0	1.55762	0.788	0.568	0							Mif	3.64211e-82	0.632327	0.998	0.974	1.17586e-77	Heg1	1.04307e-11	0.274321	0.912	0.771	3.36754e-07
Myl2	7.63852e-184	0.286902	1	1	2.4661e-179							S100a6	0	0.461356	0.999	0.961	0	Id3	0	1.54907	0.91	0.87	0							Rpl3	1.65583e-94	0.630457	0.996	0.97	5.34585e-90	Gja5	7.47799e-41	0.270509	0.333	0.068	2.41427e-36
Atp5k	0	0.286279	1	0.998	0							Pfkp	1.55984e-276	0.460159	0.925	0.79	5.03594e-272	Npc2	0	1.53555	0.898	0.837	0							Il1b	4.3101e-72	0.629423	0.438	0.171	1.39151e-67	Ppp1r12a	9.43356e-11	0.269976	0.704	0.552	3.04562e-06
Atp5h	0	0.285758	1	0.997	0							Msn	6.19451e-275	0.451554	0.947	0.856	1.9999e-270	Igfbp4	0	1.5322	0.924	0.789	0							Ifitm3	2.64005e-87	0.627649	0.994	0.974	8.52341e-83	Lamb2	4.56121e-10	0.266757	0.975	0.965	1.47259e-05
Ndufb8	0	0.284702	0.998	0.995	0							Hspg2	1.22763e-249	0.451373	0.989	0.956	3.96342e-245	Rcn3	0	1.53017	0.917	0.746	0							Ncl	2.5279e-75	0.624052	0.938	0.871	8.16134e-71	Ptp4a3	5.81479e-10	0.265997	0.994	0.968	1.87731e-05
Ndufv2	0	0.281958	0.997	0.986	0							Pcolce	5.84098e-221	0.450893	0.934	0.853	1.88576e-216	Selenop	0	1.52637	0.968	0.939	0							Cxcl9	8.8184e-07	0.619459	0.274	0.215	0.0284702	Mob2	9.2531e-14	0.264726	0.818	0.631	2.98736e-09
Ndufa5	1.25086e-230	0.281481	0.999	0.996	4.03841e-226							Rhoc	4.97717e-308	0.448907	0.96	0.85	1.60688e-303	Mmp2	0	1.52558	0.951	0.739	0							Pgam1	5.83019e-76	0.61747	0.944	0.855	1.88228e-71	Ppp1r12b	4.31704e-09	0.259376	0.868	0.769	0.000139376
Ndufb4	0	0.281377	0.997	0.988	0							Eef1a1	0	0.444611	1	0.997	0	Col14a1	0	1.52351	0.846	0.434	0							Rsad2	5.47878e-26	0.616205	0.486	0.359	1.76882e-21	Adamts1	1.90794e-12	0.256502	0.786	0.62	6.15979e-08
Ldhb	1.99093e-214	0.276218	0.999	0.995	6.42772e-210							1110002E22Rik	4.09736e-85	0.442022	0.736	0.621	1.32283e-80	Mpeg1	0	1.5183	0.778	0.464	0							Clic1	2.22054e-84	0.611579	0.935	0.794	7.16902e-80	Dpep1	2.208e-08	0.25585	0.818	0.677	0.000712852
Ndufb9	0	0.275187	0.999	0.996	0							Aspn	1.19449e-149	0.44025	0.721	0.575	3.85641e-145	Rbp1	0	1.50454	0.851	0.58	0							H2-K1	7.99354e-21	0.609231	0.952	0.933	2.58071e-16	Csrp2	7.58649e-17	0.25476	0.862	0.611	2.4493e-12
Ndufa8	0	0.275102	0.996	0.974	0							Xirp1	3.63602e-185	0.435125	0.934	0.849	1.17389e-180	Ccn2	0	1.50078	0.952	0.899	0							Lcn2	1.71684e-64	0.607524	0.663	0.366	5.54281e-60	Sh3bgrl	2.39495e-08	0.254272	0.742	0.622	0.000773209
Sdhb	0	0.272278	0.998	0.994	0							Sqstm1	2.17755e-266	0.432084	0.992	0.971	7.03022e-262	H2-D1	0	1.50072	0.936	0.921	0							Hmox1	2.26837e-54	0.601447	0.532	0.293	7.32342e-50	Ptprb	4.87157e-07	0.252547	0.78	0.686	0.0157279
Atp5c1	0	0.271283	0.999	0.996	0							Col3a1	8.85356e-200	0.431078	0.985	0.941	2.85837e-195	Col16a1	0	1.49964	0.875	0.48	0							H3f3b	2.9435e-84	0.598639	0.984	0.944	9.5031e-80	Atp2a3	4.16123e-19	0.250582	0.459	0.2	1.34345e-14
Fndc5	3.7163e-261	0.271056	0.947	0.769	1.19981e-256							Cst3	2.67981e-157	0.430545	1	0.998	8.65178e-153	Ccdc80	0	1.49868	0.931	0.77	0							Slc2a1	8.42899e-59	0.598158	0.645	0.415	2.7213e-54
Atp5f1	0	0.270315	0.999	0.996	0							Gdf15	1.85069e-250	0.424733	0.58	0.299	5.97496e-246	Lgmn	0	1.49599	0.843	0.795	0							Atf4	2.99347e-64	0.597273	0.919	0.843	9.66443e-60
Dgat2	3.92051e-227	0.269391	0.974	0.863	1.26574e-222							Pam	6.54928e-212	0.423982	0.975	0.965	2.11444e-207	B2m	0	1.48251	0.978	0.98	0							Pgf	2.31494e-54	0.592166	0.522	0.286	7.47379e-50
Hadhb	1.06316e-223	0.26774	0.998	0.992	3.43243e-219							Sorbs2	1.14703e-245	0.421958	0.987	0.94	3.7032e-241	S100a6	0	1.4814	0.978	0.966	0							Esd	2.50017e-69	0.590814	0.956	0.895	8.0718e-65
Myoz2	1.14139e-210	0.267599	0.995	0.955	3.68499e-206							Lmcd1	8.39735e-95	0.420213	0.785	0.684	2.71108e-90	Grn	0	1.48088	0.925	0.923	0							Il1r2	2.13462e-159	0.589159	0.413	0.082	6.89162e-155
Cox6c	1.59175e-271	0.267086	1	0.999	5.13895e-267							Rrad	3.69807e-219	0.418963	0.987	0.956	1.19392e-214	Fabp5	6.80626e-236	1.47559	0.853	0.871	2.1974e-231							Ctla2a	4.11656e-60	0.587635	0.883	0.778	1.32903e-55
Mpc1	5.85982e-260	0.265977	0.995	0.982	1.89184e-255							Csrp3	3.61514e-132	0.418748	1	0.998	1.16715e-127	Lgals1	0	1.4554	0.981	0.997	0							Slfn2	7.50612e-88	0.586884	0.718	0.397	2.42335e-83
Cox5b	0	0.262408	1	0.999	0							Mt1	1.3494e-156	0.417867	1	0.997	4.35654e-152	Ecm1	0	1.45402	0.938	0.774	0							Txnrd1	7.27837e-59	0.586743	0.806	0.657	2.34982e-54
Got1	2.15661e-199	0.260512	0.996	0.972	6.96262e-195							Itgb5	2.87365e-195	0.411973	0.901	0.811	9.27758e-191	Aebp1	0	1.45018	0.855	0.548	0							Enah	1.15834e-57	0.586417	0.871	0.797	3.73969e-53
Ndufc1	9.27186e-297	0.259518	0.999	0.998	2.99342e-292							Atp1b1	6.95995e-239	0.409496	0.986	0.955	2.24702e-234	Lrp1	0	1.447	0.925	0.771	0							Isg15	9.74833e-35	0.585801	0.486	0.309	3.14725e-30
Fabp3	2.44517e-171	0.259187	1	1	7.89423e-167							Lgals1	0	0.408367	0.999	0.994	0	Ctsz	0	1.44494	0.879	0.786	0							Lilrb4a	9.45273e-75	0.585542	0.641	0.346	3.05181e-70
Mdh1	5.80566e-234	0.255619	0.999	0.998	1.87436e-229							Fstl1	2.69652e-193	0.408293	0.866	0.683	8.7057e-189	Dcn	0	1.43066	0.988	0.977	0							Lcp1	1.91691e-78	0.584065	0.812	0.565	6.18875e-74
Ndufb5	1.12207e-282	0.254531	0.998	0.993	3.62259e-278							Myl6	0	0.407053	0.999	0.991	0	Gpx1	0	1.427	0.944	0.945	0							Csrp3	5.60215e-78	0.582228	1	0.999	1.80865e-73
Sod2	2.13143e-225	0.253478	0.996	0.982	6.88132e-221							Cd63	0	0.406048	0.984	0.932	0	H2-Ab1	0	1.4248	0.914	0.762	0							Capg	6.53493e-66	0.580415	0.792	0.584	2.1098e-61
Idh3a	3.91033e-227	0.253177	0.988	0.939	1.26245e-222							Lamb2	1.41692e-179	0.399839	0.976	0.963	4.57452e-175	Col6a2	0	1.42119	0.948	0.817	0							Nme1	8.17111e-72	0.57929	0.931	0.842	2.63804e-67
Atp5md	3.00709e-201	0.252478	1	0.999	9.7084e-197							Igfbp6	2.17272e-151	0.398605	0.736	0.584	7.01463e-147	H2-Aa	0	1.41515	0.868	0.685	0							Eno1	4.63457e-54	0.576466	0.778	0.639	1.49627e-49
Ndufs6	3.06972e-219	0.251424	0.999	0.996	9.91058e-215							Serpine2	2.75136e-125	0.395569	0.674	0.537	8.88276e-121	Pcolce	0	1.40584	0.938	0.857	0							Tubb5	7.59935e-74	0.573334	0.972	0.913	2.45345e-69
Atp5j	0	0.250524	1	0.998	0							Mybpc3	1.01335e-140	0.389776	1	0.998	3.2716e-136	Bmp1	0	1.39983	0.914	0.667	0							Rras2	7.20072e-44	0.567253	0.788	0.704	2.32475e-39
Fitm1	3.17658e-199	0.250013	0.975	0.842	1.02556e-194							Col6a1	4.37039e-133	0.388927	0.843	0.771	1.41098e-128	H2-Eb1	0	1.39311	0.862	0.654	0							S100a6	2.91244e-77	0.567033	1	0.966	9.40282e-73
												Serf2	1.65978e-271	0.386145	1	0.998	5.35859e-267	Sh3bgrl3	0	1.39248	0.9	0.875	0							Pabpc1	5.15602e-71	0.566664	0.919	0.829	1.66462e-66
												Anxa2	1.47016e-244	0.384779	0.967	0.865	4.74641e-240	Mfap5	0	1.38865	0.94	0.772	0							Pakap.1	2.83669e-57	0.562767	0.853	0.788	9.15824e-53
												Fxyd6	1.46228e-168	0.383872	0.78	0.621	4.72097e-164	Ccl8	3.12424e-288	1.38701	0.606	0.316	1.00866e-283							Pkm	1.44171e-111	0.547424	0.998	0.996	4.65457e-107
												Lmna	1.18148e-254	0.381558	0.98	0.936	3.8144e-250	Ptn	0	1.38374	0.725	0.241	0							Synpo2l	1.03194e-55	0.546535	0.925	0.837	3.33161e-51
												2410006H16Rik	1.67126e-184	0.380071	0.824	0.685	5.39565e-180	Fmod	0	1.38134	0.762	0.291	0							Plaur	1.15007e-78	0.546387	0.518	0.221	3.71301e-74
												Comp	1.01312e-161	0.378532	0.684	0.467	3.27085e-157	Ogn	0	1.38087	0.913	0.779	0							Odc1	1.81291e-52	0.543267	0.813	0.705	5.85298e-48
												Fbln1	1.72947e-82	0.377924	0.881	0.856	5.5836e-78	Ifi27l2a	0	1.35899	0.936	0.898	0							Chil3	2.19978e-85	0.538777	0.409	0.133	7.10198e-81
												Mif	3.64549e-229	0.377886	0.99	0.972	1.17695e-224	Serping1	0	1.35848	0.953	0.848	0							Rpsa	1.23063e-103	0.536858	1	0.997	3.97308e-99
												Pmepa1	5.36781e-230	0.377776	0.89	0.729	1.733e-225	Ppib	0	1.35345	0.918	0.913	0							Tuba1b	2.39477e-68	0.535099	0.978	0.965	7.7315e-64

## Sheet: Supplementary Table 5
Supplementary Table 5. Gene lists of each gene module from WGCNA of spatial transcriptome.
M1	M2	M3	M4	M5	M6	M7	M8	M9	M10	M11	M12
Eef1a1	Mb	Flnc	Slc22a17	Ltbp4	Trpv2	Grap	Bcdin3d	Fzd8	mt-Atp6	Srgn	Igtp
Tmsb10	Myl3	Hspb1	Usp53	Fbln1	Cfap36	2810403D21Rik	Slc27a3	Prpsap2	mt-Nd4	S100a8	H2-K1
Sparc	Cox6a2	Csrp3	Mlkl	Pi16	Cenpt	Zfp407	Fchsd2	Slc35c1	mt-Co3	S100a9	Iigp1
Tmsb4x	Cox4i1	Cryab	Casc3	Lamb2	Dhcr7	Slc7a6os	Fam126b	Mis18a	mt-Co2	Arg1	Gbp6
Lgals1	Slc25a4	Ankrd1	Nt5dc1	Hspg2	Cenpw	Trp53rkb	5031425E22Rik	1810024B03Rik	mt-Co1	Ccl6	Gm4841
Bgn	Myh6	Fhl1	Grk3	Cfh	Lipt2	Pdgfc	Colq	Cbr3	mt-Cytb	Mt2	F830016B08Rik
Fn1	Fabp3	Nmrk2	Dolpp1	Myh7	Apoc2	Usp42	Cyp2j6	Cdnf	mt-Nd2	AA467197	Stat1
Myl6	Tnni3	Xirp2	Cyp26b1	Htra3	Arl16	Dbr1	Arhgap21	Pctp	mt-Nd1	Hspb1	AW112010
C1qb	Atp5b	Synpo2l	Nme7	Prelp	Pold3	Zfp646	Nrf1	5033428I22Rik	mt-Nd3	Mmp9	Irgm2
Col1a2	Uqcrq	Hspb7	AI987944	Mybpc3	Abcg1	Cdk5rap2	Kbtbd4	Bin2	mt-Nd5	Ccl9	Psmb10
Apoe	Atp5a1	Mt2	Zbtb4	Pkd1	Zfp931	Zfp944	Scyl3	Nol8	mt-Nd4l	Cxcl5	H2-Q7
Fau	Uqcr11	Uck2	Atg14	Gsn	Ssx2ip	Zc3h8	Unk	Rbm25	mt-Atp8	Ier3	Psmb8
S100a6	Pln	Enah	Kctd6	Nppa	Alg11	Fam185a	Mars2	Coa5	Atp5g1	Il1rn	Irgm1
Rps20	Ndufa4	Klhl41	Xrcc5	Cygb	Zbtb41	Vrk1	Hdac10	Akt3	Ndufb1-ps	Hspa5	Tap1
Rps12	Tpm1	Nrap	Sufu	Mmp2	Ripk1	Nol9	Rbm45	Casp7	Cox7c	Tubb6	Psme1
Rps8	Myl2	Xirp1	Rasl12	Col6a2	Qsox2	Gnl1	Ints5	Gba2	Myoz2	Actb	Cxcl9
Igfbp7	Atp5j2	1110002E22Rik	Cep89	Pam	Casp8	Med24	Gse1	Zdhhc17	Chchd10	Plaur	H2-Ab1
Rplp1	Atp2a2	Nppb	Ehmt1	Eln	Rragc	Rab10os	Gm13054	Taf4	Ndufa1	Ccl2	Ccl5
Col3a1	Cox8b	Ier3	Sema4c	Ltbp3	Bmp2k	Plcd3	Ebpl	Ebag9	Ndufab1	Serpine1	B2m
Fstl1	Idh2	Ehd4	Vamp7	Igfbp6	Ube2q2	Plxna4	Fnbp1l	Zfc3h1	Cox7a1	Hspa1a	Cd74
S100a11	Tnnt2	Tgm2	B3galnt2	Egfl7	Syt11	Amigo1	Tfip11	Themis2	Atp5h	Il1b	Gbp2
Rpl39	Cox6c	Rras2	Col4a4	Lum	Exoc8	AI662270	Nbeal2	Nkap	Mpc2	Pgf	H2-Eb1
Col5a1	Ldhb	Rtn4	Cmtm8	Ddx5	Exosc8	Atg16l2	Pten	Usp38	Slc25a4	Hspa8
Rpl13a	Mdh1	Des	Scly	Ecm1	Paqr7	Osgin1	Eepd1	AI987944	Uqcrb	Timp1
Rps16	Atp5e	Tnfrsf12a	Naf1	Comp	Hscb	Slc35a3	Rapgef6	Atic	Mrpl42
Col1a1	Ndufs6	Lmcd1	Dock4	Col4a1	Crem	Zfp317	Rab11fip5	Trps1	Aco2
Serpinh1	Cox7a1	Hbegf	Pi15	Mtch1	Dcun1d1	Top2a	Tmem181a	Ears2	Etfa
C1qa	Cox5b	Slc38a2	Podn	Ckb	Cks2	Rhno1	Uqcc2	Smarcal1
Rpl34	Ckmt2	Pdlim5	Gss	Pmp22	Sdf2l1	Gm49980	Slc39a6
Gpx1	Cox5a	Neat1	Sumo3	Serping1	Mtss1	Evi5l	Rbm8a
Fbln2	Uqcrc1	Rcan1	Inpp4a	Mgp	Oxsr1	Tstd2	Gnptg
Vim	Ndufa5	Sorbs2	Prcc	Col15a1	Paxbp1	Uimc1	Zbp1
Rpl13	Uqcr10	Actc1	Mmp19	Cpe	Nit2	Atg7	Rai1
Actg1	Uqcrfs1	Serpine1	Dxo	Cavin1	Wapl	Rap2b	Cdk18
Rps19	Atp5o	Hspa8	Pip4p2	Ace	Slc20a1	Ccnt1	Rnf20
Cd63	Atp5k	Ankrd2	Stoml1	Adamtsl2	Spg21	Pqlc2	Polr3k
Rps21	Ndufv3	Mt1	Arl5b	Mfap5	Ppp2r5d	Aldh1b1	Mpdu1
C1qc	Crip2	Itga7	Zfyve27	Loxl1	Abcc5	Sc5d	Col8a2
Rpl11	Atp5l	Actn2	Gnl3l	Klf2	Stx2	Cnp
Col5a2	Atp5d	Eef2	Alg10b	Sptbn1	Ankrd46	Pola2
Rps23	Ech1	Pfkp	Nfatc1	Crispld2	Fah	Med19
Tyrobp	Tcap	Ldha	Upf2	Col4a2	Tmem106a	Ggta1
Ppia	Chchd10	Cfl2	Nudt5	Sparcl1	Gba	Tmem131l
Rps15a	Fhl2	Ankrd23	Slc16a2	Bmp1	Clns1a	Frg1
Csrp2	Hadhb	Clic5	Cpeb1	Ptgis	Lyn	Mgl2
Rpl17	Ndufa13	Pkm	Camsap2	Mfap4	Atg101	Apobec3
Ppib	Ndufs2	Pakap.1	Ppp4r3a	Cd81	Pcolce2	Fbxo33
Rps4x	Cox7b	Bcr	Eif4a3	Ccdc80	Mob1a	Dock9
Rpl12	Ndufb9	Hspb6	Alg14	Ctnnb1	Piezo1	Hcfc2
Rpl18a	Ndufc1	Ube2d3	Bcat2	Bgn	Tial1
Rpl32	Hadha	Lcn2	Phf2	C1qtnf6	Snhg3
Rps10	Cyc1	Map3k20	Ankrd13c	Serf2	Hars
Rps7	Ogdh	Tspan9	Hdac4	Timp3	Gga2
Ctsd	Atp5mpl	Atf4	Nob1	Gpx3	Hmbs
Id3	Map1lc3a	Hspb2	Supt20	Nbl1	Atf1
Rps9	Mdh2	Prg4	Zfp638	Emp1	Noc2l
Rack1	Ndufv1	Tubb4b	Fam8a1	Igfbp4
Lyz2	Ndufs7	Spcs3	Kat7	Cd34
Timp2	Etfb	Srgn	Kiz	Dpysl2
Rplp0	Acadvl	Pgk1	Tep1	Fbn1
Rps3	Atp5j	Tubb6	Klhl40	Itgb5
Rpl27a	Ndufb8	Clic4	Brix1	Mcrip1
Rpsa	Eno3	Slc2a1	Tmem263	Pcolce
Rpl41	Tnnc1	Egln3	Peak1	Cilp
Rpl15	Ckm	Hspa5	Med13
Sh3bgrl3	Ndufa2	Tnnc1	Wasl
Fbn1	Lpl	Msn	Pck2
Npc2	Cox7a2	Eif4a1	Ireb2
Ctsb	Acaa2	Txnrd1	Nr2f2
Rpl35a	Actn2	Itga5	Nqo2
Ctsz	Sdhb	Hsp90aa1	Rc3h2
Rpl28	Slc25a3	Tpm1	Ccnk
Rpl37a	Ndufb2	Pkp2	Slc43a2
Rps27a	Ndufa11	Tuba1c	Clk4
Rps24	Pgam2	Lrg1	Rcbtb2
Rps26	Atp5c1	Usp28
Grn	Ndufb5	Rrad
Postn	Atp5md	Atp1b1
Arpc1b	Atp5f1	Tnnt2
Rpl23	Got2	Ctps
Rps3a1	Ndufb11	Aldoa
Serpinf1	Sdha	Gpi1
Rpl19	Ldb3	Anxa7
Cfl1	Atp5h	Ero1l
Tpt1	Ndufb10	Rrp12
Fcer1g	Pdhb	Aldh1a2
Dynll1	Pfkm	Nme1
Ftl1	Obscn	Myl12a
Lgmn	Atp5g3	Atxn10
Rpl6	Ndufa12	Hsp90ab1
Rbp1	Idh3b	Cct5
Loxl1	S100a1	Hk1
Lrp1	Coq8a	Timp1
Rps27	Aldoa	Cct8
Emilin1	Oxct1	Ccl6
Rps14	Ndufa6	S100a8
Lox	Sod2	Serbp1
Rpl30	Asb2
Rpl37	Cycs
Rpl29	Ndufa3
Rpl10a	Ndrg2
Crip1	Atp5g1
Rps11	Aco2
Ubb	Ivns1abp
Rpl18	Pygm
Pcolce	Ndufb7
Rcn3	Uqcrh
Rpl10	Echs1
Rpl9	Pdha1
Rpl36a	Phyh
Sec61b	Mybpc3
Mfap4	Gatd3a
Cthrc1	Ndufa10
Ltbp2	Pde4dip
Ms4a7	Ndufs3
Mpeg1	Acadl
Cyba	Actc1
Anxa2	Micos10
Hexa	Idh3g
Rpl38	Myom2
Col14a1	Cox6b1
Col8a1	Ndufs1
P4hb	Bckdha
Rpl3	Acsl1
Aebp1	Ndufab1
Itm2b	Cs
Rpl7	Crat
Rpl14	Pink1
Trem2	Got1
Rps18	Casq2
Emp3	Cd36
Rps28	Nipsnap2
Dap	Uqcrc2
Serf2	Acot13
Akr1a1	Ndufa9
Ccn2	Mpc2
Ifitm3	Sucla2
Sdc3	Ttn
Gm10076	Slc25a11
H2-D1	Vegfb
Ptma	Hspb6
Rpl22	Chchd2
Ctss	Cox7c
Rpl21	Ndufv2
Tspo	Tmem38a
Rpl7a	Fitm1
Psap	Pnpla2
Tagln2	Ndufs5
Loxl3	Doc2g
Rps5	Acadm
Fndc1	Dgat2
Rpl26	Ndufb6
Txndc5	Cpt1b
Emp1	Myom1
Rpl4	Bola3
Cst3	Uqcrb
Cxcl16	Suclg1
Efemp2	Coq9
Adamts2	Eef1a2
Thbs2	Fh1
Ifitm2	Mrpl12
Sfrp1	Hadh
Tagln	Decr1
Rplp2	Pygb
Col6a1	Mgst3
Pfn1	Slc2a4
Cstb	Macrod1
Mxra8	Coq10a
Actb	Hspa9
B2m	Dmpk
Pabpc1	Srl
Rpl8	Smyd1
Tmed3	Hrc
Ptms	Acss1
Rps6	Acads
Ccdc80	Dsp
Anxa1	Mfn2
Snhg18	Csrp3
Gabarap	Pdk2
Prelid1	Hopx
Ccn5	Adprhl1
Flna	Cisd1
Ppic	Mpc1
Laptm5	Tuba4a
Cnn2	Fbxl22
Eef1b2	Immt
Ost4	Kcnk3
Rpl31	Cpt2
Col16a1	Tufm
Vkorc1	Ndufs4
App	Ndufs8
Rpl23a	Ivd
Lsp1	Fxyd1
Lgals3bp	Gm44386
Thbs1	Mlf1
Tgfb3	Eci1
Cd300c2	Coro6
Rpl27	Itgb1bp2
Cd52	Gm15543
Rps29	Higd1a
Dcn	Tecr
Marcks	Ak1
Tpm4	Fmc1
Anxa5	Tle5
Sfrp2	Idh3a
Lum	Cox14
Fbln5	Ghitm
Rpl5	Mcrip2
Fkbp10	Ank1
Itgb5	Dlst
Srpx2	Acat1
P3h3	Rpl3l
Bst2	Vdac1
Hexb	Jph2
Ucp2	Atp1a1
Arf4	Dlat
Pmepa1	Ndufa7
Wfdc17	Fyco1
Tuba1a	Plin5
Aspn	Ryr2
Mgp	Apbb1
Lamp1	Ndufa8
Col4a1	Coq7
Sod3	Ss18l2
Ifi27l2a	Lrrc10
Rpl35	Txlnb
Fcrls	Slc4a3
Rps15	Hint2
Selenof	Ablim1
Ecm1	Pxmp2
Ctsh	Kcnip2
Gas5	Etfa
Tubb5	Aqp1
Bmp1	Mfn1
Ssr4	Trim54
Ddah1	Ndufa1
Ly6e	Ndufb4
Fcgr3	Art1
S100a10	Hspb7
Unc93b1	Sgcg
Ifi30	Mrpl42
Tmem176b	Micos13
Ctsa	Myzap
Lst1	Fkbp3
Selenop	Fndc5
Mfap5	Ptp4a3
Rpl24	Asb11
Loxl2	Popdc2
Pld3	Fitm2
Itm2c	Ephx2
Calr	Mtfp1
Cebpd	Mrps23
Atox1	Lmo7
Sirpa	Neat1
Gusb	Etfdh
Igf1	Fhod3
Acta2	mt-Co3
Ctsl	Dld
Cavin3	Tmod1
Clic1	Smpx
C1qtnf6	Trim63
Cd68	Tuba8
Mmp23	Fam174b
P4ha3	Tesc
Ptn	Dnajc15
Rps13	Cish
Kdelr3	mt-Cytb
2410006H16Rik	Acox1
Actn1	Hjv
Csf1r	Prxl2b
Shisa5	Fem1a
Sec61g	Uba52
Rps2	Bcam
Lgals3	Atp1a2
Ogn	Ttll1
Ly86	Rcan2
Olfml3	Ccng1
Mdk	Prdx5
Pdia6	Rilpl1
Atp6v0e	Apoo
Sdcbp	Perm1
Cdc42	Ppp1r14c
Col6a2	Gpc1
Serpine2	Gmpr
C3ar1	Nudt8
Gnai2	Atcayos
Crtap	Ndrg4
Rgs10	Ogdhl
Ssr2	Hspb8
Mrc2	Pgm1
H3f3b	Ppif
Fxyd5	Gsn
Clec11a	Mrpl51
Itgb1	Apobec2
Tpm3	Ube2b
Serping1	Cluh
Myl12b
Adgre1
Cd72
Mmp2
Igfbp4
Gnas
Col6a3
Maged2
Calm1
Angptl4
Kdelr2
Ctsc
Cnn3
Plin2
Gpx7
Dpt
Efhd2
Fxyd6
Erp29
Ckap4
Col4a2
Clta
Rnase4
H2afz
Selenom
Snrpg
Litaf
Pdgfrl
Spi1
Gas6
Csrp1
Fabp5
H3f3a
Pltp
Plod3
Eva1b
Pxdn
Prdx4
Ptpn18
Ltbp3
Marcksl1
Fkbp9
Glipr1
Mmp14
Mfap2
Tceal9
Fmod
Maged1
Rrbp1
Ctsk
Sat1
Arpc5
Islr
H2-Aa
Cotl1
H2-T23
Gnb2
Rcn1
Nid1
Calm2
Trf
Lipa
Arpc2
Frzb
Ccn4
Pdlim2
Selenow
Mxra7
Sdc1
Rpl22l1
S100a4
Lcp1
Alox5ap
Chpf
Ecrg4
Serp1
Phlda3
P3h1
Rflnb
Tmem176a
Col18a1
Rps25
Ccn1
H2-Eb1
Mtch1
Cd74
Ddost
Gpx3
Gltp
Txn1
Lgals9
Stab1
Pla2g7
Praf2
Atp6v0c
Npdc1
Ppp1r18
Cemip
Colgalt1
Sec61a1
Cxcl12
Pdia3
Capg
Prdx1
Pnp
Zyx
Calu
Iqgap1
Ms4a6d
Mfge8
Rpn2
Cd9
H2-Ab1
Man2b1
Tpm2
Tnc
Lamp2
Nedd4
Npm1
Ccl8
Kif26b
Limd2
Olfml2b
Lhfpl2
Ergic3
Myl9
Tmed9
Plac8
Itgbl1
Aprt
Cyb5r3
Fth1
Lhfp
Sh3bgrl
Cnpy2
Gpnmb
Ostc
Gnb1
Rac1
Clec12a
Basp1
Arpc4
Nupr1
Cybb
Nucb1
Tmem119
Fcgr4
Gask1b
Actr3
Rps27l
Timp1
Cdk4
Arhgdia
Oaf
Pld4
Serpinb6a
Selplg
Itga11
Cd53
Tuba1b
Enpp1
Crlf1
Eef1g
Tmem50a
Fcgr2b
Anpep
Aif1
Pls3
Scpep1
Morf4l2
Fcgr1
Pea15a
Ms4a6c
Pirb
Comp
Eif3f
Surf4
Tgfbi
Lrrc17
Arpc3
Stt3a
Cald1
Rnh1
Tmem167
Rab31
Col11a1
Ap3s1
Myh9
Ptgis
Dpysl3
Glmp
Krtcap2
Rps17
Cd48
Tspan6
Tmem106a
Rhoc
Tnfrsf1a
Eef2
Fam129b
Anxa3
Runx1
Arhgdib
Col12a1
Col15a1
Ywhaq
Rpl36
Gadd45b
Gdi2
Pf4
Ddb1
Dok1
Serf1
Metrnl
Hmgn1
Ilk
Picalm
Actn4
Sri
Pdia5
Btf3
Irf7
Gpx8
Sdf4
Cmtm7
Fat1
Pdgfrb
Adam9
Vat1
Snai1
Rpl36al
Bcl2a1b
Serinc3
Cd302
Msn
Tgfbr2
Arap1
Pgam1
Tns3
Cmtm3
Sh3gl1
Mydgf
Antxr1
Lamb1
Plp2
Hsp90b1
Itm2a
Kdelr1
Lamc1
Tm4sf1
Plod2
Cttn
Nckap1l
Tma7
Eif5a
Slc38a10
Cox6a1
Unc5b
Ywhab
Fkbp11
Tmem45a
Pik3ap1
Spp1
Gns
Rhog
Tapbp
Junb
P2rx4
Gxylt2
Rap1b
Fuca1
Fgfr1
Rbm3
Prcp
Fkbp7
Eno1
Tnfaip8l2
Nek6
Acp5
Tgfb1i1
Dad1
Scarf2
Ostf1
Serpina3n
Isg15
Arl6ip1
Ms4a6b
Copz2
Evi2a
Leprot
Lmna
Esyt1
H13
Vasn
Fam114a1
H2-T22
Selenon
Tubb2a
Sh3pxd2b
Dbn1
Cpxm1
Tnfrsf1b
Axl
Tram1
Ywhah
Fibin
Cercam
Nsa2
Rpn1
Zfp36l2
Ube2l6
Plxdc2
Ddah2
Hspg2
H2-K1
Srpx
Ppp1r14b
H19
Cndp2
Fzd2
Ptbp1
Pofut2
1110038B12Rik
Gm47283
Itgb2
Eln
Fscn1
Cyth4
Sulf2
Cd300a
Fgfrl1
Hnrnpk
2310022B05Rik
Dkk3
Cebpa
C5ar1
Atp6v1a
Sgpl1
Otulinl
Nrep
Ext1
Cd248
Gm2a
Tceal8
Cd276
Pfdn5
Gpsm3
Ndufa4l2
Cd14
Rac2
Nucb2
Mtpn
Tmem59
Cilp
Lasp1
Adam12
Ggh
Nnmt
Lama4
Coro1a
Tm9sf3
Abca1
Asah1
Tmed2
Tmed10
Adam8
Ifi204
Bola2
Mfsd1
Myo1f
Svbp
Rtp4
Edem1
Tmbim6
Capza1
Rnf213
Ssr3
Ctdsp2
Psmd8
Timp3
Ypel3
44450
Tcirg1
Myadm
AI506816
Abhd12
Ckb
Dact3
Bax
Zfas1
Capn2
Pold4
Myof
Zfp36l1
9530068E07Rik
C1qtnf3
Arsi
Oasl2
Cap1
Brk1
Wls
M6pr
Kcnj15
Ifi27
Trim47
Akr1b8
Snx5
Ap2m1
Rhoa
Tpd52
Cd84
Os9
Crlf2
H2afj
Eif4a1
Cox8a
Cyp1b1
Vcam1
Ssc5d
Necap2
Parva
Slc11a1
Ube2c
Psmb8
Epb41l2
Elob
Tax1bp3
Matn2
Plvap
Fermt3
Ftl1-ps1
Txndc17
Rab5c
Elovl1
Fkbp1a
Prss23
Plscr3
Mrpl52
B4galt5
Synpo
Adamts12
Vgll3
Glb1
Rras
Rab3il1
Pcbp2
Arhgef25
Hnrnpab
Plxnb2
Tkt
Slc37a2
Heg1
F2r
Ttyh3
Dnaja1
Laptm4a
Mif
Hspa8
Mob1a
Apobec1
Id2
Ap2s1
Glipr2
Copg1
Creb3l1
Socs3
Cd300ld
Gng10
Ier5l
Arrb2
Mafb
Capzb
Mapk3
Col8a2
Ap1s1
Il4ra
Tbrg1
Cd47
Thy1
Ganab
Dhrs3
Prelp
Thbs3
Lxn
Snhg8
Abracl
Tln1
Gng5
Chpf2
Clec4a3
Cfp
Actr2
Cdc42se1
Adam15
Tyms
Arl1
Rtn4
Lair1
Vamp8
Meox1
Anxa4
Tspan4
Ppp4c
S100a13
Gngt2
Sf3b5
P2ry6
Ptprs
Ski
Nap1l1
Coro1c
Angptl2
Slamf9
Tnfsf13
Rab34
Scx
Cd81
Lrrc59
Dstn
Mxd4
Hvcn1
Atp6v1f
Eif3k
Isg20
Sec24d
Myo7a
Soat1
Vasp
Creb3l2
Rab7b
Snrpf
Cebpb
Adamtsl3
Mest
Slfn2
Phf11b
Btg1
Prr13
Man2a1
Sec13
Blvrb
Cdh11
Vsir
Itpripl2
AI413582
Kctd12
44447
Prkcd
Vmp1
Sertad4
Hnrnpa1
Ywhaz
Clec4a2
Arf1
Tmem123
Cltc
Slc15a3
Eng
Xaf1
Tor3a
Tmem165
Pycard
Gpr137b
Snx1
Ptpn1
Mdfic
Cdk1
AC149090.1
Sec11a
Bmper
Ptgfrn
Hmgb2
Rab8b
Sem1
Myh10
Bex3
Adcy7
Dpm3
Lilrb4a
Cers2
Adamtsl2
Bin1
Gnai3
Ssr1
Hck
Pla2g15
Scn1b
Lpcat2
Eif4b
Spcs1
C1s1
Eif3h
Nrros
Snx3
Dclk1
Igsf8
Cd200
Ifi207
Ltbp4
Tmem219
Psmb1
Atp13a2
Kcne4
Ptpn6
Rnasek
Clec4a1
Csk
Aoc3
Prex1
Vcan
Ccl12
Nt5c
Golga7
Gpr153
Atp6v0b
Lman2
Ada
Rnf130
Tmem86a
Ube2s
Cx3cl1
Ppt1
Thbs4
Sdc2
Pik3r5
Gng2
Sox9
Pigs
Mprip
Adamts10
Psenen
Acvrl1
Sulf1
Hmgb1
Mpp1
Dab2
Arsa
Pmp22
Sec31a
Ahnak2
Hnrnpa3
Anp32b
Oaz1
Il11ra1
Arhgap45
Psme2
Naalad2
Xbp1
Tor2a
Fam89b
Txnip
Rnpep
Itgav
Brd2
Sar1a
AB124611
Hnrnpf
Phf11d
Tmem43
Kirrel
S1pr2
Cks1b
Selenoh
Farp1
Clptm1l
Uap1l1
Hacd4
Rab1a
Fndc3b
Arhgef40
Il10ra
Pitpna
Mcam
Mlec
Yipf5
Ncf2
Cd109
Tnfsf12
Stmn1
Hif1a
Jdp2
Cygb
Cd34
Atp6v0d1
Nme1
Ppfibp1
Tmem37
Rab8a
Taldo1
Clec4d
Camk1
Slc39a1
Piezo1
Gpm6b
Eif4e2
Vegfd
Irf8
Lat2
Ift20
Bicc1
Serpinb1a
Smo
Bcl7c
Guca1a
Irf5
4931406P16Rik
Kctd10
Snx7
Mndal
Nisch
Ccnd3
Eid1
Cdc42ep5
Medag
Mgat1
Gba
Fmnl3
44448
Inpp5d
Mcfd2
Ahnak
Filip1l
P3h4
Samhd1
Atp6ap2
S100a16
Chst12
Fzd1
Il3ra
Vav1
Cib1
Scarb2
Snx18
Bscl2
Ccr5
Mfsd10
Ptprc
Glis2
Cmpk1
Sbno2
Tcn2
Susd3
Agrn
Ace
Plek
Tmem179b
Polr1d
Ctnnb1
Plod1
Znfx1
B3gnt9
Nxn
C1qtnf2
Mpzl1
P4ha1
Qsox1
Sptssa
Trmt112
Cfh
Plekho1
Nptn
Adcy3
Chd4
Ccdc12
Pdlim7
C3
Pgd
Galnt16
Ptgr1
Scara3
Dse
Arsb
Calm3
Tm7sf3
Tm2d2
Tmem9
Abi3bp
Mrc1
Ube2i
Nkd2
Pqlc3
Smim1
Mcrip1
Ifi211
Rhou
Sdf2
Slc39a7
Mgat2
Mrtfa
Hcls1
Rsrp1
Rasl11b
Taf10
Dnajc10
Naca
Rab4b
Ninj1
Clip3
Hmox1
Lrpap1
Srm
Ifnar2
Chsy1
Renbp
Tmem173
Gng12
Naglu
Selenok
Mcl1
Slc35b2
Lix1l
Arhgap1
Cacnb3
Tgfbr1
Cd93
Tbca
Ncf1
Grina
Nedd9
Spg21
Ifi47
Tlr2
Aldh18a1
Meg3
Sptlc2
Galnt2
Dpy19l1
Adarb1
Lrp10
Zbp1
Myl12a
Ranbp1
Ifit3
Tspan31
Tmem189
Ptp4a2
Copa
Abi1
Clec4n
Bcap31
Copb2
Gm15867
Bad
Serpine1
Nans
Wwp2
Sprr1a
H1f0
Sumo2
Atp1b3
Ssbp4
Itsn1
Phc2
Nono
Il1r1
Creg1
Slc39a13
Morf4l1
Rnf19b
Wdr1
Kctd11
Twist1
Tmem234
Elk3
Fkbp2
Dnm3os
Dpm2
Fcgrt
Myo1c
Blnk
Tgif1
Bcl3
Lrrk1
Rab32
Cybc1
Marveld1
Ewsr1
Adgra2
Stk17b
Tpp1
Set
Cyfip1
Arcn1
Pamr1
Fkbp8
Ptbp3
Adam10
Phldb2
Vcl
Cfb
Ehd2
Clec2d
Cggbp1
Gucy1a1
Lilr4b
Ccna2
Ran
Rab29
Slc3a2
Specc1
Tspan17
Gas1
Jund
Nbl1
Maf
Maz
Rps27rt
Carhsp1
Il33
Eif3e
Nedd8
Lmo4
Dpp7
Cxcr4
Cyb5a
Hsp90ab1
Nt5dc2
Rasa4
Phgdh
Fut11
Sec22b
Abhd17a
Zeb2
Snrpe
Ikbip
Fes
Itprid2
Neo1
Lyn
Mcm6
Myo1d
Galnt10
1700017B05Rik
Tm9sf1
Olfm1
Pkd2
Pdlim3
Bzw1
Selenos
Ryk
B4galt1
Lima1
Gng11
Tmem184b
Stat1
Pclaf
Cd37
Aida
Rsu1
Numbl
Ncstn
Hnrnpa0
Ptpra
Pkd1
Slc1a5
Igf2r
Bok
Acsl5
Tmem208
Sft2d1
Mbtps1
Tm6sf1
Ubl5
Abcg1
Endod1
Prrc1
Cd44
Copb1
Leprotl1
Ppp1ca
Stat2
Atxn2l
Birc5
Ncf4
Rexo2
Pstpip1
Gsdmd
Dpysl2
Tuba1c
Psma5
Nlgn2
B4galt2
Trafd1
Tubb6
Nfkb1
Rin2
Sptan1
Psmb9
Rtraf
Gmfg
Armcx3
Sp100
Clmp
Il6st
C4b
Rnf26
Snx20
Hsbp1
Myd88
Entpd2
Slc44a2
Ugdh
Pcbp1
Usp18
Prkcsh
Rnf181
Arhgap30
Lamtor1
Srsf9
Wtip
Pgrmc1
5031439G07Rik
Myo5a
Cpt1a
Ddx58
C1ra
Bet1l
Rhbdf1
Ap2a2
Lrrc25
Cope
Flnb
H2-DMa
Skap2
Armcx2
Cyth3
Slc29a1
Slc1a4
Uchl1
Ly6a
Ltbr
Irgm1
Sigmar1
Ufm1
Arl8a
Scd2
Map1b
Ykt6
Arhgef1
Dync1h1
Egfr
Tor1aip2
Lman1
Epsti1
Svep1
Stard3nl
Gosr2
Cnih1
Myo9b
Stx4a
44446
Rgs19
Tmem263
Fam20a
Rasa3
Ext2
Igsf10
Cnpy3
Map4k4
Twf1
Raly
Tex264
Dnase2a
Golim4
Cd83
Slfn5
Supt4a
Dynlrb1
Sp140
Capza2
Plekho2
Sipa1l1
Ptprf
G6pdx
Lpp
Cfdp1
Cttnbp2nl
Rilpl2
Atp8b2
Nfix
Plekhg2
Uggt1
Odc1
Susd2
Ier3ip1
Yipf3
Mlf2
Neurl3
Rcc2
Cdk9
Srpr
Mfsd12
H2afx
Pros1
Ccnb2
Cdca3
Plbd2
Pdcd6ip
Dhx58
Edem2
Fam49b
Fam168b
Fkbp14
Irf9
Entpd1
Tomm6
Tspan14
Hdac1
Rcbtb2
Tcf25
BC028528
Derl1
Ifngr1
Fbln1
Eif1a
Esd
Ecscr
Nadk
Tmem98
Capns1
Rap1gds1
Swi5
Commd7
Ptk2b
Ass1
Ccdc102a
Iah1
Ccdc6
Gadd45g
Nfic
Dbnl
1810058I24Rik
Ube2l3
Cdr2l
Plxna1
Cebpg
Pxn
Wasf2
Shc1
Dnase1l1
Myo1e
Add1
Prc1
Rab13
Pcna
BC005537
Fyb
Retreg2
Ddx17
Ccl9
Cbfb
Mapre1
Ctla2b
B4galnt1
Trim28
Tlr13
Sh3pxd2a
Rbx1
Parp12
Rarres2
H2-DMb1
Wipf1
Lpxn
Mvp
Ncam1
Slc48a1
Tcf21
Hnrnpu
Scamp2
Tbc1d2b
Cgref1
Slc29a3
Plpp5
Csf2ra
Dact1
Pid1
Rai14
Sphk1
Hnrnpa2b1
H2-M3
Oas1a
Smarcb1
Rap2b
Chst14
Rer1
1810037I17Rik
Ifi44
Clstn1
Man1c1
Eif3i
Tap1
Gmppb
Commd4
Notch3
Bnip3l
Rtn3
Hs2st1
Mrfap1
Rhoj
Sec62
Aup1
Emb
Tle3
Unc50
Tubb2b
Tpx2
Slc7a2
Fam3c
Sub1
Col4a5
Slc50a1
Llph
Hdlbp
Mea1
Ube2z
Nras
Htra2
Rab5if
Spry1
Csnk1g2
Tbxas1
Panx1
Sidt2
Tpst1
Tmem140
Reep3
Fap
Wdfy4
Hmgn3
Atl3
Ccnb1
Spcs2
Ctnnd1
Mical1
Cnot6
Apoc2
Snrpc
Trim30a
Nav1
Ssu72
Rps6ka1
Gna13
Manf
Ndel1
Sfpq
Ncor2
Htra1
Pdia4
Fam20c
Zfp469
Pip4k2a
Smap1
Mvb12a
Tubb3
Plat
Slc44a1
Snrpb
Trp53i13
H6pd
Cks2
Sdc4
Homer3
Copz1
Ehmt2
Tlr7
Ephx1
Rassf5
Pip4p1
Ccm2
Lamtor2
Npc1
Adar
Plxnd1
Xylt2
Dock2
Slc35a2

## Sheet: Supplementary Table 6
Supplementary Table 6. Table of the module membership as the correlation of the module eignegene and the gene expression profile from WGCNA of spatial transcriptome.
	ME1	ME2	ME3	ME4	ME5	ME6	ME7	ME8	ME9	ME10	ME11	ME12
Sox17	0.0529791	-7.25915e-05	0.0262242	0.0214019	0.109794	0.0169862	0.0243528	0.0163962	0.0156056	-0.0872709	0.0273116	0.0407981
Mrpl15	-0.0745128	0.111954	0.1328	0.000427814	0.0276289	-0.00540617	-0.000386361	-4.85813e-05	-0.0144307	-0.0144749	0.0506253	-0.0163802
Lypla1	0.0667777	-0.0145418	0.0601497	0.0246395	0.108943	0.0172947	0.0143047	0.0233866	0.00619851	-0.100778	0.0222772	-0.00644478
Tcea1	0.232058	-0.182104	0.0630899	0.0289828	0.0826799	0.0424558	0.0204246	0.0231437	0.0347415	-0.19275	0.112363	0.0324584
Atp6v1h	0.177898	-0.111968	0.120235	0.0369491	0.140873	0.0445838	0.0331974	0.403169	0.0241361	-0.193321	0.102713	0.0129273
Rb1cc1	0.0404553	-0.00475519	0.0404309	0.0151052	0.0576413	0.00451196	0.00412916	0.0113851	0.010309	-0.0653072	0.0228721	-0.0119058
Pcmtd1	0.0479796	0.0211027	0.002521	0.0208348	0.150946	0.0166751	0.0140426	0.349451	0.275254	-0.0931666	-0.0328292	0.0375385
Rrs1	0.0510857	-0.00806016	0.106614	0.021146	0.0553957	0.019196	0.0148888	0.00962514	0.00495687	-0.0888759	0.109494	-0.0107107
Adhfe1	-0.197158	0.245504	0.0308093	-0.0157332	-0.029273	-0.0282097	-0.0159002	-0.00873556	-0.0312013	0.0837177	-0.00942677	-0.0149734
Vcpip1	0.167804	-0.0914389	0.0449517	0.0362407	0.136822	0.0366651	0.0324941	0.0287271	0.0338096	-0.17638	0.0475717	0.0408587
Sgk3	0.139945	-0.0819222	0.0116076	0.0264399	0.0733791	0.0209631	0.0136849	0.0164767	0.0354399	-0.13308	0.0439715	0.057444
Snhg6	0.252654	-0.215868	0.0948272	0.0210617	4.52856e-05	0.0469569	0.0171649	0.0166124	0.0338678	-0.202125	0.141617	0.025131
Cops5	0.0537154	0.0613541	0.162085	0.0216433	0.0753132	0.0154624	0.0212378	0.0179756	0.014303	-0.153911	0.0999038	0.0636369
Cspp1	0.0693291	0.0438883	0.0486269	0.0295353	0.168314	0.0224103	0.029214	0.0278185	0.0130988	-0.146479	0.0203808	0.0641101
Arfgef1	0.048557	-0.0104701	0.0592331	0.0182038	0.0597456	0.0145399	0.0150836	0.0156757	0.01665	-0.0698158	0.0328562	0.00506327
Prex2	0.0382331	0.00405106	0.0252881	0.0162887	0.0906747	0.012112	0.0116386	0.0161476	0.0115056	-0.0696047	0.0221427	0.0228584
Sulf1	0.392288	-0.273731	-0.00583895	0.0692454	0.295407	0.0654856	0.0558544	0.0592472	0.286151	-0.341136	0.01707	0.0653119
Ncoa2	0.0288852	0.0331572	0.0381565	0.0176579	0.112261	0.00870419	0.0178453	0.0219203	0.00798301	-0.0802217	-0.00453456	0.0139214
Tram1	0.473806	-0.37657	0.0699968	0.0664542	0.183358	0.0874412	0.0556303	0.0441876	0.066047	-0.382399	0.174039	0.0647807
Lactb2	-0.00332911	0.0197276	0.0649449	0.00672764	0.0217026	0.00323923	0.00433848	0.00396656	-0.00177247	-0.026186	0.036868	-0.0125216
Msc	0.244226	-0.19043	-0.0234195	0.0308519	0.0905278	0.0391799	0.0232318	0.0235431	0.0312322	-0.18207	0.00275239	0.0339693
Rpl7	0.757181	-0.574314	0.142917	0.183607	0.202979	0.179993	0.11142	0.0638409	0.103801	-0.631582	0.27107	0.168184
Rdh10	0.0681237	-0.0365246	0.186016	0.018047	-0.00240755	0.0262279	0.0151767	0.0170857	0.0170153	-0.105857	0.243534	-0.0277909
Stau2	-0.0825781	0.1022	0.0515902	-0.00155028	0.0355206	-0.011808	-0.0067626	0.00274244	-0.0149022	0.0161844	-0.00675226	-0.0188546
Ube2w	0.187314	-0.141164	0.00964021	0.0281066	0.0701342	0.030895	0.0215694	0.0190304	0.0217114	-0.151835	0.033921	0.0459995
Eloc	0.149261	-0.16118	0.0216192	-0.00349007	-0.0432753	0.0122836	-0.000459046	-0.00707862	0.00992662	-0.0717313	0.0778811	0.0153473
Tmem70	-0.144411	0.154071	-0.00243094	-0.0278064	-0.0525703	-0.0311494	-0.0250646	-0.0209397	-0.0223577	0.0897584	-0.043775	0.00973289
Ly96	0.164745	-0.126594	0.00975935	0.0228792	0.0634264	0.0302653	0.0167725	0.0118397	0.0214959	-0.138939	0.0593099	0.0406119
Jph1	-0.0758508	0.0618941	0.0455826	-0.00536222	-0.00851142	-0.0102398	-0.00756243	-0.00595745	-0.00778401	0.0436682	0.0102029	-0.054054
Pi15	0.158808	-0.109698	0.0464068	0.57891	0.12271	0.0293381	0.0222368	0.0192063	0.0221534	-0.162221	0.0809893	0.0224763
Mcm3	0.224281	-0.159749	0.0282329	0.0326436	0.0888467	0.0400512	0.0312534	0.0237671	0.0320392	-0.190426	0.0777635	0.0919451
Tram2	0.247478	-0.155291	0.0565945	0.0487731	0.180724	0.0528081	0.0393184	0.0359326	0.040708	-0.239259	0.0772338	0.0497815
Gsta3	-0.0414322	0.0625549	0.0236627	0.00333553	0.0340004	-0.00288707	0.00552327	0.00654792	-0.00306527	-0.000992673	0.0212177	-0.0136535
Ogfrl1	0.0622267	-0.0364727	0.0421723	0.0144636	0.0382555	0.0100202	0.0110647	0.00728965	0.00854568	-0.0689806	0.0245236	0.0124778
Smap1	0.296756	-0.192446	0.0497432	0.0501851	0.167968	0.0553042	0.047116	0.0407978	0.040834	-0.272857	0.0799466	0.0658306
Sdhaf4	-0.0461161	0.0517926	-0.146863	-0.0210705	0.0309747	-0.0213887	-0.0128049	-0.0123205	-0.0132227	0.0679998	-0.120238	0.0561978
Fam135a	0.0293817	0.0273034	0.0493144	0.019167	0.0811282	0.00942242	0.0110157	0.0189997	0.00208574	-0.0744329	0.0156153	0.000992641
Lmbrd1	0.103913	-0.0299369	0.045201	0.0358996	0.149132	0.0248563	0.0243989	0.0221495	0.0138397	-0.135147	0.0221118	0.0377355
Phf3	0.151471	-0.0987339	0.0314912	0.0248706	0.0882477	0.0235756	0.0146548	0.0156684	0.0245717	-0.141656	0.0387597	0.0161845
Rab23	0.221537	-0.144107	-0.0128993	0.0404024	0.157747	0.0421723	0.0348737	0.02775	0.0317856	-0.195492	0.0123734	0.0631853
Bag2	-0.0575977	0.0935662	0.236613	0.00412259	0.0243683	-0.00197522	0.00491875	0.00701499	-0.00189928	-0.0492368	0.0822502	-0.0254602
Zfp451	0.150328	-0.0678548	0.0549283	0.0377914	0.149009	0.0311193	0.0347732	0.0375887	0.0239722	-0.1731	0.0447717	0.0491956
Dst	0.114252	0.0323424	0.149811	0.0470786	0.269847	0.0354952	0.168354	0.0441957	0.0160496	-0.232728	0.00136388	0.0787981
Ccdc115	0.0964828	-0.040152	0.0811085	0.0176579	0.0404088	0.0197071	0.0114842	0.013524	0.0162846	-0.117676	0.0690441	0.0366133
Imp4	0.153485	-0.0912826	0.110673	0.0282692	0.0614789	0.0348521	0.0277022	0.0157793	0.0228628	-0.163193	0.112716	0.0503939
Ptpn18	0.610824	-0.429416	-0.0901865	0.0770002	0.236118	0.0964502	0.0726281	0.0622643	0.0845251	-0.476561	0.0542234	0.305396
Fam168b	0.314506	-0.156102	0.0850435	0.0684478	0.239046	0.0665015	0.05946	0.0565959	0.0483239	-0.334551	0.103953	0.0963836
Plekhb2	0.0320005	0.0270219	0.0625009	0.0127171	0.0943702	0.00824417	0.00791834	0.0129338	0.00550295	-0.0800879	0.0298783	0.0282816
Hs6st1	0.0969081	-0.0203508	0.109232	0.0278559	0.0943588	0.0221608	0.0281422	0.0225516	0.0165609	-0.142923	0.050006	0.0474309
Uggt1	0.316131	-0.218445	0.0299746	0.0456668	0.158805	0.0615084	0.0439936	0.0378908	0.0490959	-0.272462	0.0810969	0.097878
Neurl3	0.315407	-0.212922	0.0680199	0.0486277	0.144856	0.0597347	0.0465198	0.0388777	0.0502586	-0.282564	0.152487	0.105837
Arid5a	0.187037	-0.0623578	0.138157	0.0450025	0.186875	0.0469258	0.0465502	0.0393162	0.0357956	-0.240175	0.141471	0.102994
Kansl3	0.113582	-0.0144966	0.0712827	0.0281666	0.145471	0.026282	0.0298722	0.0275216	0.0148857	-0.163625	0.0447157	0.0634533
Lman2l	0.0803339	-0.00991433	0.0283323	0.0268687	0.119339	0.020674	0.0191583	0.0173154	0.018004	-0.114576	0.0262618	0.0437986
Cnnm3	0.0828608	0.0067625	0.0363534	0.0275254	0.158453	0.0204937	0.0267966	0.0281898	0.0173589	-0.136381	-4.12001e-05	0.0561174
Ankrd23	-0.0305	0.2125	0.523664	0.0607548	0.344171	0.0267282	0.0521615	0.0538496	0.0172259	-0.264161	0.110964	0.116195
Ankrd39	0.0825369	-0.0106892	0.0352371	0.0168036	0.0858791	0.0169319	0.0157607	0.0110075	0.0157418	-0.108987	0.00513496	0.0595792
Sema4c	0.0777146	-0.0359551	0.0412755	0.599142	0.123636	0.0178046	0.0144963	0.0143308	0.0134175	-0.10767	0.0252146	0.018237
Cox5b	-0.649119	0.752773	-0.076584	-0.082703	-0.142872	-0.133239	-0.059843	-0.046416	-0.122642	0.37777	-0.190124	0.115189
Actr1b	0.246219	-0.108023	0.146533	0.0502995	0.17925	0.0487453	0.0406184	0.0394846	0.0391777	-0.2912	0.107927	0.0853167
Tmem131	0.134076	-0.0555226	0.0694273	0.0427808	0.155981	0.0356027	0.0309128	0.0300816	0.0290408	-0.166837	0.0642393	0.0378579
Inpp4a	0.0487924	0.0139373	0.0188888	0.55799	0.131676	0.011378	0.0168026	0.016866	0.0101029	-0.0990947	0.00324338	0.0521348
Coa5	0.0822843	-0.0331888	0.0461747	0.0213856	0.0885668	0.0110835	0.00642969	0.0113034	0.565551	-0.0987742	0.0084699	0.0384055
Unc50	0.30278	-0.239243	-0.0197159	0.0399875	0.126685	0.047196	0.0312839	0.0245867	0.0398801	-0.225897	0.0335173	0.0940026
Mgat4a	0.140134	-0.0797991	0.0300013	0.0311943	0.107009	0.0361469	0.0207232	0.0217569	0.0404795	-0.145033	0.0756034	0.0628066
Lipt1	-0.0398946	0.0465449	0.0833414	-0.000380989	-0.00608892	-0.00383562	-0.00280942	0.00184566	-0.00226338	-0.000544412	0.0273802	-0.0194192
Mitd1	0.24841	-0.190616	-0.0109453	0.0285352	0.0599806	0.0430829	0.0243684	0.0199436	0.0336248	-0.183679	0.0908645	0.110467
Mrpl30	-0.197551	0.263358	0.00184022	-0.0361365	-0.0382937	-0.0426566	-0.0315166	-0.026242	-0.0439249	0.0865055	-0.0492362	0.0740951
Txndc9	0.115798	-0.0503262	0.105037	0.023192	0.0729868	0.024719	0.0173273	0.0131879	0.0189462	-0.144429	0.0820168	0.0562896
Eif5b	0.0781624	-0.124568	0.0160052	0.000308125	-0.0264951	0.00726171	-0.00177735	-0.00561547	0.00585795	-0.0188038	0.0668923	-0.0408607
Rev1	0.0549982	-0.0065461	0.0267726	0.0222399	0.0827898	0.0112759	0.00795795	0.0169158	0.0194021	-0.0796273	0.0240036	0.00366284
Pdcl3	0.176129	-0.152022	0.0614861	0.0252728	0.0521868	0.0258604	0.0154754	0.0133753	0.0178237	-0.138749	0.0767952	0.0156612
Rpl31	0.711075	-0.430543	0.26084	0.112567	0.318473	0.186765	0.19997	0.130785	0.136643	-0.705278	0.325375	0.217229
Tbc1d8	0.0963585	-0.0332562	0.0101648	0.0284219	0.115565	0.0216882	0.0228645	0.024571	0.0213046	-0.111375	0.00877529	0.0753969
Cnot11	0.094618	-0.0446173	0.0287741	0.0199951	0.074757	0.020057	0.0172709	0.0197733	0.0156775	-0.103429	0.0300188	0.0388912
Gm3646	-0.135865	0.20948	-0.0440547	-0.0172232	0.0232624	-0.027967	-0.00761772	-0.00589725	-0.0192092	0.0492092	-0.0772697	0.078503
Map4k4	0.32023	-0.165952	0.127486	0.071792	0.230604	0.0689299	0.0560095	0.0475638	0.240832	-0.345461	0.186109	0.0842102
Il1r1	0.350912	-0.232143	0.0324538	0.0649803	0.21774	0.0695406	0.0534831	0.0440818	0.0534436	-0.31813	0.0993504	0.0379735
Tmem182	-0.251101	0.210742	0.102805	-0.0289813	-0.0525506	-0.0411364	-0.0303055	-0.0173804	-0.0322412	0.154413	-0.0207801	-0.10296
Mrps9	-0.0863138	0.1795	0.0153335	0.00460268	0.129175	-0.0103793	0.00757839	0.00952863	-0.0122542	-0.02455	-0.0597215	0.0587774
Tgfbrap1	0.103434	-0.0444317	0.0408334	0.0232662	0.112519	0.0235796	0.0267954	0.0182351	0.0171548	-0.122392	0.027525	0.0340949
AI597479	0.033248	0.00931042	0.027478	0.0176571	0.0688494	0.00888083	0.00797138	0.0148081	0.00601464	-0.0605537	0.00394095	0.0161368
Fhl2	-0.477955	0.692955	-0.110091	-0.0493	0.101336	-0.0832027	-0.00181797	-0.0238984	-0.0753827	0.184917	-0.309253	0.271551
Nck2	0.107204	-0.0328219	0.014693	0.0279836	0.128498	0.0192133	0.024765	0.0217759	0.0185394	-0.131073	0.00501953	0.0656539
Ecrg4	0.590596	-0.512598	-0.123538	0.0629377	0.18793	0.0809393	0.0492172	0.041565	0.072707	-0.393019	-0.00759837	0.0834141
Uxs1	0.12602	-0.0825848	0.0751916	0.0297495	0.0584384	0.0278884	0.0210005	0.0187271	0.0184202	-0.130355	0.0829287	0.0341672
Tpp2	0.108089	-0.0771227	0.0764557	0.0120207	0.0377572	0.0183581	0.00862751	0.0128948	0.0120708	-0.109494	0.0792337	0.00061501
Tex30	0.0869273	-0.0627301	0.0505707	0.0144279	0.029336	0.02071	0.0113511	0.00826193	0.0121112	-0.0839202	0.0678456	0.0250161
Poglut2	0.168531	-0.116634	0.0176937	0.0360083	0.117426	0.0369666	0.0268385	0.0224931	0.0253407	-0.155983	0.0225323	0.0295763
Bivm	0.0759949	-0.0472251	0.00622504	0.0165592	0.0708784	0.015094	0.0156522	0.0139504	0.0132537	-0.073548	0.00620974	0.0104889
Ercc5	0.0723468	-0.0484879	0.0038913	0.0149333	0.0688802	0.01053	0.00971056	0.0109923	0.0141562	-0.0699506	-0.00367212	0.0115315
Gulp1	0.178841	-0.136253	-0.0343389	0.0314837	0.125764	0.0284072	0.0255333	0.0156154	0.0280649	-0.140776	-0.017388	0.0198441
Col3a1	0.860926	-0.713534	-0.169149	0.135657	0.359814	0.151175	0.0948117	0.0860498	0.152602	-0.612318	0.0306871	0.112297
Col5a2	0.839835	-0.690128	-0.130593	0.188047	0.356802	0.129555	0.0881634	0.115823	0.112528	-0.606532	0.0132688	0.0851297
Wdr75	0.105283	-0.0682552	0.0946903	0.0192517	0.0565195	0.0212935	0.0180435	0.0138413	0.0175607	-0.114495	0.106751	0.017941
Slc40a1	0.14818	-0.130779	-0.0535771	0.0270508	0.0878804	0.0213909	0.00663487	0.0154431	0.461583	-0.092238	0.00312364	0.00061455
Slc39a10	0.116065	-0.054267	0.0601731	0.0264244	0.0993133	0.0268768	0.0257676	0.0217203	0.0270264	-0.136015	0.0644211	0.0286533
Cavin2	-0.0874048	0.148693	-0.0464791	0.00774702	0.17563	-0.0123911	0.00468671	0.0119804	-0.0117091	0.00213031	-0.116558	0.071153
Nabp1	-0.00115956	-0.00872477	0.104101	0.00104414	0.0031234	-0.00270442	0.00527979	0.00198486	-0.000464624	-0.0123675	0.0807719	0.000907601
Myo1b	0.168582	-0.102307	0.0210562	0.0292691	0.116535	0.0329474	0.0276623	0.0279782	0.0327899	-0.165519	0.0390131	0.0309571
Stat1	0.335595	-0.0742139	-0.0718844	0.0548092	0.23858	0.0642904	0.0609048	0.0436251	0.0532824	-0.356813	0.00657467	0.737355
Gls	0.214522	-0.100009	0.0702515	0.0510666	0.21804	0.050889	0.0490972	0.0413363	0.0370343	-0.245561	0.0652508	0.0482237
Nab1	0.197429	-0.0862109	0.116636	0.0572395	0.209025	0.046237	0.0402306	0.0455403	0.0414621	-0.238312	0.123661	0.0513407
Mfsd6	0.109291	-0.0545862	0.0228417	0.0248588	0.117758	0.024286	0.0227114	0.0167183	0.0174942	-0.122466	0.0107794	0.0488834
Inpp1	0.0734905	0.00725978	0.0199622	0.0238331	0.123783	0.0172935	0.0206237	0.0293621	0.0179506	-0.117115	0.00604522	0.0755434
Hibch	-0.13663	0.14394	-0.0150569	-0.0218707	-0.0155389	-0.0259502	-0.017957	-0.0108353	-0.025776	0.0905136	-0.0691812	0.00695373
Ormdl1	0.0383199	-0.0178829	0.0184917	0.00501711	0.0168367	0.00507468	0.000458517	-5.58766e-05	0.0184809	-0.0478103	0.0148063	0.00143009
Osgepl1	-0.122288	0.15669	0.000867837	-0.010005	0.0227846	-0.0251576	-0.0095397	-0.00232876	-0.0172734	0.0525675	-0.0459279	0.00115085
Asnsd1	0.0447149	-0.0389018	0.0228135	0.000660488	0.00629073	4.43198e-05	0.000900566	0.00433798	-0.00111732	-0.0357212	0.0275063	-0.00814544
Stk17b	0.347484	-0.228133	0.0225253	0.0571895	0.203362	0.060683	0.0519174	0.0508925	0.0471496	-0.309123	0.0891105	0.106307
Hecw2	-0.00340763	0.0268716	0.046738	0.0124766	0.0637833	0.00516376	0.0054318	0.00825835	0.000172739	-0.034693	0.0208394	-0.00335326
Gtf3c3	0.0703649	-0.0349532	0.0232889	0.0142767	0.0726081	0.0112544	0.00864608	0.0130767	0.0113746	-0.0831743	0.0115819	0.00722665
Ankrd44	0.167657	-0.098478	-0.00355797	0.0298196	0.100811	0.0309517	0.0213375	0.0230322	0.0306458	-0.153725	0.044909	0.0902139
Sf3b1	0.243821	-0.0550402	0.160758	0.0696953	0.259076	0.059606	0.0541422	0.0595729	0.0419325	-0.333217	0.170208	0.102816
Coq10b	0.0500089	0.0062928	0.214185	0.0268127	0.0287722	0.019732	0.0138784	0.0117424	0.0145348	-0.121759	0.145123	-0.0291778
Hspd1	-0.200818	0.242339	0.232018	-0.0173005	-0.0526556	-0.0242338	-0.0228526	-0.0150906	-0.0269332	0.0514722	0.140374	-0.041287
Hspe1	0.0168015	0.0259628	0.0681573	-0.0210547	-0.0969414	-0.00591665	-0.0103541	-0.0277339	-0.0143606	-0.0255412	0.123638	0.106718
Mob4	0.0975716	-0.045456	0.102912	0.0230331	0.0823386	0.0215822	0.0202057	0.0150766	0.0193127	-0.126163	0.0926072	0.00126146
Rftn2	0.196549	-0.120119	-0.00811253	0.0362225	0.136409	0.0333215	0.0273648	0.0276955	0.0274132	-0.1808	0.00939225	0.0567302
Mars2	-0.0241004	0.0439114	0.0551954	0.000745912	0.0258711	0.00786114	0.000291514	0.588887	-0.00874297	-0.0136204	0.0257394	-0.0139681
Maip1	-0.014826	0.0259033	0.0568619	-0.0037322	0.0034032	0.00335547	-0.00384904	0.00124065	-0.00511777	-0.0173875	0.0205585	-0.00420355
Spats2l	0.139598	-0.0809813	0.00104431	0.0288851	0.123237	0.0271717	0.0282522	0.0271683	0.0156897	-0.1335	3.79142e-05	0.0493449
Kctd18	0.0878715	-0.0162894	0.0422625	0.0214851	0.110258	0.0181658	0.0221704	0.0233428	0.0204723	-0.118911	0.0228784	0.0367393
Aox1	-0.0293187	0.0460383	-0.00210516	0.00028546	0.0243315	-0.00823469	-0.00660764	0.00340459	-0.00515518	0.00601149	-0.0275918	0.00916796
Bzw1	0.336927	-0.249921	0.125484	0.0541382	0.142871	0.0739408	0.0463648	0.287535	0.0488737	-0.302938	0.18485	0.0285354
Clk1	0.192482	-0.00273948	0.0984168	0.0754443	0.378769	0.0563223	0.233402	0.0755539	0.0422577	-0.301959	0.0456804	0.0812768
Ppil3	0.129488	-0.0980951	0.00788854	0.0126787	0.0501582	0.0223213	0.0128276	0.0154691	0.0198017	-0.103181	0.0322293	0.0381152
Nif3l1	0.0895961	-0.0399048	0.0717526	0.021868	0.0667023	0.0163403	0.021068	0.0105155	0.0173438	-0.108949	0.058176	0.0452897
Orc2	0.0860436	-0.0235365	0.0820848	0.0214657	0.0719822	0.022655	0.0173385	0.0185022	0.0176972	-0.117879	0.0663958	0.0388953
Fam126b	0.0271213	-0.00357849	0.047823	0.0115686	0.0605034	0.0155232	0.00476941	0.637364	0.000159211	-0.0482316	0.0270502	0.00612155
Ndufb3	-0.333707	0.294118	-0.120838	-0.0801717	-0.156542	-0.0865848	-0.0603533	-0.0609848	-0.0720006	0.28806	-0.192914	0.0465893
Cflar	0.218941	-0.133298	0.0700342	0.0332858	0.105899	0.0406002	0.0337614	0.0258704	0.0340053	-0.211411	0.124671	0.094803
Casp8	0.227467	-0.180795	0.0357995	0.0280007	0.0650711	0.636452	0.0287187	0.0149675	0.0314623	-0.187851	0.117049	0.0757621
Trak2	0.00440564	0.0909902	0.127109	0.0265717	0.184107	0.00807036	0.0190066	0.023401	0.00999275	-0.11288	-0.00541068	0.035162
Stradb	-0.0519559	0.0595116	0.0370948	-0.00349926	0.0118564	-0.0102109	-0.00335264	-0.00425264	-0.00691586	0.0185771	-0.0202692	-0.00660094
Sumo1	0.28379	-0.196091	-0.0123103	0.0314764	0.111803	0.0444069	0.0356038	0.0267213	0.0374653	-0.229998	0.0620774	0.119401
Nop58	0.149151	-0.138433	0.192392	0.0205631	-0.0294978	0.0335147	0.016467	0.0101228	0.0209036	-0.138835	0.250885	-0.012547
Bmpr2	0.137585	-0.0323311	0.150474	0.0414943	0.169413	0.0376216	0.0328402	0.0422366	0.0345756	-0.211759	0.0825912	0.0139113
Fam117b	0.133108	-0.0682553	-0.00171289	0.0328184	0.133745	0.0243871	0.0254169	0.0244496	0.0202845	-0.137199	0.0111521	0.0202875
Wdr12	0.0280757	-0.00594565	0.138457	0.0140113	0.0231188	0.0181536	0.00772946	0.00528915	0.00564262	-0.0667548	0.112902	-0.0151974
Nbeal1	0.057524	0.00942552	0.0630709	0.026513	0.136484	0.0167931	0.019091	0.0235438	0.00915682	-0.109713	0.00389945	0.00752398
Cyp20a1	0.231396	-0.16988	0.0490652	0.0312046	0.107968	0.0424222	0.0299102	0.027208	0.04475	-0.204342	0.0782957	0.0357891
Abi2	0.0934623	-0.0544715	0.035176	0.0220919	0.0643831	0.0143266	0.0101351	0.0150124	0.0127299	-0.0975788	0.0388737	0.0199919
Raph1	0.0555805	0.0173743	0.160786	0.0331452	0.100319	0.0248033	0.0189463	0.0241161	0.0120093	-0.134686	0.0776764	-0.0302237
Pard3b	0.0590748	-0.0267855	-0.0116172	0.0132126	0.0774218	0.0113482	0.0106509	0.0146218	0.00822739	-0.0630639	-0.024209	0.00761088
Nrp2	0.256252	-0.142283	0.0066317	0.0550054	0.219746	0.0514409	0.0414333	0.0515596	0.306864	-0.251946	0.0334347	0.0765221
Ino80d	0.0824362	-0.00620804	0.0618604	0.0275744	0.140788	0.024154	0.0251157	0.0284466	0.0150286	-0.131289	0.0639209	0.0272422
Ndufs1	-0.367492	0.523811	0.176225	-0.00858432	0.104464	-0.0450925	-0.016364	0.0905506	-0.0473686	0.0666628	-0.0171605	-0.0167776
Eef1b2	0.712007	-0.654214	-0.0153944	0.199593	0.0611019	0.27857	0.0478946	0.0348396	0.0803344	-0.469401	0.186963	0.10803
Fastkd2	-0.0476985	0.0758662	0.0578934	0.00164176	0.0248225	-0.00728534	-0.00424774	0.00235907	-0.00795906	-0.00941065	0.0164299	-0.0011527
Klf7	0.0957902	-0.0426333	0.107009	0.0270568	0.122594	0.0233465	0.0280913	0.0203263	0.0152298	-0.135186	0.0856461	0.0027421
Creb1	0.141346	-0.066277	0.0499786	0.0370596	0.140218	0.0310935	0.0248094	0.036056	0.0265704	-0.164531	0.0405396	0.0429908
Mettl21a	0.182737	-0.141702	-0.0144742	0.0252243	0.0948191	0.0292444	0.0204896	0.0160373	0.0253174	-0.144674	0.0119636	0.0359306
Ccnyl1	0.161752	-0.12292	0.038307	0.0274778	0.0565394	0.0319459	0.0182159	0.0229203	0.0262109	-0.135448	0.0723155	0.0192046
Plekhm3	0.144481	-0.101507	-0.00639086	0.0235844	0.0839408	0.0289604	0.0269954	0.0228284	0.0226155	-0.119992	0.0117371	0.0464508
Idh1	0.213026	-0.12109	-0.0287908	0.0389398	0.143305	0.0328864	0.028368	0.0304034	0.030306	-0.197899	0.0235471	0.0379297
Pikfyve	0.12745	-0.0652557	0.0134539	0.0282898	0.11627	0.0260374	0.0213848	0.0190248	0.0168815	-0.13241	0.0116331	0.0508909
Rpe	0.20692	-0.155749	0.0155884	0.0342306	0.0944583	0.0386205	0.0223253	0.024065	0.0323417	-0.168608	0.0539729	0.0522648
Kansl1l	0.0160029	0.00928625	0.00707288	0.0116045	0.0565317	0.00221412	0.00259117	0.00468721	0.00165791	-0.0349813	-0.0050052	0.00320086
Acadl	-0.488752	0.537566	0.00863842	-0.0747442	-0.112043	-0.00595785	-0.0575798	-0.0487089	-0.0860093	0.288677	-0.169371	0.00818023
Myl1	0.0793971	-0.0934569	-0.0021979	0.00735637	0.125269	-0.00151256	0.00167566	0.00643015	0.00578313	-0.0598434	-0.111182	0.0431003
Lancl1	0.0901249	0.0333956	0.0435216	0.0427473	0.211627	0.0252414	0.0353331	0.0351455	0.0107241	-0.168009	-0.00992864	0.0699048
Atic	0.121412	-0.102607	0.0845888	0.0255693	0.0420146	0.0216302	0.00763437	0.00949453	0.486532	-0.108009	0.104966	0.000944393
Fn1	0.880204	-0.757445	-0.132198	0.110287	0.231727	0.177962	0.0901528	0.0673691	0.114368	-0.59851	0.107495	0.0833475
Pecr	0.0169801	0.0284517	0.0405592	0.00694997	0.0231374	0.00877378	0.00777639	0.00431401	0.005434	-0.050165	0.0247712	0.0162261
Xrcc5	0.0500381	-0.0209253	0.0070768	0.631429	0.0501892	0.00828167	0.00421825	0.000352078	0.0030338	-0.0650399	0.00585736	0.0171915
Smarcal1	0.0419301	-0.0113439	0.0267469	0.019451	0.0752176	0.00777127	0.00942768	0.0122795	0.469254	-0.0586633	0.00302917	0.013851
Rpl37a	0.811687	-0.784679	-0.0139947	0.0466288	-0.00891322	0.10239	0.0599617	0.022399	0.090274	-0.497508	0.230462	0.091802
Igfbp5	0.18717	-0.0725454	-0.0153908	0.0541433	0.331692	0.0362416	0.047443	0.04231	0.0313151	-0.21927	-0.0639931	0.0758866
Tns1	-0.0801464	0.25446	0.205977	0.0608292	0.390598	0.0141032	0.120162	0.051818	0.00193835	-0.167449	-0.0252283	-0.0201982
Arpc2	0.596647	-0.530825	0.0644395	0.0591566	0.0715872	0.0956364	0.0507874	0.0359819	0.078458	-0.415253	0.236475	0.111248
Aamp	0.257228	-0.0941387	0.0460188	0.0517874	0.218708	0.0489142	0.0413421	0.0468431	0.0392714	-0.292826	0.0331237	0.127756
Pnkd	-0.00407626	0.264522	-0.0143409	0.0283859	0.293084	0.00825409	0.035997	0.0364456	-0.0024031	-0.187138	-0.100588	0.235492
Tmbim1	0.253081	-0.0877176	0.376366	0.076854	0.201914	0.0663077	0.051696	0.0575877	0.187816	-0.380721	0.238816	0.0284616
Slc11a1	0.441267	-0.37056	0.00507567	0.0478062	0.0377217	0.0774139	0.0367576	0.0244669	0.0546991	-0.309821	0.232222	0.0867116
Ctdsp1	0.133298	0.00319042	0.0963279	0.0551972	0.260236	0.300458	0.0388494	0.0437455	0.0316775	-0.227222	0.0470932	0.0694821
Usp37	0.0805415	-0.0313322	0.0449889	0.0198743	0.0708273	0.0197152	0.0197838	0.013689	0.0151279	-0.0963292	0.0531816	0.040843
Cnot9	0.109451	-0.0486446	0.058448	0.0272614	0.0816734	0.0268166	0.0195995	0.0247801	0.0173528	-0.131211	0.0690487	0.0370318
Zfp142	0.0933266	-0.0129673	0.0357841	0.0264941	0.108002	0.0214261	0.0214272	0.0227685	0.0130852	-0.128131	0.0213548	0.0664818
Bcs1l	-0.0289705	0.0707587	0.0629293	0.00442231	0.0407323	0.000685366	-7.95039e-05	0.00626915	-0.00178623	-0.0291709	0.0189473	0.0285717
Rnf25	0.115626	-0.0270453	0.038891	0.0290178	0.134298	0.0249681	0.02655	0.0281501	0.0210374	-0.152137	0.0340523	0.0864503
Ttll4	0.0623846	-0.00230585	0.0683872	0.0217067	0.0941465	0.0206515	0.0211976	0.020407	0.0142181	-0.103199	0.0526254	0.033143
Cyp27a1	0.106547	-0.00927473	-0.0469155	0.0369556	0.186076	0.0194516	0.0253503	0.0355271	0.0215024	-0.134664	-0.0411082	0.0901583
Nhej1	0.0369107	0.000754773	0.0454305	0.00977687	0.04749	0.00469803	0.00282018	0.0116794	0.00526513	-0.0623276	0.0214641	0.014819
Cnppd1	0.225265	-0.0838215	0.0467754	0.0591894	0.237115	0.0472822	0.0490461	0.0434881	0.040617	-0.263147	0.0401158	0.0979745
Retreg2	0.308796	-0.170149	0.038398	0.0547533	0.225282	0.0585139	0.0503368	0.0541927	0.0537102	-0.308651	0.0504685	0.101753
Zfand2b	0.146671	-0.0258012	0.0354274	0.0399369	0.201303	0.0313877	0.0294293	0.0385701	0.0252657	-0.193673	0.00218228	0.0986019
Abcb6	-0.000764331	0.0481784	0.0190203	0.00945803	0.0872641	0.00308591	0.0138306	0.00464729	0.000357535	-0.0408547	-0.0351785	0.0365566
Atg9a	0.0362158	0.0809403	0.0410774	0.0302536	0.187814	0.0109639	0.0180685	0.0290926	0.00776417	-0.130177	-0.0322508	0.0648578
Ankzf1	0.0756176	0.0164598	0.022517	0.0301317	0.160302	0.0174789	0.0277643	0.0319738	0.015417	-0.127181	-0.010326	0.0644039
Stk16	0.215307	-0.0891279	0.0509251	0.0459256	0.170523	0.0417026	0.0337077	0.0410317	0.0359836	-0.233827	0.058397	0.123395
Tuba4a	-0.399403	0.42666	0.254992	-0.0263046	0.0210719	-0.0522668	-0.027465	-0.0204807	-0.0496415	0.164611	-0.0177669	-0.00983328
Dnajb2	-0.0426923	0.150571	0.199321	0.0308991	0.16303	0.00952813	0.0217733	0.0249263	0.00128968	-0.110988	0.081517	0.0204267
Ptprn	0.112272	0.0101993	0.0362077	0.0298652	0.208015	0.0301964	0.0264118	0.363182	0.024818	-0.181265	-0.0119214	0.0140666
Dnpep	0.255153	-0.0963903	0.0166292	0.0552117	0.251128	0.0458644	0.0434845	0.0414881	0.0392712	-0.287482	0.00268562	0.10232
Des	0.1082	-0.0254917	0.582602	0.0495793	0.209894	0.0367548	0.0345595	0.0693037	0.0236267	-0.303084	0.156537	-0.0354556
Speg	-0.0103877	0.127699	0.1887	0.0307569	0.158359	0.0139306	0.0234507	0.0235235	0.00623718	-0.133726	0.029432	0.0307208
Gmppa	0.270625	-0.122041	0.0542717	0.0583895	0.233936	0.0589926	0.047572	0.354841	0.0390321	-0.294529	0.0602581	0.107687
Chpf	0.590809	-0.394894	-0.0477128	0.0949018	0.420186	0.0992713	0.0834623	0.0831132	0.0815706	-0.515025	-0.0168878	0.131433
Obsl1	0.100585	0.0804702	0.0320868	0.0457125	0.251126	0.0345402	0.0434381	0.0517458	0.0121329	-0.2116	-0.0423438	0.152807
Inha	0.000887783	0.0658221	0.0327305	0.0158835	0.0943889	0.0107768	0.016795	0.0183636	0.00655008	-0.06071	-0.00868329	0.0304565
Stk11ip	0.0945062	-0.0304175	0.036518	0.0243983	0.118228	0.0188506	0.0207469	0.0216414	0.0177085	-0.120625	0.0136328	0.0376163
Slc4a3	-0.221649	0.365121	0.187155	0.00910638	0.101314	-0.0158086	0.00102864	0.011537	-0.0209348	-0.0121989	0.0301393	-0.00463387
Epha4	-0.103052	0.103575	-0.0403385	-0.00947304	-0.00212902	-0.0192255	-0.0117854	-0.00676807	-0.0177841	0.0719851	-0.0499237	-0.0127722
Farsb	0.0469816	0.0298218	0.158088	0.0191292	0.0698747	0.0239419	0.0152186	0.0148681	0.0121509	-0.122882	0.111217	0.0165558
Acsl3	0.107568	-0.079621	-0.0160858	0.0120162	0.0479803	0.0166582	0.00849394	0.0171009	0.00880198	-0.0826532	0.0217004	0.0213679
Kcne4	0.39792	-0.317214	-0.0404497	0.0642455	0.18664	0.0644018	0.0451441	0.0468335	0.453703	-0.297076	0.0569697	0.0556916
Wdfy1	0.240944	-0.185034	-0.0188104	0.0371187	0.142606	0.042589	0.0308059	0.0291761	0.0341082	-0.191385	0.0261865	0.0649012
Mrpl44	-0.0834829	0.123978	0.0342128	-0.00253146	0.0674613	-0.0118182	-0.00108126	-0.00187522	-0.01176	0.00780951	-0.024086	0.00805094
Serpine2	0.647307	-0.561324	-0.0751775	0.0799296	0.27706	0.095543	0.064819	0.0537405	0.0831812	-0.456403	-0.00256482	0.0743726
Cul3	0.045091	-0.0338728	0.0459596	0.0045873	0.0217762	0.00671175	0.00299859	0.0050342	0.00384086	-0.0473489	0.0338102	-0.0301147
Dock10	0.227208	-0.125711	-0.00365508	0.048268	0.169092	0.0467659	0.0357931	0.0297166	0.0318212	-0.213506	0.0161903	0.117061
Irs1	0.0612423	0.00804718	-0.054253	0.0233171	0.127425	0.00603944	0.00740598	0.0186486	0.00617278	-0.0816962	-0.0588067	0.0663134
Rhbdd1	0.0747646	-0.0229931	0.0772681	0.0229398	0.0698547	0.0222111	0.0190372	0.0183554	0.0205887	-0.0992751	0.0902462	0.0211174
Col4a4	0.0415455	0.024342	-0.00620042	0.593828	0.192689	0.00846088	0.021018	0.0169852	0.00239093	-0.0986906	-0.0369078	0.059292
Mff	0.0622541	0.0696372	0.0453287	0.0283894	0.159023	0.0127566	0.0245085	0.025772	0.00887909	-0.148131	-0.00753071	0.0731426
Agfg1	0.182494	-0.115032	0.120468	0.0349142	0.0939972	0.0400245	0.0243651	0.020677	0.033834	-0.192437	0.136349	0.0192794
Pid1	0.305471	-0.232868	0.0203792	0.041324	0.123094	0.052011	0.0350807	0.030939	0.0404182	-0.244334	0.101219	0.0658937
Trip12	0.186511	-0.0794206	0.0778831	0.26241	0.206398	0.304661	0.0357969	0.240078	0.0223667	-0.228882	0.0618222	0.043599
Sp110	0.290707	-0.179388	-0.0175916	0.0442257	0.159572	0.0533908	0.0471651	0.039072	0.0490104	-0.249999	0.0617287	0.228556
Sp140	0.318232	-0.246823	-0.0279318	0.0436393	0.115299	0.0541269	0.0339095	0.0373244	0.0448426	-0.237966	0.0668146	0.149387
Sp100	0.32842	-0.212887	-0.0142699	0.0426252	0.166315	0.0562995	0.0468614	0.0307892	0.0429386	-0.27575	0.095576	0.216747
Cab39	0.101107	-0.0610713	0.107417	0.0146998	0.0620276	0.0187373	0.260969	0.0116534	0.0220679	-0.12408	0.077285	0.00497186
Itm2c	0.667056	-0.539685	-0.113041	0.0839198	0.285144	0.0993763	0.0691514	0.0605262	0.0910895	-0.480008	0.0358396	0.171859
Psmd1	0.0989364	-0.134791	-0.0244802	-0.00658887	-0.0716924	0.0040898	-0.00903446	-0.0145869	-0.00347949	-0.0240625	0.0303962	0.0148808
Ncl	0.252249	-0.141119	0.376788	0.0586251	0.0787725	0.0667507	0.0417929	0.0385626	0.0480841	-0.324626	0.405508	0.000993158
Ptma	0.743493	-0.58566	0.0251261	0.163714	0.311238	0.281594	0.176343	0.0675629	0.151059	-0.583112	0.209765	0.211907
Pde6d	0.136453	-0.0898461	-0.0104271	0.0136289	0.0713444	0.02074	0.0171614	0.0150106	0.0199244	-0.112938	-0.00351378	0.0380525
Cops7b	0.0635903	-0.0211119	0.0277095	0.0136719	0.0742205	0.0196731	0.0182404	0.0118276	0.0116238	-0.0825461	0.026984	0.0284256
Dis3l2	0.0808267	-0.00212873	0.0282423	0.0234031	0.109123	0.017972	0.0199725	0.0157376	0.0208117	-0.116438	0.0227371	0.0954458
Eif4e2	0.378245	-0.250881	0.0935407	0.0595649	0.177021	0.0700991	0.0470129	0.0488455	0.0628453	-0.347028	0.118512	0.0943192
Gigyf2	0.12834	-0.0958452	0.00269922	0.0183317	0.0789494	0.0233894	0.0121294	0.0109204	0.018627	-0.110013	0.0313609	0.0318963
Inpp5d	0.374995	-0.26783	0.0482221	0.0575015	0.121792	0.0740109	0.0458127	0.0448741	0.0641226	-0.311455	0.166462	0.0993576
Atg16l1	0.0842951	-0.000303917	0.0571712	0.0270821	0.132413	0.022718	0.024685	0.0276608	0.0121533	-0.128917	0.0398995	0.0562322
Dgkd	0.157066	-0.0450063	0.119731	0.0338598	0.155304	0.0392464	0.0348715	0.39092	0.0235711	-0.212489	0.0882066	0.103756
Usp40	0.049246	0.00252707	0.0288505	0.0178459	0.0960633	0.012771	0.0167642	0.0138932	0.00602541	-0.0770578	-0.0125119	0.0234114
Hjurp	0.176615	-0.00966248	0.0817842	0.0582704	0.252067	0.0452187	0.0481943	0.0581158	0.033626	-0.259043	0.0571714	0.126473
Arl4c	0.271093	-0.194905	0.0266218	0.0452526	0.142612	0.0552409	0.358521	0.0255307	0.0338594	-0.234912	0.0993042	0.0843786
Sh3bp4	0.0678407	-0.0308828	0.0278194	0.0149293	0.0549472	0.00839419	0.0122996	0.0113236	0.0141191	-0.0789329	0.0237163	0.0299548
Agap1	0.0763139	-0.0196765	0.0438151	0.0186699	0.11351	0.0153375	0.412833	0.0105927	0.00835496	-0.107267	0.0185758	0.035289
Asb18	-0.0533682	0.0778243	0.0227826	-0.00188206	0.0194669	-0.00717901	0.00229327	0.00323336	-0.00749918	0.0116005	-0.0107468	0.00289724
Ackr3	-0.0891718	0.177724	0.0800633	0.0202057	0.193418	-0.00148264	0.0151327	0.0204685	-0.00626879	-0.0442779	-0.0220123	0.0623538
Cops8	0.0734015	0.00382389	0.0750205	0.018624	0.0896638	0.0154401	0.0177456	0.00948259	0.00928103	-0.118233	0.0448867	0.0408073
Col6a3	0.635382	-0.489488	-0.0401779	0.0985259	0.355899	0.26607	0.0804371	0.0738628	0.0920844	-0.508779	0.0422831	0.0947409
Lrrfip1	0.144475	-0.0284274	0.28911	0.0395809	0.110567	0.0458806	0.0381493	0.0345097	0.0320257	-0.242926	0.186183	0.0552206
Ramp1	0.107834	-0.0162711	-0.0424154	0.022887	0.121279	0.0127815	0.0187495	0.0163955	0.0169289	-0.124771	-0.0417284	0.107083
Ube2f	0.115777	-0.0412593	0.149678	0.0300513	0.0872318	0.0317883	0.0278793	0.0181829	0.0185183	-0.162727	0.105334	0.0397959
Scly	0.0795033	-0.0347913	0.0201862	0.588537	0.0810269	0.0146164	0.0132491	0.00715007	0.00757552	-0.0985278	0.0124092	0.0619946
Klhl30	-0.0662433	0.126845	0.0516213	0.00745398	0.0674667	-0.00779621	0.00053857	0.00525357	0.287163	-0.0189382	-0.0213885	0.0556658
Ilkap	0.116204	-0.0178783	0.051864	0.0428093	0.176798	0.0272157	0.0297256	0.0258282	0.0205687	-0.166059	0.0332671	0.0648745
Hes6	0.12082	-0.02809	-0.0260905	0.0286916	0.124423	0.0234985	0.0222476	0.0275442	0.0145932	-0.136262	-0.0136616	0.0694793
Asb1	0.0412615	0.0288155	0.0708535	0.0201318	0.113208	0.0167979	0.0193426	0.0150805	0.0089133	-0.102192	0.0355372	0.0370975
Hdac4	0.0623047	0.0295849	0.0368204	0.484418	0.156446	0.0162087	0.0220228	0.0246741	0.00875658	-0.129096	0.0125201	0.0550795
Ndufa10	-0.474663	0.542501	0.0650778	-0.0479276	0.0274889	-0.0818719	0.0705009	-0.0268098	-0.073336	0.229689	-0.106699	-0.0133904
Cops9	0.19475	0.127796	0.0636615	0.0424739	0.221319	0.0401696	0.0463119	0.0406381	0.0221975	-0.357759	0.0297855	0.258919
Gpc1	-0.166644	0.318337	0.126362	0.0307822	0.283669	-0.00873245	0.0158491	0.0298711	-0.0145357	-0.0618635	-0.0776693	-0.0153987
Ankmy1	-0.059489	0.107897	-0.0154464	0.00394768	0.0665121	-0.00972865	0.00385386	0.00597618	-0.0048926	-0.00320686	-0.064426	0.0353347
Dusp28	-0.0281661	0.085565	-0.0235753	2.05089e-05	0.0368578	-0.00501924	0.00278834	0.00588404	-0.0084356	-0.0119085	-0.0401196	0.0690874
Rnpepl1	0.146067	0.050402	0.0971236	0.0621624	0.33121	0.0411565	0.0483901	0.0546574	0.0339951	-0.268875	0.0122807	0.140897
Capn10	0.12291	-0.0750915	-0.00452352	0.0178302	0.0884894	0.0257277	0.0197164	0.0207058	0.0213981	-0.110531	0.00903423	0.0612453
Sned1	0.0592444	0.0242897	0.0110174	0.0309264	0.135676	0.0145584	0.0315623	0.0187474	0.012165	-0.108551	-0.0141371	0.0782502
Mterf4	0.0276744	0.0204729	0.034981	0.0196316	0.0557844	0.00498344	0.00891237	0.0130974	0.00229145	-0.0615557	0.0301269	0.0353396
Ppp1r7	0.0523366	0.0103897	0.0967399	0.0124596	0.0734186	0.0184869	0.0118222	0.0189842	0.00580664	-0.105135	0.0569343	0.0378795
Hdlbp	0.30181	-0.197481	0.0634783	0.0405092	0.105366	0.0466686	0.0287467	0.0235428	0.0378051	-0.269106	0.122293	0.0158144
Farp2	-0.0124993	0.0351211	0.00876077	0.00257637	0.0275211	-0.000314816	-0.000331077	0.00402692	-0.0024553	-0.01158	-0.00265027	0.000246734
Stk25	0.162479	-0.0169888	0.0583604	0.050455	0.225625	0.0339268	0.0386905	0.0429795	0.236179	-0.229068	0.00329866	0.104044
Bok	0.33351	-0.238683	-0.0109935	0.0532449	0.201415	0.0564514	0.051686	0.0399263	0.045281	-0.281443	0.0413541	0.0852059
Thap4	-0.0120046	0.0301605	0.0219121	0.00422438	0.0256413	-0.0071734	-0.00245061	-0.00228606	-0.00849262	-0.0113682	-0.00654547	0.00766749
Atg4b	0.139395	-0.0690948	0.0668999	0.0265277	0.115282	0.0238224	0.334529	0.0275108	0.0166841	-0.158584	0.0464246	0.0590791
Dtymk	0.265365	-0.182388	0.0262157	0.0343426	0.102246	0.0431725	0.0302543	0.0277262	0.0330849	-0.225708	0.0632696	0.0892184
Ing5	0.0710802	-0.0154158	0.0523397	0.0216836	0.0888844	0.0164091	0.0180131	0.0133653	0.0189394	-0.100081	0.0411725	0.017299
D2hgdh	-0.00347774	0.0542077	0.00568869	0.00796212	0.0567652	0.00469228	0.00437624	0.00133421	-0.00460742	-0.0380452	0.00216056	0.0264282
Fam174a	0.128524	-0.0842973	-0.0381365	0.00961502	0.0777137	0.0153211	0.00893434	0.00544953	0.0150377	-0.10048	-0.0345304	0.0587538
St8sia4	0.0818993	-0.0280352	0.0486508	0.0218856	0.0888397	0.0200605	0.0203272	0.0164283	0.0155915	-0.103174	0.0700478	0.0633191
D1Ertd622e	0.215115	-0.156538	0.067056	0.0338812	0.0658748	0.0468444	0.0193086	0.0289722	0.0307939	-0.188613	0.148349	0.0190495
Ppip5k2	-0.106919	0.153627	0.013168	-0.00884178	-0.00883461	-0.0144624	-0.00434459	-0.000631336	-0.0176198	0.0278916	-0.0163015	-0.0426395
Gin1	-0.000610452	0.0459426	0.00244204	0.00604217	0.0473216	0.00906682	0.00511978	0.00765808	-0.00400291	-0.0342785	-0.0156791	0.0211393
Pam	0.195803	0.0104063	0.114904	0.104759	0.625254	0.0620809	0.0751209	0.238251	0.0445236	-0.353713	-0.0944368	0.0354417
Pign	0.131103	-0.071519	0.0497649	0.0263842	0.0832736	0.0248393	0.0165659	0.0256092	0.0205796	-0.138297	0.061794	0.0360278
Relch	0.0627182	-0.00071861	0.0464263	0.0211552	0.0996376	0.024255	0.0142247	0.0228722	0.00957072	-0.0995008	0.0282914	0.0302609
Zcchc2	0.136941	-0.090686	0.046063	0.0263488	0.074703	0.0293428	0.0268574	0.0214333	0.0221265	-0.128703	0.0737869	0.0372642
Phlpp1	0.028825	0.0123136	0.0175987	0.0125388	0.058853	0.00327051	0.0100212	0.00731399	0.0046099	-0.0534809	0.00747314	0.0166226
Bcl2	0.0801203	-0.0218872	0.0510552	0.0207913	0.11874	0.021437	0.0151667	0.0209353	0.0158676	-0.109774	0.0253642	0.0411346
Kdsr	0.154385	-0.0901248	0.0220496	0.0284775	0.138726	0.0294951	0.0254564	0.0177456	0.0281068	-0.158283	0.028949	0.0364993
Vps4b	0.258953	-0.157608	0.0587301	0.342485	0.16904	0.0515846	0.0387547	0.0366826	0.0391717	-0.259986	0.0881253	0.0806479
D830032E09Rik	-0.0665799	0.0784665	-0.0142461	-0.0114551	-0.0154436	-0.00968442	-0.00999221	-0.00679897	0.00353484	0.034005	-0.0116436	-0.0191297
Dsel	0.203568	-0.163403	-0.0239289	0.0360396	0.135014	0.0333687	0.0271854	0.0221355	0.0220223	-0.156021	0.0166706	0.0351983
Tsn	0.206021	-0.127154	0.054608	0.0384131	0.126938	0.0362732	0.0281195	0.0330963	0.0280656	-0.201436	0.0662888	0.0525564
Nifk	0.0947292	-0.0424932	0.224184	0.0269575	0.0421034	0.0307783	0.019396	0.0250896	0.0229469	-0.146849	0.198764	-0.00236424
Clasp1	-0.255505	0.206218	-0.0359714	-0.0420292	-0.0722078	-0.0529154	-0.0352185	-0.0380211	-0.0509313	0.2032	-0.120623	-0.0468524
Inhbb	0.196374	-0.154928	0.203136	0.0337692	0.00967093	0.0477872	0.0247207	0.0189909	0.0347357	-0.191102	0.315308	-0.00444541
Ralb	0.273488	-0.204071	0.10419	0.0356284	0.0919305	0.0499887	0.0334584	0.0316405	0.0519844	-0.244363	0.152205	0.040866
Tmem185b	0.0839953	-0.0698504	0.0703394	0.0105912	0.0426816	0.0138684	0.0130892	0.0103456	0.00794459	-0.0851219	0.0668149	0.00669285
Ptpn4	-0.0483397	0.0695902	0.0307981	0.00383313	0.049841	-0.00716139	0.00127317	0.00193792	-0.00724753	0.00264593	-0.0262242	0.00412682
Tmem177	-0.0217187	0.0542953	0.0207798	0.0019418	0.0493154	-0.00399362	0.00387347	0.0080717	-0.00817967	-0.0192563	-0.0010707	0.0173296
Tmem37	0.379588	-0.324076	-0.0793815	0.0359296	0.0524407	0.0546939	0.0331694	0.0234966	0.0451404	-0.242102	0.0534282	0.080236
Dbi	0.0796902	0.0424157	-0.0127319	-0.0144174	-0.0436811	0.123308	-0.00495359	-0.00743658	-0.00634025	-0.0960365	0.0446908	0.150418
Steap3	0.270459	-0.219153	-0.0672037	0.0298458	0.123858	0.0391505	0.0291677	0.0337899	0.0294166	-0.189437	-0.00243987	0.0485224
Gm29346	-0.0486706	0.0753419	0.00643033	0.000214061	0.0279812	-0.00617468	6.1035e-05	-0.00188356	-0.00544779	0.00418013	-0.0124929	-0.0065265
Insig2	0.015283	0.0225678	0.0508438	0.0113917	0.0894711	0.00411946	0.0101822	0.0125727	0.00354774	-0.0554883	-0.00339155	0.0259594
Ccdc93	0.103953	-0.0379125	0.0440757	0.0275309	0.10495	0.0204892	0.0158213	0.0158211	0.018486	-0.125543	0.0390444	0.0384146
Ddx18	0.14245	-0.12151	0.0680426	0.0180044	0.0183861	0.0218263	0.0155477	0.00397849	0.0178657	-0.11386	0.094673	0.0243392
Actr3	0.542661	-0.435919	0.117674	0.0679647	0.0960055	0.0970481	0.0590421	0.049697	0.0777521	-0.423228	0.290315	0.124948
Slc35f5	0.0023137	0.033361	0.0811925	0.00516973	0.0767024	0.000998231	-0.000140998	0.00349155	-0.00117162	-0.0559078	-0.0229258	-0.0166751
Mgat5	0.206801	-0.108319	0.0588965	0.0491413	0.181051	0.0468115	0.0406494	0.0384402	0.0339638	-0.220993	0.0520341	0.061024
Ccnt2	0.0572364	0.0349051	0.0815698	0.0310942	0.137897	0.0237925	0.021643	0.0219575	0.00976836	-0.132453	0.0481488	0.0397722
Rab3gap1	0.0681077	0.018004	0.108901	0.0298392	0.16123	0.022549	0.0249032	0.0325399	0.0164323	-0.14304	0.0413488	0.0394456
R3hdm1	0.101623	-0.033395	0.0544195	0.0284403	0.119912	0.0229631	0.0170382	0.0228509	0.0171675	-0.132951	0.0377907	0.0165108
Ubxn4	0.188909	-0.165893	0.160095	0.0245057	0.0488228	0.0381797	0.0242369	0.0155758	0.0294349	-0.171254	0.15755	0.00179555
Mcm6	0.337888	-0.260915	0.0239668	0.0410491	0.0760978	0.0630705	0.0372122	0.0264783	0.0497559	-0.264549	0.116644	0.138673
Dars	0.0557972	0.0141009	0.100824	0.0236802	0.118586	0.0179234	0.0194949	0.0147184	0.00974012	-0.11845	0.0561465	0.0202515
Cxcr4	0.340386	-0.240001	0.00561282	0.0573311	0.16552	0.0653758	0.0449036	0.0501045	0.0483449	-0.28406	0.11637	0.07392
Cd55	0.212109	-0.145674	-0.0312375	0.0430213	0.191029	0.0321523	0.0277724	0.0282331	0.39068	-0.181288	-0.0148064	0.0800585
Pfkfb2	-0.0702635	0.128292	-0.0138639	0.00578593	0.085078	-0.00693505	0.00599393	0.00697848	-0.00956918	-0.00255409	-0.06816	0.041998
Yod1	0.0087875	0.0322155	0.0520097	0.0149427	0.0779799	0.00377056	0.0108113	0.0136994	0.00783535	-0.0543484	0.0249285	0.0131553
Mapkapk2	-0.00456198	0.100304	0.203457	0.0177821	0.136328	0.00649012	0.0165644	0.0147697	0.121044	-0.116787	0.0887046	0.0649585
Eif2d	0.0959016	-0.0487728	-0.00646756	0.0186522	0.0860008	0.0165319	0.00976401	0.0109799	0.0170638	-0.096159	0.000593146	0.0416123
Rassf5	0.295113	-0.223287	0.0155399	0.043672	0.106134	0.0481592	0.0387469	0.027501	0.0492778	-0.231921	0.139448	0.138269
Ikbke	0.17327	-0.0952334	0.0844275	0.0396123	0.0948837	0.0331287	0.0268623	0.0331067	0.0292813	-0.184222	0.138738	0.0482988
Srgap2	0.246646	-0.121027	0.0197373	0.0519227	0.200436	0.0473774	0.0438245	0.0457031	0.0425926	-0.254069	0.0563917	0.11579
Rab7b	0.412449	-0.326778	-0.0510586	0.0444044	0.098198	0.0718584	0.0410031	0.0276341	0.051514	-0.292231	0.0836154	0.126138
Pm20d1	-0.044333	0.0899737	0.0046873	-0.000990483	0.0419404	-0.0054628	0.00511005	0.00820026	-0.00208405	-0.00517921	-0.0347933	0.0385579
Slc41a1	0.0428959	0.0246131	0.0519797	0.0221779	0.0904794	0.0102793	0.0133811	0.0126963	0.0133926	-0.0922849	0.00537134	0.0184914
Rab29	0.34347	-0.248865	0.00509854	0.0476506	0.162819	0.0542607	0.038949	0.0339318	0.0468109	-0.282664	0.0538885	0.102499
Nucks1	0.26049	-0.197215	0.0302227	0.0432501	0.115007	0.053878	0.0324544	0.0219528	0.0346363	-0.21424	0.0925726	0.0604547
Slc45a3	0.205951	-0.142357	-0.0217933	0.0345954	0.153468	0.0332835	0.0340065	0.033263	0.033418	-0.175521	0.0123844	0.06298
Elk4	0.172497	-0.0412712	0.0640122	0.0500775	0.240215	0.0410995	0.0438688	0.0406454	0.0338436	-0.230833	0.0393464	0.0830838
Cdk18	0.0984184	-0.0386672	0.0403764	0.0206305	0.0858539	0.0286228	0.0159766	0.491362	0.0102255	-0.117799	0.0333568	0.0158435
Klhdc8a	-0.10299	0.17577	-0.0515085	0.00302919	0.0992762	-0.0178301	0.00206791	-0.00018496	-0.0204535	0.0224017	-0.104677	0.132369
Nuak2	0.22237	-0.155263	0.00787596	0.0373355	0.108675	0.0431119	0.0274647	0.0271005	0.0411754	-0.187541	0.0685453	0.0825935
Tmcc2	0.0261122	0.0368121	0.0276892	0.0182272	0.120272	0.0118237	0.0114383	0.0187741	0.00616759	-0.0780644	-0.014806	0.0530865
Dstyk	0.0964164	-0.0234112	0.0521862	0.0272927	0.107169	0.0180808	0.0202605	0.0227704	0.0112028	-0.130189	0.0252629	0.0512574
Rbbp5	0.0865512	-0.0466939	0.0413181	0.0136766	0.0428822	0.0148804	0.0154394	0.00609645	0.0148196	-0.0925386	0.0393925	0.0340439
Lrrn2	0.198108	-0.134877	-0.0203777	0.0350872	0.17518	0.0308097	0.0349792	0.0298519	0.0321956	-0.173636	-0.0194458	0.0476883
Mdm4	0.11378	0.0373413	0.105744	0.05352	0.226909	0.0420248	0.0455224	0.046103	0.031269	-0.219158	0.052028	0.0755325
Pik3c2b	-0.0184318	0.101539	0.0725619	0.0208693	0.12327	0.00881788	0.0107109	0.0244773	0.00438716	-0.0741837	-0.0161474	0.0466679
Ppp1r15b	0.214773	-0.155146	0.072292	0.032364	0.0841252	0.0422142	0.0230778	0.025397	0.0314955	-0.187908	0.118331	0.0547706
Plekha6	-0.0106255	0.19997	0.127055	0.0506033	0.293037	0.0209965	0.0462233	0.0449031	0.0120755	-0.18295	-0.0217924	0.0747488
Sox13	0.0746796	0.0215857	0.0560092	0.0324253	0.168661	0.029807	0.0270037	0.025626	0.0177267	-0.141116	0.0105139	0.0467326
Snrpe	0.338745	-0.252074	0.0542078	0.0423053	0.0892711	0.0594865	0.181968	0.0243836	0.175674	-0.274412	0.147316	0.105485
Atp2b4	0.0793286	0.000893288	0.0496995	0.0317389	0.155999	0.0223272	0.0236172	0.0192268	0.0140755	-0.130385	0.0306461	0.0507578
Prelp	0.423294	-0.190816	-0.0588848	0.117824	0.659469	0.0869633	0.0935266	0.0937315	0.0739857	-0.454367	-0.11033	0.183464
Fmod	0.605595	-0.472097	-0.099823	0.0820368	0.331236	0.0852169	0.0696618	0.0658428	0.0805138	-0.453673	-0.0496363	0.103708
Btg2	0.00751161	0.092043	0.338333	0.257448	0.0934816	0.021053	0.199294	0.0313489	0.0157944	-0.168882	0.173103	-0.0538584
Adora1	-0.0401315	0.0674729	0.0703115	0.00588597	0.0308017	-0.00108903	0.00117126	0.00708895	-0.00377725	-0.0193907	0.0064955	-0.00118654
Ppfia4	0.196734	-0.111926	0.00104258	0.0324395	0.118119	0.0395389	0.0216058	0.0277096	0.0341379	-0.180531	0.0180477	0.0971647
Tmem183a	0.202927	-0.116593	0.113894	0.0458793	0.116627	0.03972	0.033914	0.0330566	0.0311779	-0.216845	0.143468	0.0399552
Cyb5r1	0.110585	-0.0252744	0.157857	0.0379909	0.141139	0.0345123	0.0268062	0.0321303	0.0284813	-0.175566	0.0938594	0.0306744
Adipor1	0.222051	-0.123187	0.0470134	0.0296459	0.109505	0.0328757	0.0271025	0.0280364	0.0305606	-0.221445	0.0607796	0.0560355
Klhl12	0.0149327	0.0402167	0.0333073	0.0198573	0.110485	0.0105682	0.0150018	0.0182302	0.00135543	-0.0661774	0.00477224	0.0142843
Rabif	0.153773	-0.10643	0.0415468	0.0311974	0.065613	0.0261186	0.0166114	0.0174334	0.0203489	-0.13997	0.0582775	0.0241934
Kdm5b	0.194855	-0.138689	0.00332523	0.0340896	0.129145	0.036466	0.0307391	0.0215564	0.0340752	-0.169141	0.0306239	0.0377498
Ppp1r12b	-0.121146	0.218916	0.123794	0.0204029	0.18861	-0.00338238	0.0151479	0.0246419	-0.0101414	-0.0436099	-0.0280263	0.0136238
Lgr6	-0.0766809	0.183578	0.0241588	0.0102369	0.101862	-0.00302319	0.0109399	0.0138039	-0.0042934	-0.0362657	-0.0394134	0.0656584
Arl8a	0.322786	-0.201447	0.0802949	0.0624283	0.204586	0.0690048	0.0497535	0.0526262	0.0504019	-0.31378	0.101652	0.0806131
Rnpep	0.386011	-0.293926	-0.0212187	0.0428973	0.109866	0.0628036	0.0435194	0.0306737	0.0433093	-0.286041	0.115271	0.125143
Timm17a	-0.134188	0.187834	0.137503	-0.00751942	0.025212	-0.0183118	-0.0123459	-0.00382805	-0.0180743	0.0128679	0.00841928	0.0225288
Shisa4	0.279332	-0.185396	0.0750011	0.0506795	0.19388	0.0475033	0.0429772	0.0448503	0.0420552	-0.270848	0.0362847	0.0752893
Ipo9	0.183732	-0.0780718	0.0825297	0.0513366	0.184434	0.0398409	0.034489	0.0392159	0.332943	-0.216799	0.0684277	0.0600991
Nav1	0.298134	-0.138607	0.0183481	0.0720296	0.332576	0.0631671	0.0597876	0.0590347	0.0550736	-0.325534	0.0190381	0.103288
Csrp1	0.614266	-0.447151	-0.0308251	0.0901499	0.298454	0.107394	0.0827413	0.0658257	0.0880467	-0.493416	0.121168	0.174642
Phlda3	0.58828	-0.391453	0.0163287	0.100967	0.418064	0.101645	0.0858867	0.077252	0.0886036	-0.524266	0.0518151	0.165883
Tnnt2	-0.468508	0.796071	0.415197	-0.0050534	0.112326	-0.0526025	0.0175437	0.0248973	-0.0530319	-0.0436653	0.0352858	0.0850902
Tmem9	0.363846	-0.239349	-0.0687485	0.0548667	0.212133	0.0582251	0.0452105	0.041527	0.0509092	-0.300499	-0.0101861	0.116578
Cacna1s	-0.0573684	0.0887854	0.0118776	-0.00283528	0.014768	-0.00765863	-0.00337231	0.0034772	0.00044803	0.0129146	0.00559007	0.0187486
Camsap2	0.129266	-0.0470965	0.0543986	0.496972	0.162092	0.0311766	0.0256963	0.0295265	0.0191237	-0.168915	0.0472979	0.0375995
Zfp281	0.145152	-0.107239	0.0235307	0.028789	0.0917365	0.0254809	0.0196072	0.0167548	0.0262808	-0.127407	0.0573698	0.0108824
Ptprc	0.371897	-0.252305	0.0157722	0.0548999	0.162754	0.0676473	0.0492061	0.0378615	0.358259	-0.314342	0.117887	0.182438
Nek7	0.128015	-0.0716904	0.0737876	0.0261192	0.10324	0.0270663	0.0174263	0.0233783	0.0147007	-0.142716	0.0311862	0.0173002
2310009B15Rik	0.1421	-0.07924	-0.030297	0.0127791	0.0379515	0.0187492	0.0115557	0.0120335	0.0210823	-0.115075	0.0176027	0.0671886
Dennd1b	0.0591671	-0.013798	0.0451019	0.0202193	0.0595216	0.0150404	0.0155528	0.00848017	0.0142396	-0.0804278	0.0464728	0.0254065
Zbtb41	0.0844757	-0.0564422	0.0285544	0.0156089	0.0576175	0.662837	0.0108166	0.00833854	0.00885133	-0.0929585	0.0216375	0.0201823
Cfh	0.367207	-0.134362	-0.00969495	0.119871	0.676467	0.0863865	0.16761	0.179149	0.143618	-0.441602	-0.0785726	0.143432
Cdc73	0.0575945	-0.008313	0.0788801	0.0245086	0.0927868	0.019014	0.0236887	0.0111646	0.00834698	-0.0957009	0.0434691	0.0103167
Glrx2	0.0527057	0.0363244	0.0576112	0.0159023	0.0740556	0.00935523	0.00903454	0.0180682	0.0205972	-0.107272	0.030546	0.0587099
Ro60	0.108961	-0.0311996	0.0855239	0.034387	0.138585	0.0318103	0.0205063	0.0288976	0.0176226	-0.155124	0.0427765	0.0226452
Uchl5	0.0767507	-0.0500298	0.0538611	0.0138613	0.0303514	0.0161151	0.00485135	0.00433079	0.0103395	-0.0818799	0.0625964	0.000782074
Rgs2	0.053069	0.00267799	-0.0541031	0.0113605	0.0454759	0.00791864	0.00222248	0.0081331	0.296675	-0.0557865	0.0134358	0.0330934
Pla2g4a	0.212727	-0.147909	0.0428658	0.0348889	0.117101	0.0412893	0.0308183	0.0253408	0.0316658	-0.190651	0.0811198	0.0409494
Odr4	0.0934995	-0.0349071	0.0298061	0.0244328	0.100445	0.0153367	0.0158327	0.025752	0.0131367	-0.114067	0.015583	0.0216605
Tpr	0.114118	-0.0306339	0.0814063	0.0272348	0.112702	0.0228964	0.0226952	0.0155302	0.0167628	-0.158661	0.0628181	0.050024
Prg4	0.026451	0.00304496	0.474045	0.0265689	-0.0474194	0.0296844	0.0169551	0.0161453	0.0170308	-0.138265	0.416799	-0.0906818
Gm10138	0.0137704	-0.00441735	-0.0254008	0.0046418	-0.00174968	-0.00488641	-0.00554992	-0.00886417	-0.00670895	-0.00798893	-0.0137689	0.0257546
Ivns1abp	-0.299384	0.56101	0.0242999	0.0131285	0.316418	-0.0351764	0.0636886	0.0889917	0.0138185	-0.0271195	-0.175192	0.156058
Swt1	0.0909959	-0.0608155	0.0308533	0.0223417	0.0587883	0.0161775	0.0168309	0.00901864	0.01594	-0.0879471	0.0373613	0.0178983
Trmt1l	0.0922681	-0.0310876	-0.010606	0.0193575	0.098313	0.0162829	0.0192212	0.0162004	0.0177826	-0.102861	-0.0247391	0.0913556
Rnf2	0.188648	-0.12989	0.0270953	0.0335653	0.118733	0.0320183	0.0254168	0.0216258	0.0230884	-0.170555	0.0433402	0.0193105
Fam129a	0.276648	-0.178125	0.0152436	0.0433962	0.177883	0.0460414	0.0371292	0.0355176	0.0456295	-0.249506	0.056033	0.0810401
Edem3	0.125594	-0.0915036	0.0517995	0.031413	0.0779737	0.0304954	0.0202415	0.0174458	0.0230676	-0.122335	0.0680391	0.0111836
1700025G04Rik	0.125231	-0.0128771	0.123244	0.0461436	0.217703	0.0321328	0.0348438	0.0389998	0.275286	-0.202925	0.0389995	0.0490207
Tsen15	0.0523262	0.000984978	0.0408764	0.0148227	0.0614743	0.0144566	0.0143252	0.0126692	0.00639019	-0.0810478	0.0136359	0.0453484
Colgalt2	0.0186937	0.0307142	-0.00277707	0.0187509	0.117126	0.0107179	0.0188744	0.0201142	0.0038555	-0.0568898	-0.0278887	0.0386669
Rgl1	0.221266	-0.099022	0.0637988	0.0485509	0.182494	0.0444167	0.0385346	0.0421284	0.0364863	-0.245455	0.0572914	0.0974865
Arpc5	0.604855	-0.452838	0.0762098	0.0841796	0.184519	0.114247	0.0718778	0.0663733	0.222368	-0.492077	0.272384	0.160093
Ncf2	0.381964	-0.270133	0.135546	0.0574899	0.110426	0.0748679	0.0511072	0.0459448	0.0702353	-0.336924	0.257179	0.104241
Smg7	0.046081	0.0480651	0.143673	0.0261401	0.125184	0.0189123	0.305904	0.0194226	0.0165662	-0.139238	0.10162	0.0525106
Lamc2	0.0270376	0.0225296	0.167484	0.0195253	0.0635647	0.0135951	0.0170668	0.0227154	0.0063756	-0.0966734	0.116738	-0.0125241
Lamc1	0.494524	-0.326593	0.00241161	0.243913	0.436589	0.0854315	0.0689207	0.076529	0.187962	-0.456747	-0.0168469	0.127148
Dhx9	0.198853	-0.114818	0.0924643	0.0442052	0.128311	0.0422632	0.0327397	0.0314373	0.0305572	-0.211158	0.11348	0.0408378
Glul	-0.0795697	0.0743077	0.250768	0.00111601	0.0299047	-0.00370989	-0.00599472	0.00660733	-0.0103212	-0.021441	0.111751	-0.142896
Ier5	0.211517	-0.0942006	0.34728	0.29393	0.124497	0.057093	0.0424464	0.0442759	0.0424567	-0.303671	0.337886	0.0129544
Mr1	0.110419	-0.050583	0.00783437	0.0273262	0.108602	0.0201644	0.022039	0.0183321	0.0182949	-0.120269	0.00092245	0.0453727
Stx6	0.162624	-0.120162	0.037003	0.0268921	0.0759836	0.0261828	0.0202883	0.0180157	0.0190335	-0.14375	0.0604144	0.0395061
BC034090	0.0197463	0.0960964	0.100208	0.0296739	0.150844	0.0155612	0.0262525	0.0284872	0.0151897	-0.127976	0.0119093	0.0687148
Xpr1	0.0919678	-0.0699799	0.0419017	0.0207645	0.0662316	0.0128606	0.0176235	0.0139203	0.00955484	-0.0933703	0.014402	-0.0135106
Gm5532	-0.160052	0.215249	0.0854677	0.00349086	0.100704	-0.0146186	0.00179834	0.00505319	-0.0177819	0.0224996	-0.0210353	-0.0432205
Acbd6	0.0754812	0.000824478	0.0548829	0.0178342	0.107516	0.011837	0.0185567	0.0174124	0.0139793	-0.12121	0.0275926	0.0319525
Qsox1	0.368293	-0.199971	0.220795	0.080441	0.273432	0.0777143	0.0662099	0.0638957	0.0652066	-0.411334	0.173691	0.0641182
Cep350	0.0970786	-0.0534062	0.0628287	0.0189248	0.0582231	0.0204683	0.0165806	0.0166603	0.0138422	-0.108552	0.0603619	0.0178602
Tor1aip1	0.232377	-0.121286	0.0124202	0.0410848	0.167107	0.0441661	0.034464	0.0346157	0.034821	-0.225768	0.0597259	0.119293
Tor1aip2	0.321973	-0.216675	0.0952308	0.0454906	0.118597	0.061451	0.0414294	0.0339617	0.0419436	-0.290767	0.133272	0.090482
Gm2000	0.176157	-0.0726135	0.123848	0.0323124	0.0763406	0.0347169	0.0292437	0.0282798	0.0306158	-0.212981	0.105863	0.0657552
Soat1	0.412709	-0.325252	0.0200299	0.0572252	0.121329	0.074811	0.0524118	0.0504816	0.0551099	-0.317818	0.158002	0.0491481
Abl2	0.11783	-0.0467746	0.112564	0.0322044	0.102374	0.0295416	0.0215381	0.0281205	0.0215758	-0.155165	0.102487	0.0187681
Tor3a	0.406748	-0.276477	-0.0119335	0.0585659	0.192916	0.0722247	0.0531876	0.0448916	0.0572223	-0.333509	0.0723955	0.223305
Fam20b	0.0994355	-0.121611	-0.0560099	0.00121335	0.00996755	0.00341494	0.0006009	-0.00144044	0.0135208	-0.0284025	-0.0195076	-0.00846693
Rasal2	0.0755542	-0.0180678	0.0292518	0.0270719	0.113506	0.0159943	0.0199611	0.0228632	0.0174746	-0.102525	0.00208239	0.0295284
Cryzl2	0.159971	-0.0769599	-0.00529631	0.0251726	0.105901	0.0254266	0.0228908	0.0212883	0.021957	-0.157647	-0.0106694	0.0665108
Sec16b	0.196445	-0.110451	-0.0267789	0.0411374	0.199481	0.0371139	0.038894	0.0310016	0.030247	-0.189142	-0.0117006	0.0545261
Cop1	0.139851	-0.0964434	-0.0206338	0.0181737	0.0957921	0.390423	0.0203891	0.00696852	0.0194864	-0.123486	-0.0105577	0.0443392
4930523C07Rik	0.230186	-0.141077	-0.0132424	0.0459481	0.186389	0.0423232	0.0365283	0.036105	0.0426209	-0.211786	-0.018599	0.0864436
Mrps14	0.0352486	0.00969127	-0.0154064	0.200111	0.0238407	-0.00523124	0.00057455	-0.00862258	-0.0100384	-0.0454156	-0.0181459	0.0882081
Cacybp	0.134922	-0.0963303	0.0864431	0.0177366	0.0408039	0.0256463	0.013701	0.0123356	0.0148412	-0.125754	0.125885	0.0575554
Rabgap1l	0.00806738	0.0216133	0.0061863	0.00856354	0.0574714	0.00156798	0.00983059	0.0054447	0.000122528	-0.0333739	-0.016738	0.0232516
Rc3h1	0.120271	-0.0376459	0.0372067	0.0365953	0.154323	0.0294239	0.0207125	0.0249401	0.333168	-0.152041	0.0376064	0.035275
Zbtb37	0.0365863	0.0161882	0.0549391	0.0225152	0.100064	0.0117848	0.0190817	0.022527	0.0112911	-0.0828042	0.0167621	0.0126127
Gas5	0.681988	-0.5358	0.0884685	0.0789932	0.184956	0.110606	0.156183	0.0596032	0.0973545	-0.54445	0.213879	0.155097
Dars2	9.75292e-05	0.0138584	-0.00893679	0.0022204	0.0195526	-0.00377115	-0.00403132	0.00859479	0.00246697	-0.00933468	-0.0215106	0.0242343
Klhl20	0.089349	-0.0456411	0.0283726	0.0174035	0.0861084	0.0187119	0.0184738	0.019768	0.0191998	-0.0985549	0.0202434	0.0291411
Prdx6	-0.04674	0.127697	0.315668	0.00150774	-0.0437099	0.00171192	0.0029877	0.00380906	0.108615	-0.0844432	0.232425	0.0144435
Suco	0.0979402	-0.0384025	0.0805986	0.0249619	0.0719539	0.0232744	0.0213171	0.0174698	0.0141715	-0.123743	0.0723403	0.035847
Pigc	0.214609	-0.14394	-0.00741712	0.0358043	0.12622	0.036393	0.0315734	0.0255456	0.0289872	-0.185148	0.0205991	0.0607251
Dnm3os	0.348887	-0.2283	-0.0470033	0.0655793	0.243967	0.064273	0.0456346	0.0460151	0.0472134	-0.30241	-0.0101393	0.0669824
Eef1aknmt	0.0682698	-0.024964	0.0608751	0.0153187	0.0738889	0.0173849	0.0139258	0.0148875	0.00986214	-0.0942852	0.051388	0.00904498
Vamp4	0.181804	-0.120685	0.0203539	0.0320319	0.0973566	0.0349884	0.0213303	0.02431	0.0273457	-0.166775	0.067198	0.0509526
Prrc2c	0.151435	-0.0846115	0.0444689	0.0377636	0.13895	0.0356174	0.0266345	0.333232	0.0234114	-0.16073	0.0584023	0.0149908
Fmo1	0.0337304	0.0535412	-0.0253485	0.0224587	0.13563	0.0114863	0.0202316	0.0200489	0.0128399	-0.0870859	-0.0575067	0.0573654
Fmo2	0.0237148	0.0384267	-0.0401932	0.0251375	0.162101	0.00789598	0.0177456	0.0201942	0.00552036	-0.06639	-0.0430919	0.0285602
Prrx1	0.231858	-0.165589	-0.00237311	0.0453524	0.166782	0.0422547	0.0398557	0.0334804	0.0328347	-0.206073	0.0284918	0.0387345
Kifap3	0.0961673	-0.0206414	0.00405989	0.0199995	0.127249	0.0184845	0.0193158	0.0278771	0.0179592	-0.120427	-0.0104583	0.0302012
Scyl3	0.103165	-0.0500003	0.0265929	0.0193796	0.108712	0.0328257	0.0164329	0.604051	0.0163806	-0.118482	0.0401868	0.0349113
Slc19a2	0.0740011	-0.0465412	0.0291251	0.0131031	0.0458254	0.0149111	0.0121505	0.0129304	0.00781166	-0.0716363	0.0341921	0.0120174
Ccdc181	0.0122111	0.0282322	0.0122699	0.00922928	0.0551041	0.00347773	0.00745244	0.00568045	-0.00167931	-0.0456998	-0.0104963	0.0254713
Blzf1	0.0465008	-0.00837652	0.0620962	0.0121103	0.0695901	0.0142359	0.00906431	0.00580337	0.0152989	-0.0755103	0.0280172	0.0147804
Nme7	0.0551967	-0.0142814	0.000133489	0.661109	0.0627809	0.0068437	0.00577494	0.0100594	0.0040513	-0.0785263	-0.0147384	0.039141
Atp1b1	-0.094275	0.177112	0.417012	0.0310583	0.181212	0.00204871	0.0178293	0.0350707	-0.0025227	-0.131884	0.0479772	-0.0548027
Dpt	0.626319	-0.429902	-0.126477	0.315037	0.436198	0.0997115	0.087515	0.0788423	0.0896912	-0.520337	-0.0225564	0.191006
Sft2d2	0.175311	-0.0955115	0.0577913	0.0306781	0.137082	0.0310375	0.0220981	0.0247401	0.0338075	-0.184523	0.083085	0.0270899
Tiprl	0.113593	-0.0584707	0.0377167	0.0165687	0.0591705	0.0167267	0.0125276	0.0100571	0.0120762	-0.115202	0.0448307	0.0490401
Dcaf6	-0.0392535	0.0859175	0.0139568	0.0126017	0.104723	-0.00653671	0.00391826	0.0163231	-0.0043789	-0.0238829	-0.0338934	-0.0119593
Mpc2	-0.547737	0.495878	-0.223568	-0.121966	-0.290338	-0.129982	-0.0974077	-0.091643	-0.0648877	0.474769	-0.240573	0.00910253
Mpzl1	0.368793	-0.240965	-0.015446	0.0645024	0.257197	0.0679611	0.0538807	0.0556526	0.049651	-0.325308	0.0157969	0.0811945
Rcsd1	-0.000760731	0.11986	0.0590966	0.0162912	0.141744	0.00792045	0.0166533	0.0208706	0.00933486	-0.103574	0.00224902	0.0645374
Creg1	0.350696	-0.305538	-0.132839	0.0178107	0.00910095	0.0473744	0.0172513	0.00844599	0.0350586	-0.196203	0.0396216	0.0847783
Pou2f1	0.0774757	-0.0195886	0.00562406	0.0213611	0.0978687	0.0179908	0.0177721	0.0165656	0.0210253	-0.09537	0.00156089	0.0591422
Dusp27	-0.0223287	0.0792322	0.203658	0.0172691	0.0602756	0.00779491	0.289936	0.0168561	0.00160426	-0.082322	0.0967961	0.0226136
Tada1	0.120939	-0.0462965	0.0599411	0.0369667	0.118379	0.0313338	0.0253716	0.0243766	0.0194594	-0.149256	0.055043	0.0323023
Pogk	0.0629561	-0.0180585	0.0529184	0.0209793	0.0793922	0.0186333	0.0164395	0.0130764	0.00844625	-0.0884126	0.0447585	0.00737066
Uck2	0.0806778	-0.0678298	0.679707	0.0298073	-0.06632	0.0371707	0.0253589	0.0211723	0.0222167	-0.216841	0.436533	-0.09483
Tmco1	0.11007	-0.0753263	-0.0276406	0.0191251	0.117661	0.0173425	0.0139774	0.0127676	0.196481	-0.090464	-0.038579	0.0465836
Aldh9a1	0.171767	-0.0934543	-0.0297961	0.022271	0.0750479	0.0305935	0.0272477	0.0217019	0.0250315	-0.151202	0.020482	0.087991
Mgst3	-0.455592	0.451079	-0.253066	-0.0775916	-0.0579045	-0.0998743	0.0135843	-0.0551531	-0.0861698	0.351518	-0.275962	0.0384121
Rxrg	-0.181715	0.22078	-0.0634478	-0.0255122	-0.0177038	-0.035326	-0.0175227	-0.019274	-0.0255958	0.10925	-0.115116	0.102533
Pbx1	0.122837	-0.0911013	-0.0260986	0.0276313	0.133929	0.0270241	0.0118294	0.379841	0.0129431	-0.105388	-0.0217167	0.000533621
Rgs5	0.170409	0.0441146	-0.0501095	0.0657345	0.452379	0.0372408	0.0491924	0.0569896	0.103718	-0.284362	-0.139657	0.154759
Rgs4	0.257157	-0.176613	-0.0168787	0.0401116	0.179471	0.0435281	0.0319351	0.0427618	0.04121	-0.216132	-0.00148982	0.0550547
Hsd17b7	-0.026583	0.0696735	0.0522101	0.00369986	0.0384191	-0.00126537	0.00283712	0.00641835	-0.00260446	-0.0300701	0.0171354	0.0220908
Ddr2	0.208409	-0.0986386	0.0553312	0.0542419	0.203347	0.0496214	0.0438556	0.0377835	0.0357748	-0.228237	0.080819	0.0590648
Uap1	0.146265	-0.079008	0.0833585	0.38199	0.106711	0.0261158	0.0215708	0.0193532	0.287573	-0.167112	0.107534	0.0178798
Uhmk1	0.191087	-0.104124	0.0566825	0.0433079	0.143475	0.0493473	0.0353959	0.0262477	0.0366387	-0.200438	0.0704722	0.0601579
Olfml2b	0.562729	-0.432623	-0.095134	0.0878206	0.306913	0.0896137	0.0686457	0.059714	0.0860939	-0.429791	0.00854672	0.107756
Atf6	0.0381678	-0.00445678	0.0728343	0.00551274	0.0367091	0.0120699	0.00356155	0.00689499	0.0161206	-0.0617173	0.0694862	0.0150883
Dusp12	0.127758	-0.0713014	0.0566232	0.0177296	0.0716384	0.0259551	0.0211401	0.0228736	0.021031	-0.13573	0.0934962	0.0374911
Fcgr2b	0.535619	-0.436811	0.0586804	0.0678789	0.13373	0.0964748	0.0531766	0.0490849	0.0766011	-0.406092	0.293419	0.0947351
Fcgr4	0.543337	-0.411443	-0.0535257	0.0616895	0.160886	0.0908254	0.0560701	0.0435558	0.0797775	-0.39984	0.143142	0.296262
Fcgr3	0.678352	-0.580792	-0.0237761	0.0597985	0.0826039	0.106786	0.0602574	0.0392416	0.086683	-0.462242	0.272212	0.147608
Sdhc	-0.324441	0.305237	-0.0311437	-0.0498169	-0.0550219	-0.0674429	-0.041977	-0.0337113	-0.0647421	0.232511	-0.0919516	-0.0625313
Pcp4l1	-0.219727	0.304556	0.183828	-0.00725959	0.0207768	-0.0226642	-0.00547839	-0.000494112	-0.0312957	0.0333312	0.0338108	-0.055289
Tomm40l	-0.0300544	0.132856	0.0286747	0.0141074	0.131085	0.00182104	0.0172232	0.0127808	-0.00173087	-0.0657751	-0.0457355	0.0975131
Apoa2	-0.00798887	0.02274	0.0825883	0.00597866	-0.0297759	0.0136638	0.00544881	-2.45447e-05	0.00881035	-0.0244364	0.122517	-0.0241175
Fcer1g	0.795038	-0.672206	-0.0719609	0.0708054	0.0846539	0.12361	0.0663018	0.0456426	0.107577	-0.535198	0.222379	0.228531
Ndufs2	-0.38344	0.684815	0.234225	-0.000726545	0.183305	-0.0469326	0.00416651	0.0198048	-0.0121487	-0.0333461	-0.0128488	0.165275
B4galt3	0.219862	-0.102123	0.11036	0.0503267	0.167414	0.0473371	0.0415001	0.0449036	0.0405292	-0.251075	0.122509	0.0814795
Ppox	0.126792	-0.0153496	0.0425579	0.0381531	0.187653	0.0357165	0.02933	0.0316382	0.0222629	-0.178785	0.0198734	0.0681303
Usp21	0.112443	-0.0444879	0.0507183	0.0311346	0.0955073	0.0257669	0.0182402	0.0174433	0.0219661	-0.132602	0.0505642	0.0505158
Ufc1	0.278474	-0.145688	0.0410474	0.047226	0.191432	0.0515044	0.0394352	0.0434888	0.0381554	-0.279748	0.0552727	0.10575
Dedd	0.128996	-0.0551977	0.0855396	0.0358017	0.115494	0.0317831	0.0305806	0.023909	0.024872	-0.155864	0.0771766	0.0490248
Nit1	0.0773013	-0.019979	0.0221255	0.0211593	0.0870442	0.0118408	0.0196151	0.0170386	0.00855979	-0.0965918	-0.00874899	0.0566481
Pfdn2	0.0814626	-0.0368448	0.124425	0.00851931	0.0193297	0.0160099	0.0117387	0.0100206	0.00520372	-0.109157	0.0892201	0.02781
Arhgap30	0.326221	-0.251288	0.00695055	0.0365597	0.0627536	0.0534715	0.0326276	0.0251223	0.0465138	-0.243843	0.127449	0.121993
Usf1	0.115857	-0.118757	-0.0326349	0.00413344	0.0365108	0.0164878	0.00183601	0.000542491	0.0155789	-0.0659656	-0.00195753	0.0171826
F11r	0.0929326	-0.0314996	0.0775546	0.0300341	0.161874	0.0232064	0.0227223	0.0264833	0.0181474	-0.135244	0.0305071	0.00639627
Cd48	0.519574	-0.445626	-0.0949586	0.0485958	0.0661925	0.0828711	0.0436215	0.037441	0.0660064	-0.333932	0.0839939	0.14852
Cd84	0.444715	-0.362699	-0.0463406	0.0581374	0.0831885	0.0780513	0.0380554	0.0354641	0.0538568	-0.30843	0.122686	0.0883095
Ncstn	0.334348	-0.252946	-0.0241636	0.0401959	0.133008	0.0557321	0.0342513	0.0292617	0.04413	-0.257605	0.0375879	0.12097
Copa	0.35358	-0.212716	0.0958587	0.0628529	0.203197	0.071131	0.0539903	0.0509886	0.0477168	-0.34697	0.127417	0.062138
Pex19	-0.0393139	0.132605	0.0622564	0.0105484	0.0948178	-0.000355388	0.0034484	0.0151856	-0.00201404	-0.0590158	-0.015215	0.0464621
Dcaf8	0.0741859	0.102342	0.0968683	0.0427142	0.237453	0.0256424	0.0384337	0.0368817	0.0188766	-0.208235	0.00411485	0.091855
Pea15a	0.530961	-0.32026	0.0574269	0.259489	0.394808	0.0911856	0.0750142	0.0763898	0.205253	-0.507949	0.0613725	0.176823
Casq1	-0.014478	0.09902	0.0216702	0.012709	0.118079	5.15004e-05	0.0152031	0.0164403	-0.000123706	-0.061514	-0.0455302	0.126391
Igsf8	0.399166	-0.278242	-0.00867738	0.0613266	0.221183	0.0736789	0.0523102	0.0455745	0.0552072	-0.335054	0.056453	0.100283
Atp1a2	-0.342624	0.324777	-0.0620311	-0.0290781	0.100724	-0.0602221	-0.0342845	-0.0175356	-0.0497301	0.214738	-0.204201	-0.0518464
Pigm	0.11857	-0.0660824	0.0453324	0.0280369	0.0978811	0.0324692	0.0190969	0.0217116	0.0221107	-0.126315	0.0597024	0.0273807
Slamf9	0.416524	-0.275053	-0.0535855	0.0545555	0.212364	0.0621301	0.0576774	0.0457689	0.0621853	-0.337687	0.00743052	0.267576
Tagln2	0.73735	-0.522958	0.0980491	0.108624	0.302652	0.137248	0.0994937	0.0829667	0.108645	-0.62815	0.269142	0.215766
Dusp23	0.027624	-0.0263328	-0.0411217	-0.00122125	0.00879063	0.00077043	-0.00380804	-0.00354126	-0.000590692	-0.00734114	-0.029979	0.000338407
Ifi207	0.398681	-0.322686	-0.0462753	0.0460882	0.0928809	0.0680122	0.0369644	0.0224323	0.0598484	-0.27571	0.103994	0.120249
Ifi204	0.456027	-0.38552	-0.03385	0.042125	0.0442518	0.0774131	0.0343983	0.0266509	0.0592857	-0.297542	0.1886	0.177459
Mndal	0.37694	-0.260206	-0.0637037	0.0544698	0.200769	0.0648479	0.0488556	0.0363705	0.0521846	-0.296585	0.0364896	0.24937
Ifi211	0.363055	-0.311062	-0.0323473	0.0357958	0.0514618	0.0607999	0.0311867	0.0202271	0.0521902	-0.237507	0.136831	0.146071
Ifi203	0.257549	-0.113941	-0.01545	0.0540365	0.262485	0.0488725	0.0429033	0.039284	0.0483635	-0.268503	0.0292643	0.234019
Ifi205	0.11876	-0.0876453	-0.0560996	0.010712	0.0325609	0.0155343	0.00659564	0.00599427	0.0301718	-0.0761123	0.0280043	0.0980706
Spta1	-0.0378682	0.0634164	-0.00411467	0.000449703	0.0340808	-0.00538249	-0.000245551	-0.00135733	-0.00600129	0.00407291	-0.0345309	0.00231836
Fh1	-0.349977	0.457547	0.0140193	-0.0426333	-0.00962347	-0.0620413	-0.0267528	0.0758861	-0.0609372	0.15399	-0.113571	0.0893231
Chml	0.0111282	0.0133528	0.0175763	0.00743975	0.0462848	0.0119308	0.00235911	0.00699637	0.000182114	-0.0332958	0.00892828	0.00977047
Cep170	0.205379	-0.133511	0.103232	0.0365154	0.10712	0.0417759	0.0291972	0.0301372	0.0316173	-0.203914	0.133932	0.0257282
Sdccag8	0.142788	-0.089671	0.0339071	0.0246042	0.0863089	0.0267952	0.0228648	0.0220896	0.0224009	-0.136414	0.0759302	0.028758
Akt3	0.149623	-0.0772627	0.0224743	0.0379719	0.141016	0.029681	0.0285921	0.0332795	0.551768	-0.159055	0.0308967	0.0556419
Zbtb18	0.0229509	0.0288591	0.0468287	0.0074325	0.0384824	0.00596035	0.0129389	0.0107723	0.00304564	-0.0614453	0.029103	0.0269181
Adss	0.224542	-0.145473	0.0624702	0.0456167	0.110502	0.0450154	0.0250468	0.0375438	0.396704	-0.209806	0.107905	0.0534958
Desi2	0.174644	-0.126168	0.0515673	0.0349167	0.100322	0.0271119	0.0206181	0.0253072	0.029168	-0.157859	0.0555059	0.0271223
Cox20	-0.0566281	0.121456	-0.137216	-0.027344	0.0115217	-0.0238345	-0.0126225	0.142781	-0.0288058	0.0405831	-0.137852	0.119284
Hnrnpu	0.306772	-0.114208	0.23528	0.0794382	0.282711	0.270985	0.192251	0.0684359	0.05447	-0.400169	0.24219	0.0849575
Efcab2	-0.148182	0.162735	-0.0484091	-0.0140494	0.0478321	-0.0284692	-0.00998439	-0.0021468	-0.025578	0.0861921	-0.0909867	-0.0207297
Kif26b	0.564117	-0.485351	-0.107373	0.055508	0.130541	0.0852524	0.052101	0.0367257	0.0739538	-0.374953	0.0420994	0.0470126
Smyd3	0.0861659	-0.0495944	-0.00153371	0.0143686	0.054511	0.0162542	0.00950127	0.0180496	0.0108517	-0.079663	0.00886666	0.0142471
Tfb2m	-0.0493296	0.0123705	-0.0123551	-0.0196478	-0.0422089	-0.0172751	-0.0152781	-0.0133858	-0.0144498	0.0627702	-0.0278865	-0.0311191
Cnst	-0.0473139	0.0968317	0.0331485	0.00427261	0.062712	-0.00304007	0.00460095	0.00738275	-0.00200919	-0.0204077	-0.0218347	0.00512221
Sccpdh	-0.027045	0.0927801	0.0588744	0.0129593	0.0819557	-0.00158896	0.00636893	0.0127896	-0.00488165	-0.0511897	0.0035052	0.0118031
Ahctf1	0.11995	-0.0582061	0.0796192	0.0266374	0.0722294	0.0244062	0.0201917	0.0190146	0.0196949	-0.138311	0.0833694	0.0216651
Cdc42bpa	0.202844	-0.107729	0.0619476	0.0490513	0.186601	0.0386066	0.0352952	0.0383211	0.042735	-0.219373	0.0574594	0.0297818
Coq8a	-0.320236	0.589263	0.0469426	0.0119141	0.281993	-0.0371097	0.0796651	0.023028	-0.0375395	-0.0217303	-0.159804	0.143786
Psen2	0.250785	-0.137935	0.0145003	0.047021	0.160313	0.0478654	0.0390721	0.0435828	0.0423376	-0.241651	0.048587	0.0957496
Itpkb	0.0482419	0.0705699	0.0360002	0.0341393	0.257925	0.0229063	0.030679	0.315496	0.0158095	-0.142986	-0.0460267	0.0970705
Parp1	0.121654	-0.0721261	0.0124487	0.0191611	0.0409578	0.0189577	0.0143303	0.0101149	0.0160801	-0.112364	0.0388845	0.0471603
Acbd3	0.208192	-0.153688	0.0594113	0.0310885	0.0823656	0.0406835	0.0263357	0.021044	0.0277106	-0.182583	0.088237	0.0351738
H3f3a	0.613517	-0.458294	-0.104344	0.0587724	0.164018	0.0873621	0.0542539	0.0422493	0.141208	-0.453607	0.0717519	0.182588
Sde2	0.11073	-0.072093	0.0645236	0.0182161	0.0600853	0.022897	0.0125251	0.0100161	0.0178112	-0.11058	0.0816498	0.0296073
Pycr2	0.174408	-0.0891408	0.0911877	0.0379126	0.127974	0.0331851	0.0340528	0.031778	0.0319192	-0.194797	0.0867461	0.0728186
Tmem63a	0.220657	-0.0610938	0.0759141	0.0663271	0.30416	0.0572648	0.0537344	0.0602971	0.0429854	-0.288084	0.0379007	0.106221
Ephx1	0.295189	-0.127223	0.0124249	0.0603357	0.29148	0.0505243	0.0475188	0.0530906	0.0435688	-0.321445	0.0104534	0.0942774
Nvl	0.100105	-0.0327839	0.0472881	0.0320855	0.100268	0.0256303	0.0196633	0.0193696	0.0141915	-0.126744	0.0486058	0.0397561
Cnih4	0.21129	-0.218088	0.00743665	0.0127726	0.0233088	0.0244951	0.0100253	-0.00187397	0.234025	-0.124876	0.0358403	0.0399817
Wdr26	0.242337	-0.121973	0.109098	0.052774	0.181914	0.0511744	0.0403066	0.0393777	0.0403549	-0.271178	0.107427	0.0587974
Lbr	0.085886	-0.0177189	0.0745386	0.0226542	0.0884273	0.0233173	0.0196183	0.01831	0.0165514	-0.122461	0.0815521	0.0748934
Enah	0.00787941	0.0292021	0.677346	0.0364495	0.0164329	0.0328941	0.0223198	0.0293097	0.0274624	-0.198057	0.366047	-0.110446
Srp9	0.286847	-0.19356	0.0344808	0.0283593	0.0379376	0.0465746	0.0214103	0.0189121	0.19033	-0.239237	0.124146	0.080934
Degs1	0.290895	-0.175342	0.100752	0.282692	0.20338	0.0572656	0.0436283	0.0416642	0.0436665	-0.295929	0.128512	0.0653877
Fbxo28	0.125865	-0.0687376	0.063041	0.0256018	0.0952309	0.0266486	0.0157734	0.0279907	0.022049	-0.140737	0.0732921	0.0410073
Trp53bp2	0.107633	-0.0555897	0.020185	0.0229513	0.085221	0.0197923	0.0222091	0.0128372	0.0227193	-0.111555	0.0338398	0.0450001
Capn2	0.449393	-0.308377	0.0870959	0.0780962	0.206708	0.0839947	0.0551647	0.0574248	0.244068	-0.399029	0.152791	0.107932
Disp1	0.165888	-0.0866711	0.00934297	0.0324918	0.157602	0.0297506	0.02768	0.0369363	0.0213504	-0.171502	0.0243298	0.0628601
Brox	0.162496	-0.0870946	0.0331058	0.0284804	0.111128	0.030474	0.0250407	0.0178325	0.0270478	-0.163629	0.028041	0.0654917
Aida	0.33528	-0.254715	-0.00660761	0.0459639	0.126513	0.0522117	0.0379272	0.0358599	0.0435131	-0.258893	0.0700576	0.139833
Mia3	0.230959	-0.144515	0.0331679	0.0419653	0.173497	0.0409105	0.289002	0.0320622	0.0401538	-0.220513	0.0565264	0.0566687
Taf1a	-0.00894472	0.0588505	0.0853077	0.0140051	0.0638535	0.0064435	0.00725308	0.0137368	0.00323003	-0.0542103	0.0297143	0.00808983
Hlx	0.156416	-0.0459239	0.0179307	0.0436004	0.194469	0.0403083	0.0337919	0.0292609	0.029016	-0.195399	0.00637886	0.099124
2021-03-02	0.23004	-0.118896	0.0018705	0.0399302	0.157449	0.0408749	0.0328818	0.0302141	0.0314042	-0.227192	0.0167688	0.104685
C130074G19Rik	0.0714105	-0.00439725	0.0409062	0.0289639	0.134881	0.0211697	0.0243958	0.0209881	0.0129892	-0.112099	0.026185	0.0275481
Mark1	0.08981	-0.0334495	0.0243633	0.0266207	0.121876	0.0196731	0.0225278	0.0247178	0.0180672	-0.112069	0.0109183	0.0218386
Rab3gap2	0.177195	-0.12642	0.0780749	0.0288785	0.0803952	0.0293014	0.0262436	0.0249679	0.0231849	-0.16612	0.0781255	0.0269507
Iars2	-0.0322869	0.0988908	0.075748	0.00945819	0.0705384	-0.00322142	0.00924158	0.0105493	0.00187676	-0.0524088	0.00517395	0.0273595
Bpnt1	0.068177	-0.0599538	0.0446013	0.0052246	0.0188677	0.0117254	0.007368	0.00271716	0.00613344	-0.0566517	0.0401112	-0.00332747
Eprs	0.157666	-0.140243	0.0547625	0.0108396	0.0180358	0.0203465	0.0121375	0.00660535	0.0136991	-0.118826	0.0813406	0.00578255
Tgfb2	0.228447	-0.175553	0.185005	0.0481793	0.154883	0.0474593	0.0393371	0.0363457	0.0345165	-0.240086	0.0851314	-0.0154164
Rrp15	0.124585	-0.0907533	0.0903563	0.0240179	0.0154956	0.0225798	0.013351	0.00488602	0.0172747	-0.118472	0.136509	0.0411042
Gpatch2	0.0548595	-0.00541096	0.0194062	0.0181478	0.0642319	0.00830067	0.00894484	0.0132592	0.00747008	-0.0772697	0.00609326	0.0390579
Esrrg	-0.0672845	0.0837017	-0.000535984	-0.000409689	0.0387915	-0.0107858	0.00214197	0.000500893	-0.00789619	0.0270583	-0.0440801	-0.0134508
Kctd3	0.131252	-0.061037	0.0447636	0.0281471	0.102125	0.0219931	0.0267975	0.0287697	0.02057	-0.146259	0.0373942	0.0432675
Cenpf	0.0979093	-0.0981766	-0.0905321	0.00319369	-0.0021172	0.00953779	0.00245126	-0.000332211	0.00614717	-0.0293726	-0.0238118	0.0513381
Ptpn14	0.142397	-0.0599186	0.0271994	0.0353941	0.15191	0.027974	0.0231006	0.0173285	0.0226767	-0.16016	0.0148863	0.0347147
Smyd2	-0.0271639	0.153962	0.145504	0.0234337	0.148379	0.00440448	0.0163199	0.0255211	0.00394223	-0.118143	0.00849468	0.0636538
Prox1	-0.110878	0.145264	0.0508545	0.00331565	0.0804082	-0.0110547	-0.00334622	0.00418008	-0.010316	0.022233	-0.0356388	-0.0158636
Rps6kc1	0.111911	-0.052036	0.0394022	0.0222603	0.0776026	0.0200778	0.0164439	0.015498	0.0180885	-0.122865	0.0474329	0.049963
Angel2	0.122566	-0.0764274	0.0401866	0.0249407	0.0868832	0.022811	0.0207669	0.0166462	0.0248005	-0.121664	0.0523204	0.0277352
Tatdn3	0.0444766	0.0147066	-0.00369838	0.0238058	0.0763115	0.00531161	0.0122176	0.00924802	0.00184127	-0.0712863	-0.0167554	0.0543351
Atf3	0.140645	-0.0567903	0.288151	0.0395667	0.0116419	0.0397273	0.0240038	0.0258664	0.0241434	-0.203772	0.277906	0.0241606
Nenf	0.239262	0.0997409	0.0165212	0.0695171	0.400812	0.0471622	0.0690309	0.0671722	0.0354945	-0.405623	-0.0530166	0.274022
Ppp2r5a	0.0816814	0.0631851	0.132244	0.0423175	0.196719	0.0307754	0.0335405	0.0409471	0.0210089	-0.194363	0.0835537	0.0897752
Ints7	0.100424	-0.0114066	0.0414614	0.0329186	0.147905	0.0251164	0.0251443	0.0267867	0.0167283	-0.144422	0.0195332	0.0856927
Lpgat1	0.0980091	-0.00959153	0.0195733	0.321012	0.180106	0.0181679	0.0193052	0.0213595	0.0135076	-0.148414	-0.0184939	0.0464138
Slc30a1	0.0716716	-0.0279011	0.078282	0.0233936	0.0735117	0.0120321	0.0162836	0.0177511	0.00831033	-0.101411	0.0581885	0.0220265
Rcor3	0.0384947	0.0339012	0.0289215	0.0204958	0.110837	0.0136951	0.0221926	0.0227778	0.0104716	-0.0921276	0.00167756	0.0255845
Sertad4	0.408302	-0.30344	-0.0681535	0.0697468	0.248646	0.0756157	0.0510444	0.402452	0.048357	-0.318365	-0.018216	0.0591421
Gm15867	0.352352	-0.268484	-0.0482673	0.0489767	0.196333	0.0513457	0.0420459	0.0363381	0.0438425	-0.273049	-0.0254774	0.0536249
Utp25	0.0620801	-0.0252156	0.0769632	0.0147642	0.045002	0.013726	0.0134968	0.0130635	0.0140144	-0.0832668	0.0664308	0.0144139
Lamb3	-0.0326937	0.0880309	-0.0140391	0.00566328	0.0618739	6.9811e-05	0.00957482	0.0092958	-0.00384629	-0.0169304	-0.0367329	0.0472264
Hsd11b1	-0.055377	0.0952509	0.026443	-0.00131261	0.00537455	-0.00898017	-0.00178661	-0.00849546	-0.00895206	-0.00149366	0.0382406	0.0685041
G0s2	-0.0471453	0.0902865	0.0595653	-0.0115185	-0.0288886	-0.0182904	-0.00389328	-0.00709225	-0.0126097	0.0150911	0.0416319	0.0369533
Plxna2	0.0319049	0.00673668	0.0672267	0.012566	0.0607018	0.0123108	0.00814798	0.0136853	0.00992552	-0.0657686	0.0408291	-0.000787737
Cd34	0.380113	-0.170431	0.00412586	0.0868598	0.484965	0.0741828	0.0826855	0.0845189	0.0692984	-0.414465	-0.0640524	0.192124
A330023F24Rik	-0.0138675	0.0817584	0.0595682	0.0184326	0.0941224	0.00478584	0.0120068	0.0143616	-0.00250343	-0.0644788	0.00921666	0.0465584
Cr1l	0.126484	-0.0625038	0.093828	0.02313	0.10602	0.0270872	0.0232247	0.0229675	0.0215466	-0.15334	0.0788424	0.0367143
Fam171a1	0.234539	-0.128884	-0.0110896	0.0448122	0.201058	0.0437663	0.0445711	0.0394811	0.034602	-0.226797	0.0023518	0.0753153
Nmt2	0.162529	-0.0991942	0.115983	0.0362463	0.105456	0.040323	0.0312723	0.033083	0.0231827	-0.178653	0.113727	0.0222592
Meig1	-0.0633826	0.0662354	-0.0318257	-0.00827671	0.00446711	-0.0146927	-0.00756694	-0.00926717	-0.0111838	0.0475472	-0.0507848	0.0579659
Hspa14	0.136338	-0.0798852	0.0646956	0.0253245	0.0722125	0.0294394	0.0203236	0.0300859	0.0186387	-0.140714	0.0675824	0.0479503
Cdnf	-0.0296515	0.030877	-0.0106506	0.00733168	0.0270776	-0.00535424	-0.00661555	0.000118381	0.648783	0.017864	-0.0178078	-0.0109532
Fam107b	0.236381	-0.150766	0.0612271	0.0359272	0.102001	0.0483907	0.0439039	0.034668	0.0370116	-0.222182	0.122558	0.0813349
Frmd4a	0.151792	-0.0980346	0.118496	0.0309262	0.0736745	0.0309596	0.0285624	0.0227396	0.0227852	-0.160002	0.117434	0.00583662
Prpf18	0.0675052	-0.0179176	0.0666436	0.0168691	0.0971602	0.0201412	0.0136871	0.0142058	0.013145	-0.101834	0.0389054	0.0287078
Sephs1	0.185319	-0.0995087	0.0339925	0.0409672	0.150937	0.0336519	0.0301143	0.0303443	0.0307176	-0.188607	0.0421961	0.0545095
Phyh	-0.411192	0.548072	0.130451	-0.0367175	-0.0252632	-0.0671948	-0.0286631	-0.0130193	-0.0640765	0.13422	-0.0437223	0.0213345
Optn	-0.113948	0.148925	0.066516	-0.00587205	0.0340369	-0.0146693	-0.00504922	-0.00386588	-0.0173826	0.0284799	-0.00227116	0.00345286
Camk1d	0.153305	-0.0879583	0.0188981	0.0353844	0.100553	0.0365365	0.0191794	0.0193233	0.0258315	-0.147387	0.033652	0.0665318
Cdc123	0.177147	-0.163487	-0.00908605	0.00594023	-0.0136638	0.0210192	0.00411585	0.00961617	0.013333	-0.108715	0.0362213	0.0247014
Nudt5	0.168345	-0.103641	0.0633435	0.509756	0.0841598	0.0309001	0.0236706	0.018046	0.0259133	-0.173678	0.0863116	0.059989
Sec61a2	0.0579693	-0.013436	0.042012	0.0181045	0.0662467	0.013776	0.0143205	0.016571	0.0130325	-0.0798452	0.0264797	0.0283202
Upf2	0.0881818	-0.0419252	0.0611817	0.510552	0.117264	0.0193413	0.0194627	0.0209193	0.0168578	-0.121412	0.0527691	-0.0024281
Echdc3	-0.0969561	0.113845	-0.0398735	-0.0125297	0.00170104	-0.0226321	-0.0109509	-0.00739516	-0.0200704	0.0629478	-0.0540724	0.0306989
Usp6nl	0.128487	-0.0796943	0.0201397	0.0271248	0.0905542	0.02786	0.0200257	0.0120355	0.0255235	-0.127776	0.0233344	0.0514807
Celf2	0.132235	-0.0880945	0.0729105	0.0356905	0.148384	0.0283729	0.274606	0.0179756	0.0196731	-0.149138	0.0469567	0.0155384
Taf3	0.042611	-0.0275561	0.0477923	0.0120456	0.0486098	0.0134207	0.0107429	0.0080989	0.00432626	-0.0550165	0.0289756	0.00443138
Atp5c1	-0.577031	0.623939	-0.0244055	-0.0922606	-0.169803	-0.119794	-0.0385469	-0.0659712	-0.109422	0.359591	-0.157366	0.0121857
Kin	0.0959804	-0.0592223	0.0268687	0.0166814	0.0492577	0.023862	0.0192388	0.00847848	0.0131278	-0.0901532	0.0360877	0.030062
Itih5	0.221934	-0.0948435	-0.024795	0.0658654	0.363859	0.0452654	0.0493223	0.0616393	0.0417092	-0.24914	-0.070805	0.08398
Pfkfb3	0.216531	-0.102349	0.105476	0.0552599	0.139342	0.0457605	0.0409197	0.0365281	0.0379187	-0.237037	0.15469	0.155939
Rbm17	0.224506	-0.176039	0.0665449	0.0363671	0.0641582	0.0402055	0.023896	0.022049	0.0359036	-0.184363	0.10998	0.0428455
Il15ra	0.00318511	0.0430531	0.022191	0.0119412	0.0819021	0.0100668	0.00659524	0.0174257	0.00536607	-0.0440154	-0.00935069	0.0296502
Fbh1	0.172289	-0.0542273	0.0496764	0.0485189	0.180123	0.0353721	0.0322805	0.0378075	0.285472	-0.210616	0.0327034	0.059828
Ankrd16	0.0762377	-0.00436985	0.0379006	0.0326496	0.111849	0.019222	0.0195179	0.0242509	0.00604798	-0.115321	0.0211723	0.0330905
Mindy3	0.150065	-0.0958256	0.0421231	0.0296147	0.0909327	0.0275317	0.0233782	0.0179355	0.0226279	-0.144638	0.0667961	0.0445334
Pter	0.0522876	-0.0541433	0.00959076	0.00295278	0.0102246	0.00658158	0.00523387	-0.00185566	0.00184954	-0.0347565	0.00228512	0.00607063
Rsu1	0.334587	-0.300829	-0.00892941	0.0334227	0.0717558	0.0473295	0.0245973	0.027047	0.0397421	-0.231949	0.062575	0.0559665
Trdmt1	0.0351696	-0.00413988	0.0239966	0.0219045	0.0429684	0.00400213	0.00190189	0.00568585	0.002607	-0.0531779	0.0293234	0.0224955
Vim	0.850952	-0.738778	-0.0647926	0.152301	0.231285	0.233353	0.0820496	0.0904216	0.132212	-0.588784	0.189301	0.143976
Hacd1	-0.0213887	0.101745	0.0533534	-0.00145011	0.0380188	-0.00122801	0.000152085	0.00444306	-0.00727142	-0.0542381	-0.0236573	0.128188
Stam	0.110667	-0.0588179	0.0743198	0.0217437	0.0764148	0.0222617	0.0171735	0.0136204	0.0222212	-0.126612	0.0653106	0.00885822
Mrc1	0.363833	-0.28885	-0.0315578	0.0519979	0.143102	0.0609926	0.0400165	0.0335787	0.0570985	-0.273279	0.085607	0.068004
Cacnb2	-0.122862	0.16517	0.126191	-0.00157378	0.00562196	-0.0152138	-0.0101504	-0.00251101	-0.0165356	0.0104916	0.024108	-0.0349059
Arl5b	0.0702772	-0.0211448	0.0377212	0.527321	0.113579	0.0166622	0.0180968	0.0197017	0.0108096	-0.101606	0.0177741	0.0280706
Plxdc2	0.471631	-0.33063	-0.0786569	0.0779527	0.311286	0.0703844	0.0599864	0.0590124	0.062125	-0.386136	-0.0257047	0.120326
Nebl	-0.195441	0.241899	0.0542255	-0.00701955	0.0945499	-0.025667	-0.0102371	0.00620091	-0.0272426	0.0583038	-0.0697133	-0.0337699
Mllt10	0.0840659	-0.0348778	0.0212522	0.0182432	0.0791945	0.0181215	0.0158607	0.0136349	0.0137399	-0.0940901	0.023788	0.0220528
Dnajc1	0.163695	-0.117879	0.0524172	0.0294621	0.0833148	0.0277687	0.0193379	0.0285273	0.0185389	-0.149268	0.0615481	0.00249017
Commd3	0.129609	-0.0335469	-0.00555201	0.020364	0.104292	0.0195082	0.0209002	0.0176956	0.0181126	-0.148581	-0.00752805	0.0950358
Bmi1	0.0792847	-0.0347908	0.0417824	0.0247867	0.0948948	0.0171528	0.00841036	0.0172079	0.348771	-0.0962138	0.0309589	-0.00497305
Pip4k2a	0.296847	-0.17575	0.0272471	0.0534868	0.209052	0.0573064	0.0482258	0.0474567	0.0472267	-0.28006	0.0583419	0.109954
Msrb2	-0.111903	0.123717	-0.0936362	-0.0204832	0.0118051	-0.0232403	-0.0109942	-0.0159929	-0.0251889	0.0861611	-0.107677	0.0286558
Otud1	-0.0234407	0.0551504	0.226443	0.018191	0.028463	0.00697864	0.00553004	0.0081944	0.00115693	-0.0676701	0.130457	-0.057418
Etl4	-0.00851097	0.116724	0.0146585	0.0288002	0.172328	0.00520757	0.0214333	0.0198079	0.00681405	-0.088722	-0.0400293	0.0465797
Arhgap21	0.0741924	0.0186276	0.0749019	0.0362551	0.174437	0.0281076	0.0252999	0.622294	0.243059	-0.141522	0.0227771	0.0269393
Thnsl1	-0.00846175	0.0289585	0.0387551	0.00464436	0.0355899	0.00291644	-0.000160009	0.000303531	-9.54499e-06	-0.0193988	0.00823949	-0.0110583
Apbb1ip	0.24033	-0.145879	0.144751	0.0491213	0.12567	0.0557443	0.0454423	0.0395328	0.0405616	-0.250698	0.234969	0.0747821
Pdss1	-0.0552696	0.0754933	0.0518142	-0.00329864	0.0189514	-0.00819142	0.00432943	0.00390744	-0.00364282	0.00557725	0.0091623	0.00428306
Abi1	0.353228	-0.233668	0.064608	0.063882	0.191102	0.0716325	0.0493526	0.0483422	0.0541777	-0.324293	0.130616	0.0877129
Acbd5	0.157983	-0.100299	0.0195991	0.0244658	0.0891839	0.022663	0.0246018	0.0237975	0.0252312	-0.145426	0.022158	0.0350965
Yme1l1	0.113031	-0.0277518	0.0920948	0.0381126	0.156091	0.0290671	0.0277797	0.0236352	0.0277395	-0.161423	0.0575828	0.0210461
Spopl	0.0769913	-0.0308667	0.0477468	0.0279672	0.0968535	0.0258869	0.0153427	0.0132893	0.0124867	-0.100246	0.0239966	0.0164736
Hnmt	0.0109668	-0.0242681	-0.0643236	-0.00826738	-0.0227659	-0.00522329	-0.00336103	-0.00958575	-0.00651144	0.0232659	-0.0216385	-0.0139365
Il1rn	0.150983	-0.11678	0.25505	0.0262283	-0.0647145	0.0493085	0.0186313	0.0174889	0.0249056	-0.158674	0.580577	-0.00228507
Ehmt1	0.0904808	-0.0662473	0.007168	0.61056	0.0818144	0.0127027	0.00964519	0.00624225	0.0109549	-0.0886647	0.0116798	0.0064764
Arrdc1	0.247106	-0.134052	-0.00709448	0.0497665	0.182927	0.0469324	0.0421087	0.0399206	0.0356489	-0.235303	0.0390191	0.149056
Zmynd19	0.105368	-0.0515021	0.086292	0.0238778	0.0565587	0.0279458	0.0237453	0.0172698	0.019104	-0.122319	0.0876858	0.0237321
Mrpl41	-0.0850877	0.202074	0.0784865	0.00583785	0.0997145	-0.00938254	0.00801914	0.011675	-0.0147296	-0.0493012	0.00295651	0.0922008
Pnpla7	0.166176	-0.0916571	-0.00501393	0.0285846	0.102081	0.0313067	0.0235765	0.0268004	0.0289248	-0.159849	0.0337309	0.0574295
Nsmf	0.215673	-0.0390847	0.0455999	0.0704658	0.334942	0.056536	0.0574674	0.0500889	0.043297	-0.290563	-0.00125948	0.132195
Nrarp	0.0601269	-0.0233234	0.0680138	0.0236171	0.106053	0.0187533	0.0192492	0.0170092	0.0124895	-0.087878	0.0356107	0.0145106
Nelfb	0.20936	-0.0908063	0.086198	0.0421313	0.170706	0.040222	0.0360089	0.0345669	0.0341424	-0.237674	0.0730886	0.0940955
Tubb4b	-0.0146993	0.143111	0.473887	0.0322675	0.109145	0.0260922	0.0308183	0.0280747	0.0904801	-0.195723	0.233187	0.108372
Ndor1	0.119991	-0.0286979	0.0671197	0.0388612	0.150179	0.0307627	0.0330003	0.0317776	0.0209879	-0.158963	0.0518977	0.0606936
Tmem203	0.167976	-0.117224	-0.0164534	0.0215467	0.0808988	0.023407	0.0194135	0.0133624	0.0274108	-0.136896	0.0341819	0.0547544
Tprn	0.0748305	-0.0476088	0.0127025	0.0169186	0.0635608	0.014121	0.0166084	0.0133268	0.00895257	-0.0746539	0.01046	0.0303512
Ssna1	0.263353	-0.0630302	0.0402882	0.0593223	0.275433	0.05104	0.0558774	0.0508445	0.0440563	-0.319903	0.0367038	0.181901
Anapc2	0.254855	-0.128118	0.0683273	0.0474537	0.190461	0.411184	0.0416512	0.0403537	0.0413809	-0.279543	0.0681999	0.0997846
Man1b1	0.278212	-0.130956	0.0449104	0.0597792	0.248811	0.0565301	0.0457251	0.0529694	0.0478089	-0.29854	0.0521725	0.117879
Dpp7	0.340727	-0.251641	-0.0311833	0.0526706	0.174878	0.0585053	0.0429191	0.0352304	0.0496894	-0.272754	0.045487	0.070103
Uap1l1	0.385287	-0.245576	-0.00560344	0.0664497	0.240098	0.081079	0.0551798	0.0528917	0.0573247	-0.336818	0.0666707	0.107533
Entpd2	0.32735	-0.15702	-0.0678028	0.0744427	0.407444	0.0533688	0.0614082	0.0542474	0.0506889	-0.328723	-0.0790695	0.152153
Npdc1	0.57633	-0.403603	-0.0192923	0.0922621	0.392373	0.10067	0.0793741	0.27263	0.0832381	-0.489354	0.0234788	0.149271
Abca2	0.0702196	0.0387405	-0.018342	0.031976	0.213008	0.0137231	0.0277913	0.0278341	0.014546	-0.13089	-0.0688701	0.101204
Paxx	0.117787	0.0517307	0.0869398	0.0507516	0.234805	0.0351	0.0362629	0.0398143	0.0197457	-0.22271	0.0141115	0.126021
Ptgds	-0.317971	0.303651	0.37016	-0.0369684	-0.126848	-0.0435409	-0.0382771	-0.0239708	-0.0465992	0.122773	0.180523	-0.253587
Fbxw5	0.0264942	0.134534	0.0884012	0.0314523	0.221355	0.019831	0.0309226	0.036562	0.00901843	-0.16761	-0.00944653	0.103289
Traf2	0.184179	-0.0518695	0.10731	0.0483037	0.196701	0.0431657	0.049371	0.0411367	0.0306035	-0.238748	0.0739003	0.121486
Edf1	0.265184	0.0138267	0.039771	0.0532968	0.282723	0.0454435	0.0496032	0.0478888	0.0346622	-0.365883	0.0338427	0.320773
Phpt1	-0.10019	0.250526	0.0907455	0.00725159	0.0766521	-0.00985171	0.00500826	0.0111297	-0.0131337	-0.0712022	-0.00389001	0.0481295
Rabl6	0.106087	-0.00811972	0.0703621	0.0344149	0.180603	0.0309709	0.0334366	0.0325776	0.0177687	-0.161037	0.0244486	0.0638493
Tmem141	-0.023918	0.0926792	-0.00969851	-9.48933e-05	0.0501433	-0.0061758	0.00315677	0.000669834	-0.00486856	-0.0231359	-0.0458272	0.0760176
Fcna	0.064795	-0.047567	-0.023675	0.00599662	0.0230905	0.00736105	0.00824971	-0.00106371	0.0135982	-0.0380883	0.0101344	0.0593713
Bmyc	0.22362	-0.155343	-0.0506434	0.023255	0.113196	0.0324331	0.0254193	0.0188742	0.0304183	-0.170817	-0.0165884	0.0919024
Camsap1	0.0532877	-0.00551602	0.0966597	0.0265582	0.076536	0.0170097	0.0142194	0.00998057	0.00994578	-0.0945992	0.0565816	0.0015796
Ubac1	-0.0342851	0.0925938	0.0626485	0.0126622	0.0920598	-0.000484458	0.00437795	0.0113356	-0.00564243	-0.0416346	-0.0175854	0.0182169
Nacc2	0.131566	-0.0795033	0.0617673	0.0327189	0.086137	0.0237627	0.018779	0.0191927	0.0181222	-0.136539	0.0411303	0.0135271
Tmem250-ps	0.0316957	0.0566755	0.0486057	0.0240748	0.148485	0.0196577	0.0157001	0.0215074	0.00909156	-0.105645	0.00576964	0.041932
Qsox2	0.0456884	-0.0381086	-0.0185451	0.00197757	0.00946994	0.63715	-0.00248297	-0.00643259	-0.0017476	-0.0374475	0.00855053	0.0144745
Gpsm1	-0.109109	0.256721	0.101307	0.0153695	0.147525	-0.00754451	0.00970489	0.0254583	-0.00459947	-0.0679076	-0.0194371	0.0346155
Dnlz	0.0294831	0.0566359	0.0451082	0.00202844	0.0880419	0.25911	0.00361783	0.00463207	-0.00845018	-0.0964482	-0.0154205	0.085446
Snapc4	0.0645818	0.0306763	0.101918	0.0290117	0.117195	0.0260226	0.0296006	0.0295093	0.0138803	-0.136696	0.0784439	0.0600497
Entr1	0.121223	-0.0534721	0.0646528	0.0298284	0.109524	0.0274044	0.0216216	0.0270245	0.0189695	-0.140394	0.0521273	0.0335674
Pmpca	-0.053593	0.157753	0.143289	0.254196	0.096968	0.000368434	0.00953699	0.0166033	-0.000731678	-0.0831411	0.0393706	0.0356313
Inpp5e	0.0240325	0.0278958	0.0247051	0.0128154	0.0857934	0.00549228	0.00701657	0.0150425	0.000737042	-0.066986	0.011603	0.0331703
Sec16a	0.199832	-0.12291	0.0430656	0.0353245	0.12044	0.0381693	0.0317051	0.0247839	0.0264988	-0.19119	0.071997	0.056715
Notch1	0.142201	-0.0439667	0.104565	0.0433592	0.158678	0.0374852	0.0344193	0.0305104	0.0280771	-0.189084	0.105639	0.0846559
Egfl7	0.205123	0.155971	0.140439	0.216018	0.599906	0.0679917	0.0965181	0.0976403	0.0566098	-0.454226	0.00770463	0.323667
Agpat2	-0.0479722	0.105232	0.00453486	-0.00346695	0.0538654	-0.0094524	-0.00360609	0.00499141	-0.0030114	-0.00846047	-0.0267996	0.0697957
Dipk1b	-0.0181392	0.092989	-0.0597998	0.0106938	0.124672	-0.00370402	0.0117064	0.0101106	-0.0056785	-0.0309523	-0.0911028	0.0979017
Surf6	0.100956	-0.0599264	0.0800952	0.0143085	0.0392719	0.0245673	0.0123023	0.0209654	0.0138583	-0.109263	0.111033	0.0150051
Med22	0.105423	-0.0302467	0.0622618	0.0250791	0.100442	0.02564	0.0231933	0.0176331	0.017002	-0.138716	0.0466105	0.0543293
Rpl7a	0.738885	-0.726464	-0.0456988	0.0410357	-0.00956982	0.0923676	0.0393092	0.019693	0.0801248	-0.428846	0.183775	0.122097
Surf1	0.111396	-0.0204573	-0.00653017	0.0223021	0.114482	0.0183565	0.0196415	0.0202979	0.0175416	-0.138676	-0.00697232	0.0936101
Surf2	0.0735094	-0.013933	0.107386	0.0196118	0.070767	0.0211082	0.0260617	0.0170195	0.0112252	-0.117156	0.0858996	0.0231316
Surf4	0.529402	-0.388875	0.134304	0.0787541	0.209765	0.0988117	0.0621829	0.198736	0.0721206	-0.458384	0.21258	0.058667
Rexo4	0.173005	-0.0781557	0.0691205	0.0357	0.131888	0.0397942	0.0335841	0.0307792	0.0278742	-0.195399	0.059715	0.0560094
Cacfd1	0.120893	-0.015719	0.064268	0.0414324	0.156995	0.0263444	0.0290369	0.029083	0.0175829	-0.172079	0.0379316	0.0582046
Adamtsl2	0.40413	-0.174346	-0.0747751	0.102864	0.546262	0.0758203	0.0872854	0.0907117	0.0672101	-0.428789	-0.095968	0.223277
Dbh	-0.052793	0.0774869	-0.0392903	-0.00347984	0.0465243	-0.00864251	0.00284077	0.000788053	-0.00735612	0.0253982	-0.0496391	0.0658464
Sardh	0.217389	-0.124989	-0.00663567	0.046109	0.197884	0.0397646	0.0376123	0.0336485	0.0346436	-0.211098	-0.00767068	0.0826061
Vav2	0.185545	-0.0775203	0.0262185	0.0415477	0.185296	0.0353066	0.039225	0.0425438	0.0314113	-0.205926	0.0194377	0.0707994
Brd3	0.15777	-0.0939549	0.0117211	0.0340812	0.146709	0.0327838	0.028019	0.0253877	0.0209766	-0.158947	0.0255568	0.0460378
Wdr5	0.117984	-0.0481851	0.109655	0.0289116	0.0791863	0.0234674	0.0253232	0.0234021	0.0254775	-0.148579	0.112546	0.0434417
Rxra	0.177628	-0.0541485	0.00295382	0.0410134	0.208055	0.0322398	0.0347651	0.0355531	0.033662	-0.204341	-0.00475083	0.102395
Col5a1	0.858438	-0.701619	-0.152177	0.109061	0.319411	0.129817	0.0878361	0.0798586	0.150551	-0.610187	0.0377489	0.096751
Olfm1	0.337382	-0.250485	0.00277583	0.0496831	0.151056	0.0542172	0.0387166	0.0348083	0.0517078	-0.269789	0.0708116	0.117427
Mrps2	-0.00377497	0.0294352	0.0837475	0.00830602	0.0188097	0.00218497	0.00242183	-0.000190068	-0.00120391	-0.0366416	0.0553388	0.00684833
Ralgds	0.160778	-0.0712398	0.0114543	0.0327218	0.149241	0.0315385	0.0254619	0.0225811	0.0206708	-0.17051	0.0296924	0.0831855
Gtf3c5	0.0890723	-0.0175797	0.0486456	0.0299004	0.117946	0.0228213	0.026769	0.0185649	0.0160597	-0.123571	0.0217263	0.0525028
Tsc1	0.0582563	0.0118946	0.0536061	0.0221642	0.110607	0.018655	0.0187067	0.0192987	0.0114867	-0.104392	0.0256836	0.0203724
Gtf3c4	0.138948	-0.0644021	0.0550882	0.0293014	0.118926	0.0290436	0.0252871	0.0238462	0.0218853	-0.155564	0.0659876	0.0473359
Ttf1	0.103601	-0.0718465	0.000725719	0.0161011	0.0524889	0.0192362	0.0118257	0.00851346	0.0186628	-0.086984	0.00211052	0.054089
Setx	0.107592	-0.0427205	0.0395943	0.0310286	0.103972	0.0250004	0.0228323	0.0191572	0.01697	-0.124488	0.0441198	0.0374151
Med27	0.0720462	-0.016377	0.0544132	0.0206692	0.070549	0.0134569	0.0169441	0.0115046	0.00990031	-0.100342	0.0351268	0.0638443
Rapgef1	0.079901	0.0705313	0.305629	0.05174	0.203024	0.0398249	0.0370232	0.041584	0.0243032	-0.240595	0.139799	0.0651605
Trub2	0.0349188	0.0638633	0.0667672	0.0249533	0.146284	0.00949081	0.0211998	0.020292	0.0104248	-0.116213	0.0226982	0.0673674
Coq4	0.000857741	0.0743001	0.0278806	0.0205787	0.125582	0.00298616	0.0141416	0.0107989	0.00534426	-0.0705092	-0.0127177	0.0650071
Slc27a4	0.0920914	-0.0209286	0.0786144	0.0285073	0.134412	0.0265965	0.0231987	0.0201066	0.0155762	-0.134523	0.0475585	0.0213694
Urm1	0.15906	-0.048496	0.0370095	0.0377221	0.171714	0.0355074	0.0323978	0.0325453	0.021432	-0.195503	0.0272951	0.0953169
Cercam	0.472921	-0.34185	-0.0823875	0.071018	0.284592	0.0767285	0.0651015	0.0505334	0.0641805	-0.37908	-0.0209244	0.0897529
Odf2	0.130082	-0.0461378	0.0201806	0.0311038	0.135986	0.0295692	0.0286025	0.0336927	0.0192906	-0.152297	0.0238155	0.0444843
Gle1	0.115648	-0.0367062	0.047296	0.0275146	0.118513	0.0239053	0.0198391	0.0206045	0.0240455	-0.142659	0.0338724	0.0468956
Sptan1	0.328893	-0.167461	0.0723799	0.0644239	0.325892	0.0652791	0.215742	0.0572731	0.0544389	-0.355161	0.0231856	0.101783
Set	0.346761	-0.244793	0.18036	0.0665019	0.159252	0.0717648	0.0515239	0.0446384	0.061916	-0.33456	0.239934	0.0542586
Pkn3	0.123779	-0.0291118	0.0511618	0.0448202	0.176125	0.0281166	0.0305649	0.0314436	0.0193079	-0.171631	0.0275358	0.0804629
Zdhhc12	0.207458	-0.148555	0.00698174	0.0278406	0.0841721	0.0374992	0.0259455	0.0220596	0.0238812	-0.171977	0.0380055	0.0408471
Zer1	0.0656721	0.0631167	0.0564002	0.0388598	0.203337	0.0206581	0.0342607	0.034436	0.0177455	-0.16222	0.00443077	0.0667581
Tbc1d13	0.169557	-0.0599436	0.0481568	0.0383953	0.190542	0.0373397	0.0391605	0.0288736	0.0317742	-0.20392	0.0317463	0.0913656
Endog	-0.18753	0.272091	0.0277652	-0.0129971	0.0590516	-0.0306692	-0.00533055	-0.000151679	-0.0269081	0.049969	-0.0527549	0.0514793
Spout1	0.105626	-0.0447952	0.0622088	0.0223565	0.0818884	0.0198149	0.0261191	0.021977	0.0133459	-0.127878	0.0543628	0.0317765
Kyat1	-0.0601816	0.116951	0.00466932	0.0082165	0.0814544	-0.00495079	0.00328841	0.00935734	0.00627956	-0.0101379	-0.0244725	-0.00581362
Lrrc8a	0.151375	-0.0198049	0.0931433	0.0549493	0.236452	0.0399838	0.0351932	0.0446319	0.238012	-0.229078	0.0495971	0.0586178
Phyhd1	-0.0407761	0.0913259	0.00756457	-0.00399565	0.00184986	-0.00653915	-0.00531585	-0.00214488	-0.0144923	-0.0102039	0.0128952	-0.0144345
Dolk	0.0227958	0.0152104	0.0611135	0.0104747	0.0738335	0.00800244	0.00371518	0.00628275	0.0145922	-0.0657172	0.0105735	0.00386581
Nup188	0.151128	-0.0786629	0.0645802	0.0280862	0.0951147	0.0312592	0.0245033	0.02688	0.0249669	-0.162334	0.0783455	0.0548012
Sh3glb2	0.112292	0.0516788	0.0363871	0.0410655	0.242935	0.028659	0.0369469	0.0430625	0.0209132	-0.200345	-0.0183533	0.150614
Miga2	-0.0467779	0.195983	0.0713742	0.0276355	0.199655	0.00530482	0.0178626	0.0231693	0.00302297	-0.104318	-0.0369666	0.121339
Dolpp1	0.098088	-0.0592991	0.0190568	0.667561	0.0735796	0.0146598	0.0135189	0.0139101	0.0109079	-0.108123	0.0184094	0.0295592
Crat	-0.361616	0.515157	0.161217	0.0821712	0.0562553	-0.0481768	-0.0175065	-0.00361692	0.0265786	0.0734046	-0.023984	0.00109027
Ptpa	0.216629	-0.0979917	0.0793796	0.0460817	0.183408	0.0408175	0.258431	0.0424454	0.031749	-0.245825	0.0747575	0.108876
Ier5l	0.428326	-0.378098	0.0274683	0.0437222	0.0672142	0.0685271	0.0381102	0.0285792	0.053708	-0.295535	0.158364	0.0477409
Ntmt1	0.105685	0.0324011	0.125695	0.0443829	0.177366	0.0361786	0.0374032	0.0428675	0.0208429	-0.199101	0.0703506	0.0682104
Asb6	0.191656	-0.111217	0.0494645	0.0368295	0.144679	0.0375818	0.0335971	0.0289347	0.0270795	-0.190504	0.0549499	0.0771389
Tor1b	0.158314	-0.0492272	0.136768	0.0502617	0.154069	0.0440423	0.0347107	0.0332262	0.03256	-0.219568	0.124447	0.0528189
Tor1a	0.274447	-0.19977	0.00222548	0.0342966	0.10149	0.0431259	0.0288029	0.0243388	0.0419016	-0.223453	0.0648387	0.064986
BC005624	0.220423	-0.167508	-0.00236267	0.0206652	0.0547852	0.0306182	0.0224135	0.0183247	0.0277042	-0.1657	0.0551904	0.0675065
Usp20	-0.012796	0.116522	0.179124	0.0246817	0.131645	0.434095	0.0118758	0.0194679	0.000993436	-0.124008	0.061847	0.0293981
Fnbp1	0.178104	-0.052832	0.0720599	0.0501999	0.18768	0.0382908	0.0419721	0.0357352	0.0223053	-0.223376	0.0552695	0.0869481
D330023K18Rik	0.0257134	0.0160491	-0.0300212	0.002373	0.0527837	-0.000843434	0.00793112	0.00340402	0.00172413	-0.0387886	-0.0349352	0.0668518
Gpr107	0.20732	-0.0922773	0.0785562	0.0465235	0.1815	0.0412363	0.03692	0.0391649	0.037248	-0.237906	0.0625146	0.0609935
Ncs1	0.189084	-0.145415	0.094187	0.0290614	0.0457936	0.0341659	0.0215815	0.0204511	0.0225367	-0.167401	0.112552	0.0165461
Hmcn2	-0.0371749	0.100774	-0.0406592	0.01222	0.119448	-0.000480524	0.0104181	0.0125502	-0.00730486	-0.0186625	-0.0704065	0.0736048
Ass1	0.311823	-0.252147	0.0402154	0.0373523	0.0656382	0.0608008	0.0357986	0.016583	0.0474157	-0.239618	0.151165	0.0884759
Fubp3	0.170574	-0.082414	0.0512827	0.0408739	0.162045	0.0368121	0.0290726	0.0366388	0.0316671	-0.185812	0.0542372	0.0408271
Exosc2	0.110644	-0.0944229	0.0461344	0.0164877	0.0225025	0.0213373	0.0084271	0.00580613	0.0177862	-0.0914886	0.0773653	0.0129107
Abl1	0.241078	-0.129767	0.00711826	0.0419863	0.172184	0.044807	0.0403912	0.0413975	0.0379999	-0.236493	0.0277123	0.069325
Nup214	0.118099	-0.0198147	0.0710715	0.0371658	0.160275	0.0281165	0.0341912	0.0388573	0.0251681	-0.17143	0.0336422	0.0728523
Fam78a	0.00358429	0.0311839	-0.0125692	0.00543124	0.0448578	0.000381244	-0.00065555	-0.000624446	-0.0051936	-0.0243292	-0.0297603	0.0695132
Plpp7	-0.0258116	0.114142	0.0655632	0.0116102	0.121321	0.000271579	0.0137416	0.0237894	-0.00505264	-0.0664305	-0.0144317	0.0617553
Prrc2b	0.149139	-0.0458791	0.0162645	0.0426469	0.214639	0.0271503	0.0319612	0.0335317	0.0247087	-0.181407	-0.0200909	0.0808432
Pomt1	0.0940208	-0.0405498	0.0248269	0.0195913	0.096174	0.0195384	0.0140878	0.0134404	0.0179035	-0.104237	0.0114309	0.0581901
Uck1	0.162188	-0.0862111	0.0388565	0.0332457	0.136016	0.0285649	0.0270314	0.0259561	0.0304446	-0.168933	0.0352185	0.0775595
Swi5	0.312579	-0.0981223	0.0404091	0.0372802	0.123225	0.05223	0.0384346	0.0299399	0.0356157	-0.34466	0.0923942	0.176697
Golga2	0.145268	-0.0484684	0.0428063	0.0331891	0.135835	0.0315804	0.0306162	0.0260809	0.0256547	-0.173334	0.0334461	0.0594957
Dnm1	0.196625	-0.0672306	0.0173506	0.0587956	0.279434	0.0430085	0.0476644	0.0466755	0.0349779	-0.236531	-0.0194166	0.0605561
Ciz1	0.133653	0.00247412	0.0544901	0.0425468	0.202778	0.0319619	0.0429292	0.0368343	0.028145	-0.202891	0.0244497	0.124485
1110008P14Rik	0.156848	-0.0112712	0.0751096	0.0334833	0.156764	0.025689	0.0322517	0.032456	0.0190099	-0.220254	0.050022	0.0954156
Lcn2	-0.0693645	0.0745564	0.498597	-0.00289709	-0.192788	0.00784117	-0.000946563	-0.00585274	-0.00471162	-0.064766	0.419494	-0.155189
Ptges2	-0.0845344	0.209044	0.116318	0.0115035	0.120097	0.00160541	0.016233	0.0182797	-0.0015603	-0.071011	0.0110634	0.0486805
Slc25a25	0.0682758	-0.0051084	0.115546	0.0225282	0.0910131	0.0203072	0.0180539	0.0202477	0.0213033	-0.116725	0.0935667	0.0263037
Fam102a	0.0876556	0.00887998	0.0436161	0.0316934	0.156891	0.0192483	0.0295294	0.0254276	0.0185201	-0.141718	0.0271447	0.0886919
Dpm2	0.348797	-0.187245	0.0494382	0.0646816	0.211185	0.0616471	0.0581056	0.0562952	0.0591742	-0.343373	0.102624	0.142792
St6galnac4	0.202879	-0.0623403	0.214219	0.0540203	0.204502	0.0562612	0.048468	0.0448766	0.0407141	-0.283597	0.127774	0.0780405
St6galnac6	0.104276	0.0114745	0.00318373	0.0336205	0.152726	0.0166899	0.0241331	0.0258762	0.0136227	-0.152832	-0.0271224	0.0625869
Ak1	-0.288077	0.407204	-0.10276	-0.018801	0.174893	-0.0518265	-0.0169125	0.000253048	-0.0463496	0.11038	-0.210665	0.104276
Eng	0.407457	-0.20636	0.0209001	0.0816358	0.34348	0.074288	0.0703962	0.067486	0.0624851	-0.40803	0.0576316	0.23628
Fpgs	0.149225	-0.0921535	0.0997296	0.028083	0.0686957	0.0313273	0.0221334	0.0176491	0.0244372	-0.157572	0.109	0.0183799
Cdk9	0.315355	-0.18599	0.0564663	0.0654434	0.198653	0.0644686	0.0490156	0.0482825	0.0480124	-0.3041	0.104236	0.100545
Sh2d3c	0.0372419	0.0549544	0.100077	0.0272874	0.13512	0.0161736	0.0228439	0.0233985	0.00860093	-0.12388	0.0804848	0.0766108
Tor2a	0.387654	-0.286855	-0.00194671	0.0536131	0.15186	0.0662797	0.0446583	0.0362323	0.049723	-0.308722	0.0728275	0.0965014
Ptrh1	0.121418	-0.0973683	0.13482	0.0133248	-0.0125183	0.0261645	0.013409	0.00962602	0.0238631	-0.118565	0.166839	-0.00145668
Stxbp1	0.111912	-0.0150942	0.0577079	0.0359146	0.173752	0.0243711	0.0337718	0.0325505	0.0259307	-0.160456	0.0174271	0.0790979
Fam129b	0.516245	-0.395219	0.120441	0.0713109	0.153614	0.0959187	0.0642861	0.055833	0.0711107	-0.428042	0.244323	0.0596308
Lrsam1	0.0926652	-0.000871762	0.0247204	0.0301374	0.157844	0.0234361	0.0217995	0.0327641	0.0186054	-0.133641	-0.00418686	0.0660345
Rpl12	0.833219	-0.734031	0.0955078	0.0780806	0.0729277	0.126622	0.0666585	0.0493284	0.108093	-0.592237	0.33222	0.106939
Slc2a8	0.0892057	-0.0262834	-0.0223766	0.0196603	0.1063	0.0125789	0.0157696	0.0187903	0.0176248	-0.100078	-0.0326018	0.0461892
Angptl2	0.416614	-0.225116	0.0174831	0.256869	0.351096	0.079075	0.0704654	0.0681949	0.0662225	-0.417985	0.0175886	0.0873571
Zbtb34	0.101942	-0.0386136	0.0428036	0.0328228	0.114896	0.0269523	0.0165701	0.0203662	0.0210318	-0.122898	0.0350041	0.0343175
Zbtb43	0.0253575	0.0287117	0.0739004	0.0171496	0.093923	0.0132815	0.0121138	0.0300239	0.00247494	-0.083524	0.0364191	0.0199637
Mvb12b	0.160247	-0.0634387	0.0267811	0.0355259	0.157979	0.0318243	0.0307156	0.0280657	0.0255711	-0.182218	0.0104367	0.0764624
Pbx3	0.0881872	-0.0611431	0.010259	0.0145932	0.0617005	0.0155858	0.00710686	0.0109622	0.0145254	-0.078543	0.0203492	0.00709043
Mapkap1	0.13116	-0.0892551	0.0522837	0.0127848	0.0654141	0.0206559	0.00962182	0.00953616	0.0140481	-0.125861	0.0386882	0.0393341
Gapvd1	0.150091	-0.07067	0.0540013	0.0279383	0.126369	0.0282699	0.0258761	0.0218986	0.0242658	-0.168864	0.0495959	0.0524038
Hspa5	0.0585235	-0.0755296	0.460626	0.00696601	-0.141941	0.0327304	0.0335235	0.04476	0.0118748	-0.127254	0.576102	-0.127566
Rabepk	0.101677	-0.0602112	0.0364335	0.0171217	0.0596549	0.0208831	0.00818492	0.0120165	0.0186168	-0.0989245	0.0619835	0.0409874
Fbxw2	0.145785	-0.0636746	0.0331502	0.0273402	0.126532	0.0300243	0.0256643	0.0186252	0.0248266	-0.159903	0.0436488	0.0627124
Psmd5	0.150754	-0.112476	0.0456877	0.0273484	0.0756763	0.0281745	0.0202036	0.0199267	0.0224284	-0.137098	0.0601914	0.0283437
Cntrl	0.116765	-0.0396756	0.0194891	0.0299734	0.123406	0.0253006	0.0207792	0.0251497	0.0213341	-0.13405	0.015896	0.0856815
Rab14	0.172351	-0.0871913	0.0830435	0.0401929	0.147655	0.0378724	0.0247697	0.0308376	0.0228184	-0.197618	0.0827174	0.0207793
Gsn	0.0218998	0.311024	-0.00381681	0.1477	0.643017	0.0314054	0.107983	0.0966985	0.0220538	-0.288112	-0.134986	0.323454
Stom	0.0285492	0.070496	0.00852433	0.0137486	0.105929	0.00834241	0.0149956	0.0128841	-0.000545505	-0.0896239	-0.0141193	0.0684928
Ggta1	0.25126	-0.202334	0.00230283	0.0280822	0.0921719	0.0390005	0.486623	0.0227584	0.0335459	-0.194537	0.0620055	0.0660383
Dab2ip	0.125906	-0.0260939	0.0782558	0.0448354	0.199782	0.030418	0.0293304	0.0274561	0.0344772	-0.184146	0.0301248	0.0523901
Ndufa8	-0.419045	0.375253	-0.176267	-0.0975238	-0.187651	0.00447824	-0.0738395	-0.0738856	-0.0916472	0.362902	-0.235838	0.033236
Rbm18	0.06833	0.00843931	0.13357	0.0261917	0.0868724	0.0216393	0.0149997	0.0231617	0.0163722	-0.13071	0.0900735	0.0191085
Mrrf	-0.0125649	0.0456915	0.0909673	0.00649656	0.0300677	0.00152065	0.00978554	0.00358627	0.000257788	-0.0372288	0.0351113	0.00645405
Ptgs1	0.129228	-0.0504826	0.0403307	0.038902	0.146631	0.0286814	0.0277127	0.031114	0.0265322	-0.158437	0.0437151	0.012461
Pdcl	0.092205	-0.0386472	0.0523002	0.0254066	0.0937643	0.0192894	0.0144173	0.0119561	0.0157973	-0.117708	0.03595	0.0251563
Rc3h2	0.093527	-0.0166813	0.0821702	0.434769	0.159154	0.0232315	0.0202716	0.0232495	0.0152	-0.147292	0.0555538	0.0345049
Zbtb6	0.0980489	-0.0418304	0.0356435	0.0260851	0.0875588	0.0236018	0.0244955	0.0228404	0.0242904	-0.112081	0.0233327	0.0366881
Rabgap1	0.0652669	0.0187327	0.0502153	0.0225618	0.129767	0.0128853	0.0153223	0.024615	0.0137713	-0.12343	-0.0049885	0.0320024
Strbp	0.118069	-0.0628616	0.012149	0.028783	0.104127	0.0280442	0.0182007	0.024438	0.0106216	-0.123856	0.0223596	0.0281988
Dennd1a	0.15546	-0.0814838	-0.00757498	0.0278076	0.13389	0.0272777	0.0302718	0.034398	0.0211427	-0.151318	0.0152301	0.0809597
Nek6	0.485099	-0.396861	0.0330252	0.0612582	0.110618	0.0806429	0.0452294	0.0415143	0.0627423	-0.363352	0.165015	0.0548155
Psmb7	0.0421008	-0.0574056	0.0430333	-0.0170159	-0.0774767	-0.0106385	-0.0105594	-0.0166797	-0.00874401	-0.0162149	0.0433241	0.0138666
Rpl35	0.683916	-0.558903	-0.132629	0.0288517	-0.0214809	0.130339	0.0378048	0.0175691	0.0694627	-0.44837	0.0987326	0.257625
Arpc5l	-0.0217735	0.132715	0.0545944	0.0100902	0.121825	-0.00361267	0.0120843	0.0110589	0.164298	-0.0823285	-0.0199366	0.131325
Golga1	0.0468201	0.0282406	0.0645432	0.0208606	0.0976454	0.0148484	0.0140261	0.0219688	0.00715859	-0.102359	0.0193844	0.0291754
Scai	0.0732862	-0.011621	0.0191182	0.0295114	0.126907	0.018057	0.0223042	0.0239283	0.0111808	-0.102752	0.0012422	0.0360576
Ppp6c	0.0741785	0.015912	0.130064	0.0331739	0.144948	0.0248266	0.026092	0.0299894	0.015497	-0.149278	0.0554323	0.0154322
Gtdc1	0.0546894	-0.0237364	0.0191737	0.017936	0.0572939	0.0102832	0.0158801	0.0184511	0.00657459	-0.0653482	0.0216774	0.000666009
Zeb2	0.33927	-0.238167	0.0724903	0.0666679	0.171842	0.0643686	0.0421855	0.0440258	0.0567353	-0.305526	0.152251	0.0600817
Acvr2a	0.0237053	0.00909081	0.0597027	0.0105626	0.0601806	0.00867398	0.0109605	0.0190619	0.00196115	-0.0599495	0.0414833	0.0108231
Orc4	0.0518847	-0.00182331	0.0979521	0.0206015	0.0668989	0.0159983	0.0144	0.00453475	0.0113471	-0.097783	0.0566408	0.00440385
Mbd5	0.0813335	-0.041026	0.0256221	0.0177394	0.0684934	0.0194752	0.0186525	0.0121345	0.0120027	-0.0921141	0.0324277	0.0116729
Epc2	0.0969813	-0.0369106	0.0344425	0.0243453	0.106727	0.018128	0.0204439	0.0193242	0.0140386	-0.115418	0.0268213	0.0220227
Mmadhc	-0.0497533	0.112657	0.17609	0.00565086	0.00889461	-0.00254595	0.00207977	0.00524296	-0.00788415	-0.0554138	0.0941875	-0.0267558
Rnd3	0.187606	-0.126613	0.0424447	0.0372542	0.146846	0.0428831	0.0301018	0.0274882	0.0382453	-0.182682	0.047386	0.020271
Rbm43	0.179651	-0.106923	-0.0097396	0.0320228	0.118458	0.030241	0.0268061	0.0212813	0.0236254	-0.160405	0.0369604	0.101822
Nmi	0.2019	-0.110281	-0.0123425	0.0245563	0.0944181	0.0290533	0.0292793	0.0249438	0.0264685	-0.176783	0.0391763	0.211051
Tnfaip6	0.226324	-0.181606	0.0688577	0.03553	0.0821742	0.0413706	0.0293843	0.0282787	0.0426013	-0.188873	0.126465	0.0210764
Rif1	0.0255798	-0.0014918	0.0459714	0.0106037	0.0482523	0.00808112	0.0124282	0.00710349	0.00464956	-0.0469388	0.0310497	0.00375375
Arl5a	0.162639	-0.0739146	0.109808	0.0424014	0.161584	0.0422542	0.0314543	0.344288	0.0281331	-0.200644	0.0827441	0.0438266
Stam2	0.171862	-0.102313	0.0435185	0.0314363	0.101336	0.0330818	0.0238929	0.0254093	0.0278082	-0.170667	0.0655781	0.0376234
Fmnl2	0.166734	-0.0889609	0.0697248	0.0373097	0.124885	0.036345	0.0329633	0.0335232	0.0261018	-0.180379	0.118874	0.0372022
Prpf40a	0.161256	-0.094237	0.104187	0.0321584	0.0894452	0.0394612	0.0245238	0.0345057	0.0225523	-0.176041	0.132125	0.0258494
Arl6ip6	0.121795	-0.0810118	0.03049	0.0199735	0.0845979	0.027082	0.0138059	0.0151928	0.0179818	-0.115684	0.0488331	0.0122727
Kcnj3	-0.149183	0.131612	-0.0666789	-0.0276052	-0.0370479	-0.0303032	-0.0276743	-0.0229796	-0.0257788	0.119866	-0.0731745	-0.0462109
Gpd2	0.0601029	-0.0204162	0.0272695	0.0138474	0.0617903	0.0167077	0.0135908	0.00994897	0.00750535	-0.0763786	0.0393988	0.032803
Cytip	0.240243	-0.149987	0.0950317	0.0379699	0.0847152	0.0524345	0.0292624	0.0359815	0.03717	-0.22852	0.171356	0.106549
Acvr1	0.28287	-0.215664	0.00155269	0.0392823	0.150646	0.0472397	0.03651	0.0326719	0.0405764	-0.229129	0.0391873	0.0629728
Upp2	0.137269	-0.115893	-0.052419	0.0133276	0.0639363	0.0140098	0.00997411	0.00536117	0.0151154	-0.0913087	-0.020138	0.0217395
Pkp4	-0.0144065	0.125835	0.0840919	0.0221152	0.142877	0.0126709	0.0194554	0.0224327	0.00839469	-0.102015	0.0151227	0.0386985
Tanc1	0.0791848	-0.00923699	0.0146852	0.0291168	0.134073	0.0176392	0.0174628	0.0273121	0.00867161	-0.109402	0.0108456	0.0453011
Wdsub1	0.0747102	-0.0625607	-0.0289298	0.00638833	0.0591373	0.00439961	0.00307452	0.0105646	0.00469554	-0.0524495	-0.0310756	0.0184215
Baz2b	0.1023	-0.0269543	0.0108856	0.0273628	0.110466	0.0280597	0.0196491	0.0145729	0.0105072	-0.125347	0.030831	0.0543009
2021-03-07	0.0564103	0.0170321	0.100564	0.0343542	0.11891	0.0223644	0.0206275	0.0211711	0.0196641	-0.119507	0.0647907	-0.00365605
Cd302	0.502191	-0.391003	-0.0857171	0.0693689	0.281119	0.399355	0.0570821	0.0543779	0.0669649	-0.384185	0.00993893	0.136525
Itgb6	-0.0758067	0.0734737	-0.00637922	-0.0117514	0.00410413	-0.00930663	-0.00773166	-0.0125733	-0.0109255	0.0463236	-0.0409427	0.0224166
Rbms1	0.245402	-0.173895	0.106564	0.0500549	0.160558	0.0574724	0.0323573	0.0356789	0.0467748	-0.235928	0.159291	0.0396588
Tank	0.160498	-0.120582	0.0312203	0.0210528	0.0434563	0.0270045	0.0213735	0.0123457	0.0206253	-0.131293	0.0793228	0.0483406
Psmd14	0.187486	-0.123392	0.150639	0.0287887	0.0524104	0.0374476	0.0244825	0.0191998	0.0280939	-0.192737	0.152793	0.0435406
Fap	0.299933	-0.210766	-0.052595	0.0506677	0.184177	0.050729	0.036396	0.0310157	0.03613	-0.242772	-0.0196333	0.0665641
Ifih1	0.254017	-0.170996	-0.0112437	0.0363913	0.128261	0.0459486	0.0288731	0.0222866	0.0314683	-0.210194	0.0596409	0.190482
Gca	-0.0413787	0.0658061	0.031985	0.00440895	0.0211171	-0.00332095	0.00312108	0.000504894	-0.00702826	-0.00262811	0.0015544	-0.00539895
Grb14	-0.201506	0.0969168	-0.170349	-0.0590023	-0.142577	-0.060166	-0.046564	-0.0479021	-0.0491705	0.255654	-0.153253	-0.0437804
Cobll1	-0.0567903	0.0689775	0.00303605	-0.00192543	0.00913458	-0.0101722	-0.0114834	-0.00818249	-0.0154448	0.0225932	-0.0191206	-0.00904061
Gm13594	-0.0903396	0.155422	-0.0480082	-0.00913229	0.0408282	-0.0142567	-0.00671836	0.00268493	-0.0197776	0.021914	-0.0670641	0.0456091
Scn7a	0.142384	-0.0429037	-0.0269678	0.0507634	0.26413	0.0331847	0.0342269	0.0367502	0.0276223	-0.176596	-0.0484859	0.046944
Xirp2	0.0506897	-0.0293275	0.757133	0.0398872	0.0385981	0.0389071	0.0653946	0.170573	0.02242	-0.239797	0.390564	-0.101408
Stk39	-0.00171999	0.0561658	0.0429572	0.014296	0.0977948	0.000278352	0.00470241	0.00922674	0.286159	-0.0564249	-0.00614652	0.0120233
Cers6	0.284839	-0.221671	0.0265337	0.0387704	0.081314	0.0535175	0.0326197	0.028436	0.0409392	-0.222119	0.124078	0.0638071
Nostrin	0.0738753	-0.0174769	0.0276791	0.0217671	0.098646	0.0180151	0.0187848	0.0135681	0.0202188	-0.0967623	0.0150147	0.0516327
Klhl41	-0.0973705	0.121822	0.674115	0.0177102	-0.0914423	0.0118691	0.00670248	0.0133425	0.00474608	-0.115172	0.377211	-0.125761
Fastkd1	-0.0354913	0.0117188	-0.0124559	-0.00721353	-0.0194603	-0.010338	-0.0083228	-0.0107133	-0.0118473	0.047118	-0.0225781	-0.00209907
Ppig	0.146296	-0.140831	-0.00104237	0.0152306	0.0372219	0.0248515	0.0130433	0.0115003	0.0226069	-0.0933845	0.0561474	0.0192801
Phospho2	0.0525715	-0.0397241	0.00676571	0.0086995	0.030724	0.00641428	-0.00207718	0.00786995	0.00778147	-0.0443643	0.0130844	0.0144093
Klhl23	-0.0609702	0.102385	-0.000977947	0.00350472	0.0515039	-0.00793253	0.00145735	-2.38045e-05	-0.0108409	0.000685675	-0.0443464	0.0300551
Ssb	0.21051	-0.171374	0.0995554	0.0283693	0.0664775	0.0364056	0.0251895	0.0237264	0.0380049	-0.182974	0.106896	0.019376
Mettl5	-0.00270735	0.0317529	0.0147576	0.00554581	0.0421014	0.000930125	0.00179697	-0.000959069	3.29958e-05	-0.0237333	0.0025447	0.0139431
Ubr3	-0.0695347	0.146146	0.11554	0.0104828	0.0901206	-0.00363241	0.000824818	0.0123609	-0.00751109	-0.0520713	0.0119934	0.00288156
Gorasp2	0.291901	-0.156889	0.217685	0.287753	0.186238	0.0617404	0.0460457	0.0511051	0.215105	-0.338298	0.189462	0.0441688
Tlk1	0.133059	-0.0472708	0.0721176	0.0460598	0.165206	0.0355602	0.0286	0.0355774	0.346993	-0.169438	0.0591078	0.0340286
Mettl8	0.0763284	-0.0212755	0.0315461	0.0166832	0.065933	0.0184206	0.0129484	0.0132518	0.0111018	-0.0928252	0.0464415	0.044646
Dync1i2	0.221954	-0.16412	0.0511267	0.03918	0.134354	0.038729	0.0262005	0.0209045	0.0338668	-0.197608	0.0823962	0.0387209
Slc25a12	-0.204111	0.266718	0.0449433	-0.0160152	0.0401888	-0.0311977	-0.0112749	-0.00966285	-0.0329359	0.0622653	-0.051296	-0.00282819
Hat1	0.0726384	-0.037092	0.0308881	0.0153032	0.049425	0.0211156	0.0125341	0.0106418	0.00763765	-0.0793517	0.0310696	0.0332339
Metap1d	0.0315315	0.0914911	0.0183914	0.0321077	0.192599	0.0148776	0.0304478	0.028161	0.00843113	-0.124536	-0.0414552	0.0947125
Itga6	0.138544	-0.0505132	-0.0114909	0.0278789	0.171877	0.0325184	0.0302735	0.0321741	0.0187508	-0.153968	0.00270353	0.0966318
Pdk1	-0.0735561	0.153969	0.219394	0.0182047	0.0971315	-0.000416489	0.0120616	0.0140579	-0.000295818	-0.072551	0.0949898	-0.0237646
Rapgef4	-0.036556	0.040507	0.0408887	0.00424246	0.0334423	-0.00647074	-0.0020555	-0.00176164	-0.0032232	0.00448895	0.00601795	-0.0110172
Map3k20	-0.115908	0.214292	0.497498	0.0356423	0.104379	0.0128703	0.0155018	0.027942	0.115727	-0.128923	0.213215	-0.0765963
Sp3	0.183121	-0.121919	0.0351966	0.0363676	0.130469	0.032966	0.023699	0.0255248	0.0291708	-0.172283	0.0568763	0.0171165
Sp3os	-0.0205011	0.0750838	-0.0822264	-0.00623725	0.00647639	-0.0141603	-0.00517535	-0.00773583	-0.0112493	0.000802748	-0.0765141	0.0634284
Ola1	0.106481	-0.0594109	0.0857095	0.0237746	0.0590853	0.0240576	0.0143265	0.0167547	0.0138924	-0.120548	0.0890968	0.0214924
Cir1	0.102017	-0.0554187	-0.00452794	0.0221883	0.10089	0.0172289	0.0162546	0.0134633	0.0149425	-0.101501	0.00264044	0.0372186
Scrn3	-0.0221634	0.0396239	0.00533617	0.00442051	0.0376755	-0.0019972	0.00267834	0.00494556	-0.00150492	-0.00452054	-0.0102163	-0.0116249
Gpr155	-0.00429411	0.0138403	-0.0338828	-0.00283679	0.0329046	-0.00186914	-0.00137194	0.00167321	-0.00177931	0.00189549	-0.0332984	0.00601236
Wipf1	0.307128	-0.183446	0.0624498	0.0615914	0.228609	0.063014	0.0487752	0.358121	0.0553473	-0.301165	0.108524	0.113822
Chn1	0.012683	0.0251611	0.0702813	0.0123966	0.0640833	0.0115869	0.00626905	0.0107493	0.00738453	-0.0569929	0.0357788	0.0139754
Atf2	0.12625	-0.0829948	0.0221466	0.0256558	0.102219	0.0333789	0.0158315	0.0196573	0.0193188	-0.119154	0.0359811	0.00727822
Atp5g3	-0.675785	0.600238	0.11904	-0.0830042	-0.138567	-0.118088	-0.085883	0.00530124	-0.064926	0.439665	-0.102408	-0.2245
Lnpk	0.0449136	-0.0374372	0.064012	0.00594162	0.0196598	0.0130873	0.00812113	0.00629213	0.0140877	-0.0494995	0.0493864	-0.0113689
Mtx2	-0.0727017	0.0939793	-0.0201751	-0.0142627	0.0121883	-0.0152211	-0.0114901	-0.0112329	-0.011524	0.037117	-0.0462118	0.00730677
Hnrnpa3	0.390043	-0.266594	0.212448	0.0679178	0.161292	0.0862928	0.0577635	0.0505805	0.0767108	-0.381659	0.268722	0.101875
Nfe2l2	0.293307	-0.203843	0.104735	0.0472469	0.128802	0.0577708	0.0371071	0.0359443	0.0548928	-0.268239	0.155655	0.0493035
Agps	0.192232	-0.123839	0.0591597	0.0343438	0.0907215	0.0351865	0.027339	0.0223461	0.024555	-0.181512	0.0827399	0.0599305
Ttc30b	0.0108231	-0.0174832	-0.0667284	-0.00273194	0.0174732	-0.00418718	-0.00502054	0.00269634	-0.00145024	0.0154849	-0.0516423	0.012298
Rbm45	0.0251727	0.0104611	0.103716	0.0176948	0.0953523	0.0197021	0.0117563	0.581366	0.00613609	-0.0746439	0.0445682	-0.0208725
Osbpl6	-0.0557305	0.0399468	-0.00825685	-0.0103136	-0.00909756	-0.0130077	-0.00616777	-0.00649588	-0.011318	0.0473119	-0.0221332	-0.0129122
Prkra	0.158909	-0.100225	-0.024544	0.0283709	0.111008	0.0269093	0.0191069	0.0202312	0.0278932	-0.13669	-0.00360641	0.0416511
Fkbp7	0.485756	-0.384095	-0.0987897	0.0606726	0.205927	0.0704165	0.0506358	0.0458571	0.063731	-0.352648	0.00297561	0.083697
Plekha3	0.150377	-0.0855329	0.0618729	0.0339557	0.108241	0.0294789	0.0241598	0.0198252	0.0229412	-0.157722	0.0595372	0.0373967
Ttn	-0.564867	0.49124	0.0829844	-0.0740582	-0.0521615	-0.10941	-0.0683235	-0.0460465	-0.0528081	0.382182	-0.192492	-0.101867
Ccdc141	-0.208104	0.229066	-0.0230335	-0.023666	-0.0357984	-0.0337925	-0.0256417	-0.0142751	-0.0347057	0.122845	-0.0708606	-0.0319055
Sestd1	0.0923529	-0.0365428	0.0278651	0.0214249	0.105722	0.0170132	0.0218315	0.020505	0.0196705	-0.113249	0.0328453	0.0388555
Cwc22	0.0833923	-0.0472563	0.0421515	0.0139872	0.0507597	0.0139509	0.0124967	0.0141324	0.0136399	-0.0889862	0.0515978	0.034886
Ube2e3	0.122006	-0.0150726	0.0401016	0.0335902	0.149631	0.0280271	0.0247892	0.0313015	0.0180085	-0.167558	0.0511977	0.0449379
Itprid2	0.338249	-0.24315	-0.0351999	0.0532771	0.194484	0.0623417	0.0465294	0.0405909	0.0500064	-0.270141	0.0267658	0.0912635
Pde1a	0.251425	-0.171013	0.0270926	0.0392168	0.160506	0.0475702	0.0344524	0.0352662	0.0428247	-0.231761	0.056329	0.0243593
Dnajc10	0.361033	-0.255512	0.0112123	0.061906	0.217593	0.0637673	0.0485554	0.0493945	0.0541365	-0.311761	0.0769099	0.0759276
Frzb	0.595591	-0.461604	-0.0747988	0.0817659	0.316987	0.0883499	0.0628413	0.0659262	0.0845757	-0.453596	-0.00484129	0.0958181
Nckap1	0.187912	-0.0823503	0.205283	0.0528642	0.182694	0.0417391	0.036021	0.0425232	0.0363922	-0.260001	0.123206	0.0177009
Dusp19	0.0555364	-0.0540651	0.000484316	0.00166394	0.00856043	0.0075985	0.00118851	0.00133978	0.00657094	-0.0344369	0.00400117	0.00560076
Nup35	0.10515	-0.0658887	0.0502874	0.0148706	0.0449512	0.0300125	0.0124639	0.00444598	0.0239704	-0.105918	0.05544	0.0446634
Zc3h15	0.185632	-0.120038	0.0958352	0.0299496	0.0921716	0.0370128	0.0267441	0.018738	0.0276309	-0.186404	0.124431	0.0221132
Itgav	0.38595	-0.18833	0.123906	0.101149	0.392589	0.0934299	0.082991	0.0789003	0.0688212	-0.431625	0.132822	0.0678635
Calcrl	0.134887	-0.0603509	0.0547552	0.0395216	0.185611	0.0306278	0.0363569	0.0298937	0.0258038	-0.165129	0.0394341	0.0247467
Tfpi	0.0987476	0.00184977	0.0974226	0.034514	0.128636	0.0263179	0.0271982	0.0305884	0.0181024	-0.168829	0.0524972	-0.0039152
Ctnnd1	0.299227	-0.236614	0.0239237	0.0376714	0.10478	0.0454472	0.0317829	0.0291844	0.0397303	-0.231557	0.0845536	0.0555291
Selenoh	0.385425	-0.263136	-0.0904051	0.0380843	0.10327	0.0583032	0.0410161	0.0295878	0.0501588	-0.292933	0.0131063	0.186209
Tmx2	-0.0748389	0.158542	0.125936	0.0212466	0.129218	-0.00212983	0.00809446	0.0147415	0.165104	-0.0501133	0.00299041	0.0544482
Med19	0.0610754	-0.0376512	0.0545895	0.0050937	0.0490435	0.0095443	0.489524	0.00841131	0.00992451	-0.0728914	0.0436143	0.0218484
Zdhhc5	0.129618	-0.0692232	0.124692	0.0256011	0.079147	0.0278855	0.020186	0.0169261	0.021456	-0.154407	0.122283	0.0254308
Serping1	0.638522	-0.364152	-0.124627	0.117535	0.565028	0.10699	0.107683	0.098049	0.0973979	-0.583219	-0.0585634	0.362306
Ube2l6	0.472026	-0.385413	-0.0991621	0.0396773	0.0837543	0.071516	0.0372216	0.0223514	0.0615712	-0.30594	0.0707047	0.277705
Timm10	-0.115549	0.258884	0.255326	0.0155024	0.075264	-0.00423102	0.0131873	0.00810354	-0.0112521	-0.0873887	0.103283	0.067342
Slc43a3	0.277804	-0.113326	-0.0657432	0.0600008	0.299018	0.0459843	0.053211	0.045477	0.0400006	-0.289985	-0.047991	0.142652
Ssrp1	0.272563	-0.138641	0.111115	0.0531406	0.180243	0.0538273	0.0517673	0.0468731	0.0446618	-0.296349	0.148281	0.1148
Tnks1bp1	0.237615	-0.124595	0.0215608	0.0487926	0.207607	0.0455254	0.0401992	0.0353231	0.0388266	-0.239616	0.0269815	0.0852636
Aplnr	0.231917	-0.0640055	-0.025628	0.0591668	0.32875	0.0456875	0.0518046	0.0498355	0.0392471	-0.283467	-0.0699139	0.161355
Olfr1033	0.0580067	-0.0309374	-0.0280833	0.0193462	0.0950389	0.0107129	0.00524856	0.0173914	0.0174592	-0.0578269	-0.0225698	0.00328721
Ptprj	0.291289	-0.217614	-0.00566907	0.0442474	0.133172	0.0481389	0.0292137	0.0308723	0.0544391	-0.230848	0.0952888	0.0879008
Fnbp4	0.117373	-0.0242965	0.0564916	0.0333559	0.140483	0.0323657	0.0301254	0.0322466	0.0234363	-0.159767	0.064975	0.0717537
Mtch2	-0.0585153	0.138221	0.0592134	-0.00412772	0.0326915	-0.0135245	-0.000184076	0.00278221	-0.00952956	-0.0276347	-0.0101539	0.0356072
C1qtnf4	-0.132346	0.190402	0.0339771	-0.00826368	-0.00561004	-0.0211919	-0.00523184	-0.00141651	-0.0227611	0.0353045	-0.00166546	0.0179238
Ndufs3	-0.34324	0.538416	0.047301	-0.0279018	0.054869	-0.0552028	0.0455507	0.0674283	0.00405593	0.0765144	-0.0799835	0.150726
Kbtbd4	0.0357663	-0.0249211	-0.0196992	-0.00297361	0.0213102	0.0141971	-0.000749611	0.604139	-0.00220945	-0.0233504	-0.00802293	0.0143232
Ptpmt1	0.0865837	-0.00863207	0.0241259	0.0140868	0.0783091	0.0170826	0.0133825	0.292174	0.00510829	-0.113099	0.0377141	0.0775473
Celf1	0.0217523	0.0601829	0.17285	0.0271733	0.135344	0.024266	0.0183606	0.0270988	0.0179268	-0.125573	0.0982552	-0.0138634
Rapsn	0.068776	-0.00761631	-0.0462318	0.012929	0.0804435	0.00880262	0.0128687	0.0113643	0.00357776	-0.0790218	-0.053599	0.0684211
Psmc3	0.078008	0.0881014	0.210658	0.0387763	0.165741	0.0312696	0.0354365	0.0328014	0.0178964	-0.22805	0.130591	0.100045
Slc39a13	0.350655	-0.22728	0.111123	0.0636597	0.209269	0.0626806	0.0443742	0.0457333	0.0601298	-0.340567	0.0708777	0.0546956
Spi1	0.616514	-0.497368	-0.0116678	0.0615249	0.105028	0.0999965	0.0624091	0.0437846	0.0826889	-0.441175	0.212319	0.182984
Mybpc3	-0.183672	0.547327	0.0776115	0.07134	0.65272	0.00341518	0.102938	0.0960245	0.0104283	-0.221199	-0.258884	0.215289
Madd	0.182453	-0.0821377	0.0203051	0.0380777	0.148563	0.0390866	0.03803	0.0312228	0.0238771	-0.193547	0.0453038	0.112064
Nr1h3	0.0626276	-0.000318923	0.0819502	0.0234039	0.0829848	0.0184131	0.0172279	0.0196938	0.0100507	-0.105891	0.0637506	0.0149773
Acp2	0.262344	-0.165006	0.0576053	0.0457542	0.150583	0.0531193	0.0365964	0.0404365	0.04194	-0.248121	0.0744639	0.0724023
Pacsin3	-0.0643636	0.227085	0.261504	0.0312093	0.200135	0.0052105	0.027206	0.0362724	0.0025583	-0.152348	0.0158883	0.0883616
Arfgap2	0.066774	0.0670654	0.136658	0.0422915	0.179144	0.0262852	0.027629	0.0365544	0.225936	-0.180106	0.0698686	0.0603194
1110051M20Rik	0.107637	-0.054323	-0.0344932	0.0159271	0.0856106	0.0156578	0.0179958	0.0121867	0.0170219	-0.0978321	-0.0259894	0.0632315
Ckap5	0.0954577	-0.0710683	-0.00056886	0.01234	0.0411741	0.0155102	0.0159999	0.00638226	0.00792075	-0.0730685	0.00230847	0.0279565
Arhgap1	0.358775	-0.252156	0.036953	0.0532348	0.179675	0.0668328	0.0441162	0.0346088	0.05554	-0.309827	0.0827732	0.0920213
Atg13	0.0921893	0.00273095	0.14586	0.0323945	0.133981	0.0261632	0.0288219	0.0258152	0.0156989	-0.169821	0.0841704	0.0430238
Ambra1	0.102082	0.0108477	0.104365	0.0383449	0.168523	0.028496	0.031887	0.0340525	0.0221444	-0.1771	0.0566536	0.0566087
Mdk	0.650153	-0.526442	-0.113652	0.0862305	0.30462	0.329863	0.068088	0.0620215	0.0848569	-0.479641	-0.00698959	0.100312
Dgkz	0.187066	0.0027395	0.108097	0.0552111	0.252447	0.0516876	0.0540169	0.0514965	0.0343123	-0.284131	0.0855442	0.140809
Creb3l1	0.429437	-0.372321	-0.0284784	0.0505543	0.115331	0.0697076	0.0448222	0.0263038	0.0546103	-0.296729	0.124598	0.049856
Phf21a	0.155407	-0.0877271	0.0026227	0.0370393	0.144422	0.0319778	0.0286606	0.034963	0.0235292	-0.152318	0.0210188	0.0522356
Pex16	0.0219119	0.0578543	0.0506509	0.0196787	0.11633	0.00508455	0.371232	0.00934579	0.00212018	-0.0891715	0.0150138	0.083814
Mapk8ip1	0.134851	-0.0531867	-0.000858013	0.0342939	0.16706	0.0257442	0.0234206	0.0304159	0.0263001	-0.150171	-0.0189954	0.0679368
Cry2	0.0222813	0.0658455	0.112525	0.0239859	0.108507	0.0180204	0.0182121	0.0215488	0.0166939	-0.110736	0.0650489	0.0037709
Slc35c1	0.149303	-0.129293	0.00431856	0.0273915	0.0584972	0.0245216	0.00927684	0.0156243	0.690015	-0.107638	0.0406753	0.0270183
Chst1	0.126401	-0.0821029	0.15333	0.0256275	0.0408268	0.0296477	0.0257126	0.0251467	0.0224939	-0.145363	0.206068	0.00277463
4631405J19Rik	-0.0938851	0.139296	-0.00847411	-0.0107024	0.0107799	-0.0159632	-0.00625645	-0.00705687	-0.0136763	0.0404308	-0.0406021	0.0806175
Trp53i11	0.220332	-0.107594	0.106033	0.056653	0.257632	0.0540469	0.0464046	0.0489529	0.0429283	-0.255191	0.136723	0.120238
Tspan18	0.164994	-0.0520741	-0.0273572	0.0478192	0.23684	0.0327471	0.0450258	0.0483247	0.0339249	-0.190768	-0.0400881	0.0976954
Cd82	0.281694	-0.174736	0.00742431	0.048667	0.170218	0.0535123	0.0406979	0.0340194	0.0396961	-0.256668	0.076005	0.15595
Ext2	0.32074	-0.237711	-0.00516492	0.0434399	0.127284	0.0520916	0.0338566	0.0292585	0.0453382	-0.254517	0.0483001	0.0783236
Accs	0.101743	-0.0429933	-0.0182119	0.0260764	0.131034	0.0183947	0.0188471	0.0173543	0.0208223	-0.10839	-0.0217083	0.0326611
Gm13889	0.260775	-0.202466	0.296236	0.0515878	0.103488	0.0511216	0.0420606	0.0403107	0.0390931	-0.275661	0.287277	0.0338819
Alkbh3	0.0310262	0.0262417	0.0536644	0.00340683	0.0487349	0.00819844	0.00862049	0.0130088	0.00886963	-0.0789796	0.0311121	0.0375874
Hsd17b12	0.232226	-0.16038	0.156736	0.0433438	0.0814983	0.0484776	0.0322442	0.0354534	0.0367022	-0.232119	0.177411	0.0295827
Ttc17	0.101019	-0.0339864	0.039259	0.0271561	0.111716	0.0221924	0.0171646	0.0180824	0.0104159	-0.122959	0.0314139	0.0483388
2810002D19Rik	0.0658985	-0.0389253	-0.00528623	0.0142148	0.0553924	0.0109732	0.0125704	0.0145281	0.0122078	-0.060739	0.00835144	0.0410435
Api5	0.195633	-0.138075	0.054846	0.0295278	0.111444	0.0338952	0.33772	0.021357	0.0229425	-0.180353	0.0906473	0.0366412
B230118H07Rik	-0.142387	0.15776	-0.0262309	-0.0229894	-0.00941717	-0.0285582	-0.00864001	-0.0131196	-0.0276492	0.0853857	-0.0641702	-0.0133391
Traf6	0.0608948	-0.037487	0.0436612	0.00882266	0.040456	0.0120333	0.0114995	0.00613817	0.00388779	-0.0687968	0.0657761	0.0132515
Commd9	0.14261	-0.034332	0.0323594	0.0328739	0.126633	0.0307378	0.0274275	0.023027	0.0136241	-0.176211	0.0224976	0.078272
Trim44	0.173737	-0.0693369	0.106823	0.0453482	0.175474	0.0389113	0.0384352	0.028201	0.028001	-0.216197	0.088649	0.049307
Pamr1	0.345754	-0.201785	-0.042086	0.40079	0.385271	0.0630617	0.0654005	0.0653338	0.0505816	-0.334037	-0.0640976	0.0710546
Cd44	0.331154	-0.244448	0.27828	0.0627413	0.0477316	0.0789132	0.0421772	0.0335738	0.0533957	-0.321157	0.463463	0.0394422
Pdhx	-0.206764	0.229462	0.0319878	-0.0211518	0.013367	-0.0360794	-0.019148	-0.0126673	-0.0300508	0.104657	-0.0742086	0.000910224
Apip	-0.0691205	0.125341	-0.0444977	-0.00224963	0.0745184	-0.0131403	0.000777317	-0.00638303	-0.0100933	0.0113358	-0.0580867	0.0735184
Cat	-0.0822261	0.21159	0.165011	0.0190056	0.131843	0.00245862	0.0110383	0.0180146	-0.00475959	-0.0910467	0.0438072	-0.0353589
Abtb2	0.0121652	0.0452912	0.0915267	0.0154391	0.087147	0.00869794	0.0132611	0.0108497	0.00366237	-0.0743291	0.0418098	0.024481
Nat10	0.0654513	0.00501285	0.0895149	0.0242837	0.0789727	0.0212351	0.0122836	0.0200632	0.0121485	-0.112937	0.0750645	0.0425843
Caprin1	0.238747	-0.14875	0.0697354	0.0440505	0.164865	0.0521076	0.21807	0.0346331	0.0313851	-0.237076	0.0901676	0.0641448
Lmo2	0.250284	-0.151487	-0.0122577	0.0409019	0.160789	0.0371102	0.0324546	0.0301173	0.0333416	-0.224573	0.0289673	0.108878
Fbxo3	-0.00778042	0.0936862	0.0504626	0.0237515	0.127763	0.00858811	0.0113906	0.0220051	0.000230877	-0.0787455	-0.00797303	0.0201909
Cd59b	0.0292392	-0.0275745	-0.0489924	-5.64002e-05	0.00178841	0.00249608	0.00176107	-0.00357044	0.00503319	-0.00189433	-0.0265782	0.0196502
Cd59a	-0.112043	0.12194	-0.099522	-0.0230198	-0.0199757	-0.0360416	-0.0240641	-0.0245413	0.153204	0.095981	-0.118278	0.0287608
Hipk3	-0.0416434	0.160248	0.208767	0.024065	0.121239	0.00868889	0.016837	0.0259288	0.00176127	-0.120895	0.0630069	-0.0074367
Cstf3	0.0853193	-0.0427984	0.0809687	0.0174333	0.050833	0.0225285	0.0170478	0.0150163	0.0108959	-0.101143	0.0717031	0.03297
Tcp11l1	0.0699047	-0.0483514	-0.0175434	0.00350646	0.00357138	0.0102338	0.00788992	-0.00278197	0.00174592	-0.0474765	0.00865574	0.0378794
Qser1	0.0677324	-0.0287131	0.00573922	0.0154899	0.0932538	0.0165122	0.0178139	0.0121525	0.00838719	-0.0791029	3.0286e-05	0.0163923
Ccdc73	0.0632108	-0.0239566	-0.0578689	-0.000534405	0.0230393	-0.0018289	0.0057137	-0.00397684	-9.48564e-05	-0.0493058	-0.0337162	0.0598312
Eif3m	0.102817	-0.0740502	0.0998039	0.0141563	0.0287255	0.0163098	0.0127245	0.00674882	0.0102863	-0.110249	0.0754453	-0.00270693
Wt1	0.0646647	-0.00756001	0.000587261	0.021518	0.107413	0.0162186	0.0194075	0.0157613	0.0160642	-0.0858318	0.00217973	0.0372095
Rcn1	0.600906	-0.41815	-0.00199059	0.0961992	0.304552	0.105145	0.0809667	0.0733403	0.0893299	-0.504258	0.101887	0.156146
Elp4	0.0424765	-0.0164351	0.0140786	0.00400939	0.0431941	0.00257117	0.00363271	0.000617853	0.00595597	-0.0511712	-0.00432436	0.0112648
Immp1l	-0.0646746	0.0402207	-0.048873	-0.0212144	-0.041708	-0.0244063	-0.0209787	-0.0179195	-0.0179904	0.0754217	-0.0569343	0.000510406
Dnajc24	0.0674378	-0.0526956	-0.00906408	0.00310012	0.0188295	0.00677494	0.00168008	0.00203947	-0.00154775	-0.0456585	0.00807707	0.0160238
BB218582	-0.0900721	0.104457	-0.0561588	-0.0120961	0.00468705	-0.0202512	-0.00798416	-0.00164415	-0.014118	0.0647877	-0.0573576	0.0153701
Mpped2	-0.0406965	0.0269047	-0.0369263	-0.00480853	-0.0305542	-0.0125995	-0.0155075	-0.00930268	-0.0154653	0.0467421	-0.0293026	-0.0162731
Arl14ep	0.110397	-0.0690172	0.0190244	0.0235243	0.0765514	0.0195316	0.0101202	0.0112711	0.0174097	-0.110508	0.0386628	0.024783
Mettl15	-0.0116182	0.0328635	-0.0100701	0.00413294	0.0354592	-0.00133814	0.00623749	0.00652707	-0.00337264	-0.00761461	-0.0352928	0.0104054
Bdnf	0.0280157	-0.0408938	0.0374518	-0.00208142	-0.010294	0.000962121	-0.000420994	-0.00656152	-0.000462976	-0.016616	0.0202262	-0.027664
Lin7c	0.0827542	-0.021844	0.0911504	0.0301247	0.116446	0.0200272	0.323545	0.0222361	0.313698	-0.126965	0.0722411	0.0179266
Lgr4	-0.0107565	0.044575	0.051354	0.0176213	0.0725625	0.000190215	0.00328535	0.00797755	0.461289	-0.0385457	0.00127763	-0.00694766
Ccdc34	0.228428	-0.223336	-0.0616258	0.0218528	0.0405462	0.0330625	0.017184	0.0115756	0.0297413	-0.131549	0.0177079	0.0361867
Fibin	0.473046	-0.318642	-0.0474171	0.085892	0.419724	0.0789077	0.0738955	0.0784149	0.0718526	-0.414649	-0.0656239	0.0952926
Nop10	0.0936124	0.0921134	0.0957036	0.0247879	0.128747	0.019775	0.260562	0.0224618	0.121045	-0.204861	0.0586201	0.199608
Slc12a6	0.131794	-0.0412376	0.0396924	0.0361099	0.173557	0.0349406	0.0297119	0.0245885	0.02542	-0.16847	0.0314002	0.0518679
Emc4	0.0853829	-0.00599964	0.0420473	0.0141765	0.0744561	0.0139722	0.0158234	0.0154892	0.014592	-0.119536	0.0214549	0.0529738
Katnbl1	0.172763	-0.122375	0.0330961	0.0293879	0.0732247	0.0284411	0.0208239	0.0216473	0.0246985	-0.150235	0.0726485	0.045734
Emc7	0.195158	-0.123482	0.0422879	0.0269503	0.0788202	0.0281337	0.0158123	0.0145172	0.0307493	-0.178993	0.0500858	0.0782222
Aven	0.0492198	0.000252564	0.0241479	0.0076097	0.0716558	0.00597551	0.00993414	0.0116673	0.00582352	-0.0737625	0.00960759	0.0302245
Actc1	-0.390808	0.531258	0.545503	0.0130459	0.203674	-0.0375246	0.00648719	0.0185449	-0.0211492	-0.010897	-0.0065848	0.033572
C130080G10Rik	-0.120744	-0.06604	-0.1069	-0.0524686	-0.175571	-0.0505075	-0.0489116	-0.0502925	-0.0328708	0.251215	-0.101745	-0.0726007
Aqr	0.13448	-0.0866202	0.0455453	0.0253135	0.0835505	0.0269775	0.0164131	0.016738	0.0252178	-0.130863	0.047982	0.0301138
Zfp770	-0.00908487	0.00920475	0.0331313	-3.68817e-05	0.0142237	0.00218779	0.00419798	-9.7483e-05	0.00273147	-0.00501326	0.011548	-0.00526896
Dph6	0.0607135	-0.0284713	0.0598319	0.0152739	0.0573565	0.0164051	0.0161523	0.0224687	0.0177215	-0.0792528	0.0591248	0.0196179
Meis2	0.0386849	-0.0224448	0.0189193	0.00460543	0.0320106	0.00493485	0.0101398	0.000633384	0.00282745	-0.037225	-0.000322756	-0.00262422
Spred1	0.257412	-0.172836	0.0934625	0.0548067	0.156425	0.0562697	0.0352869	0.0320694	0.0437744	-0.248721	0.155625	0.0484673
Fam98b	0.0809376	-0.0352588	0.0811411	0.0248856	0.0919817	0.0212922	0.0171384	0.0259297	0.0193021	-0.111963	0.0499613	0.000819438
Thbs1	0.706065	-0.61698	-0.00961013	0.240493	0.114755	0.113956	0.0615087	0.0519372	0.0954364	-0.485275	0.223183	0.0398259
Eif2ak4	0.101269	-0.0481219	0.0306107	0.0227138	0.0824739	0.0188595	0.016565	0.0166878	0.0207117	-0.110046	0.0257367	0.0315972
Srp14	0.29155	-0.154669	0.0266393	0.0401237	0.130979	0.0451366	0.0386722	0.0294219	0.0408366	-0.277923	0.0619592	0.127622
Pak6	-0.0224569	0.0427329	0.1488	0.00617163	0.000182013	0.00247387	0.0046818	0.0042996	-0.00199093	-0.0386041	0.0638416	-0.0171175
Inafm2	0.0875139	-0.0307817	0.0636191	0.020915	0.063253	0.0161104	0.00882189	0.0145015	0.356532	-0.109152	0.054546	-0.00973254
Ccdc9b	0.0315151	0.0316924	0.0892112	0.0254164	0.108717	0.0118055	0.017699	0.0199435	0.00689927	-0.0968926	0.0173987	0.0263677
Ivd	-0.241454	0.41386	0.119702	-0.00179355	0.100453	-0.0249354	0.114411	0.0110839	-0.0300666	-0.00451838	0.0115284	0.0422824
Bahd1	0.148143	-0.102997	0.0227424	0.0168176	0.0535669	0.0234007	0.021114	0.0165037	0.0191385	-0.126921	0.0348538	0.0225829
Chst14	0.304931	-0.246737	-0.0336404	0.0381216	0.112461	0.0471626	0.0303564	0.0316245	0.0426265	-0.221524	0.0174235	0.0529319
Ccdc32	0.101622	-0.0537927	0.0146413	0.0157351	0.0653433	0.021483	0.0153617	0.0115568	0.0155866	-0.100579	0.0257543	0.0361392
Rmdn3	0.106255	-0.0231854	-0.010051	0.0222156	0.0955687	0.0206515	0.0205518	0.0135709	0.0177134	-0.12033	0.00687123	0.134422
Gchfr	-0.0741306	0.0972738	0.00288789	-0.00687913	-0.0227419	-0.0120558	-0.0054653	-0.00559797	-0.0134403	0.0338206	0.0118123	-0.0084555
Dnajc17	0.0390063	0.0124512	0.0335437	0.0111172	0.0630848	0.00941738	0.0136761	0.0131158	0.00712265	-0.0727555	0.0167989	0.0514001
Zfyve19	0.122714	-0.0383131	0.0526444	0.0329245	0.127026	0.0287532	0.0263745	0.0214344	0.0224192	-0.154536	0.029861	0.0688061
Vps18	0.18682	-0.125974	-0.000309682	0.0249504	0.0827558	0.0326592	0.0220401	0.0241238	0.025089	-0.157322	0.0346279	0.0692639
Dll4	0.0573034	0.0190783	0.133471	0.0303276	0.0944119	0.0189837	0.0229636	0.019737	0.0146863	-0.122601	0.123716	0.0435425
Chac1	-0.00574132	0.0488631	0.067472	0.00421681	0.024238	0.00220046	0.00654656	0.00749695	0.000347983	-0.0437207	0.0694306	0.0216987
Ino80	0.112464	-0.0553529	0.074424	0.0224855	0.0697056	0.0263008	0.0187893	0.0197508	0.0191892	-0.126355	0.0655442	0.0407543
Chp1	0.192366	-0.119001	0.0660346	0.0354763	0.153791	0.033947	0.0304051	0.0268087	0.031313	-0.19544	0.0590586	0.0173394
Oip5os1	-0.00864554	0.171433	0.0607801	0.0293352	0.245682	0.00750836	0.02713	0.0356187	0.00281529	-0.137819	-0.049365	0.0817606
Ndufaf1	-0.11835	0.152001	0.0231664	-0.00115119	0.0568187	-0.0157566	-0.00476271	0.00244002	-0.0157582	0.0397571	-0.0488476	0.00816812
Rtf1	0.0990678	-0.0624219	-0.00871107	0.0160337	0.0680951	0.0203322	0.0107655	0.0112058	0.0112208	-0.086964	0.00947244	0.0551343
Rpap1	0.0595725	0.0111008	0.0537617	0.0214811	0.0911504	0.0147219	0.0197162	0.0170024	0.0128954	-0.10463	0.021826	0.0579032
Mga	0.120681	-0.061769	0.0413265	0.0280806	0.122366	0.0329551	0.0269777	0.0232517	0.0276301	-0.132702	0.0499573	0.0340224
Mapkbp1	0.0978927	-0.0191734	0.0485991	0.0305136	0.142767	0.0234783	0.0277342	0.0277939	0.0196565	-0.137158	0.0220332	0.0574369
Jmjd7	0.00926596	0.054921	0.0407815	0.013528	0.0674059	0.00440389	0.0057734	0.0108836	-0.000307569	-0.0625069	0.00920853	0.0400027
Ehd4	-0.0383386	0.165472	0.606234	0.0394798	0.106356	0.0260298	0.028504	0.0412042	0.00936307	-0.224163	0.25202	-0.0311245
Vps39	0.125417	-0.0217722	0.0284626	0.0340652	0.167954	0.0306441	0.029674	0.0265408	0.0242819	-0.167756	0.0103345	0.0780319
Tmem87a	0.0637201	-0.014138	0.0571302	0.0208496	0.104433	0.0151396	0.0183927	0.0222461	0.0118963	-0.0965958	0.0314995	0.00547225
Ganc	0.014628	0.0341945	0.00343569	0.0139541	0.0824933	0.00634248	0.0137705	0.01208	-0.00118845	-0.0502856	-0.015429	0.0354882
Zfp106	-0.137512	0.114895	0.0489574	-0.0161805	0.0208311	-0.02411	-0.0159653	-0.0165477	-0.0258523	0.0843581	-0.0427463	-0.041756
Snap23	0.185509	-0.11405	0.0510126	0.357845	0.0992411	0.0336466	0.0238276	0.0187407	0.0252784	-0.182425	0.0829733	0.0519106
Lrrc57	0.0271749	-0.0205022	0.0238352	0.00537724	0.0218525	0.00168025	0.00033071	-0.00138399	0.00414492	-0.0282595	0.0225859	0.00352439
Haus2	0.0533627	-0.0243654	0.0285599	0.00670053	0.0444287	0.00932935	0.0073646	0.00851235	0.00582407	-0.0623226	0.0168514	0.0122084
Stard9	0.135904	-0.0440424	0.00239376	0.0296058	0.151549	0.0289641	0.0397506	0.0274219	0.0174645	-0.156228	-0.000160609	0.0805108
Cdan1	0.0851502	-0.00208947	0.0328052	0.0312457	0.124847	0.0241309	0.0280309	0.0227802	0.0154674	-0.12257	0.0308824	0.0769645
Ttbk2	0.0705515	-0.0306008	0.0303687	0.0171316	0.0748722	0.0150563	0.0105804	0.0143884	0.0155897	-0.0855603	0.010649	0.00969545
Ubr1	0.0835961	-0.0389259	0.021028	0.0224041	0.111995	0.0183958	0.0205111	0.0160259	0.0157469	-0.101459	0.0224751	0.0221595
Tmem62	0.0770118	-0.0400423	0.051247	0.0190849	0.0697163	0.0113846	0.0109718	0.0124568	0.0126471	-0.0909658	0.0156423	0.0145431
Ccndbp1	0.10985	-0.0279792	0.0243895	0.0208874	0.108392	0.0236353	0.0228183	0.0200742	0.022028	-0.139392	0.0170953	0.0520402
Lcmt2	-0.0110379	0.0384768	0.0458688	-0.000318002	0.0278399	0.000507458	0.0022864	0.00618745	-0.00301639	-0.0237347	0.00852371	0.00953418
Adal	0.0273436	0.00116645	-0.0104599	0.00645384	0.0392094	0.00933581	-0.000270036	0.00737618	0.00419401	-0.0381793	-0.000702709	0.0189746
Tubgcp4	0.147558	-0.087172	0.0354348	0.0243718	0.104581	0.0293265	0.0219147	0.017913	0.0212457	-0.149615	0.0400345	0.0563954
Trp53bp1	0.0757266	0.000398199	0.060295	0.0246573	0.0994045	0.0192581	0.0174219	0.0177841	0.0118442	-0.120579	0.0226008	0.034127
Map1a	0.176835	-0.125569	0.021142	0.0279201	0.139236	0.0404184	0.0230352	0.019669	0.0288809	-0.160335	0.0239072	0.0236452
Ppip5k1	-0.0648173	0.0768482	0.0916422	-0.00262425	0.0213486	-0.00672592	-0.00698539	-0.00053532	-0.0115871	0.00355567	0.00707204	-0.0356707
Pdia3	0.574168	-0.456937	0.175161	0.0800634	0.179204	0.105628	0.156436	0.0505554	0.0853795	-0.478587	0.299225	0.0699768
Serf2	0.750187	-0.409628	-0.0586706	0.11089	0.501388	0.184185	0.144427	0.0887945	0.0955916	-0.702958	-0.000672232	0.347174
Hypk	-0.00788767	0.084353	0.0755269	0.00584491	0.0509892	0.00100379	0.00521042	0.00774615	-0.00295862	-0.0732124	0.00219667	0.0396459
Mfap1b	0.0706769	-0.00267446	0.0328877	0.0230012	0.085225	0.015513	0.010799	0.0110366	0.00728767	-0.10472	0.0181685	0.0306211
Mfap1a	0.0769702	-0.0446071	0.024488	0.0159169	0.0686352	0.0101508	0.0112823	0.019118	0.0118949	-0.080576	0.0108607	0.0363589
Frmd5	-0.166498	0.236969	0.0775589	-0.00453939	0.101119	-0.0187417	-0.00411471	0.00571029	-0.0199853	0.0284872	-0.0828605	0.0510794
Casc4	0.186212	-0.139861	-0.00603023	0.0289074	0.0940477	0.032268	0.0267879	0.0212055	0.0262011	-0.149006	0.0294654	0.0275424
Eif3j1	0.0504408	-0.058435	0.063278	0.00129205	-0.0165762	0.00455379	0.00791369	-0.00441228	-0.00383156	-0.0367476	0.0534628	0.00384488
Spg11	0.109118	-0.049245	0.0235348	0.0230464	0.0999259	0.0233142	0.0193627	0.0208505	0.024476	-0.123892	0.0228984	0.0400498
B2m	0.722075	-0.493807	-0.153189	0.0830082	0.269585	0.113762	0.105011	0.0835584	0.099178	-0.548985	0.039432	0.655435
Sord	-0.164902	0.10663	-0.0325399	-0.0360976	-0.10586	-0.040386	-0.0285053	-0.0333099	-0.0325528	0.162936	-0.0450397	-0.0528082
Shf	0.137734	-0.0634923	0.00627837	0.0261774	0.147366	0.0234977	0.0210276	0.0197956	0.0186806	-0.146355	0.00354492	0.0657743
Slc28a2	0.00522829	0.0630692	-0.0224796	0.00471461	0.0783398	0.00666332	0.00816856	0.00947018	0.0104619	-0.0462698	-0.0474655	0.126172
Gatm	0.255253	-0.178335	-0.0226794	0.0400456	0.122542	0.0482305	0.0323759	0.0275772	0.0559478	-0.20854	0.0546796	0.120574
AA467197	0.232784	-0.196714	0.310728	0.0349572	-0.0629727	0.0611637	0.0301044	0.0183214	0.0392043	-0.221757	0.649024	0.00388673
Slc30a4	0.174166	-0.128581	0.0780688	0.0310564	0.0811002	0.0341554	0.0288703	0.0248615	0.0246325	-0.160127	0.0934029	0.00969064
Bloc1s6	0.0703195	0.00493189	0.0834785	0.0252698	0.129473	0.0214308	0.0236029	0.021669	0.0153408	-0.124633	0.0263946	0.0473541
Sqor	0.0590038	-0.0637844	-0.0476222	0.00259099	0.0334895	0.00248874	0.00576	0.000525638	0.000408922	-0.0228198	-0.0294055	0.005921
Sema6d	0.0838435	-0.0115521	0.139105	0.0308701	0.117063	0.0247733	0.0202602	0.0277859	0.0178611	-0.141816	0.124333	0.0265299
Myef2	0.131786	-0.0800001	0.0429303	0.0319037	0.093712	0.0361076	0.0203205	0.0202341	0.0205911	-0.135155	0.0654315	0.0250231
Dut	0.172562	-0.0935494	-0.0815887	0.0193304	0.0629657	0.0269879	0.0192431	0.0161072	0.0250578	-0.13666	-0.0028096	0.104157
Fbn1	0.815383	-0.602008	-0.0905106	0.175975	0.48053	0.132902	0.103642	0.0955219	0.149322	-0.656128	-0.0017455	0.157798
Eid1	0.376446	-0.292226	0.00671186	0.052264	0.175949	0.06388	0.0490057	0.0365461	0.0471416	-0.298302	0.0640078	0.0594979
Secisbp2l	0.125669	-0.0520152	0.0617925	0.0314514	0.119703	0.0299152	0.0299294	0.0241673	0.0207857	-0.150612	0.0477006	0.0511423
Cops2	0.108588	-0.05244	0.110261	0.0290507	0.0844023	0.0295191	0.0161981	0.0248859	0.0208461	-0.136335	0.0999419	0.00399344
Galk2	0.261214	-0.174547	-0.0109117	0.0346469	0.122196	0.0425064	0.0323765	0.0385889	0.0317372	-0.221212	0.0420324	0.0754122
Dtwd1	0.0604013	-0.0318823	0.0215975	0.0157845	0.0464227	0.0121597	0.00773634	0.00702913	0.0118843	-0.0672476	0.0238359	0.00514842
Gabpb1	0.121513	-0.0844024	0.0564329	0.0243964	0.065759	0.0235271	0.022499	0.0195567	0.017919	-0.117604	0.0662268	0.0137412
Usp8	0.234013	-0.208933	-0.0283889	0.0218573	0.0578049	0.0372796	0.018994	0.0119667	0.0312039	-0.152673	0.0203768	0.0368278
Usp50	-0.0188624	0.0600588	0.0912045	0.00653106	0.0387958	-0.000860489	0.0103647	0.00187562	-0.00267816	-0.0425964	0.0275435	0.00945047
Trpm7	0.146266	-0.0598455	0.0218313	0.0385076	0.154756	0.032145	0.36229	0.0306962	0.0193712	-0.168919	0.0146961	0.0362136
Sppl2a	0.231266	-0.182011	0.015137	0.0301106	0.0912958	0.0378629	0.0232931	0.0264027	0.0355617	-0.178935	0.0767987	0.0713538
Blvra	0.259812	-0.182767	-0.035551	0.0381762	0.121015	0.0452047	0.0298195	0.0298028	0.0398652	-0.207241	0.0244405	0.0932355
Itpripl1	0.0870868	-0.0268387	0.0218544	0.020106	0.0765705	0.0162984	0.0168714	0.0171096	0.0173604	-0.104478	0.0405615	0.0552788
1810024B03Rik	0.109743	-0.070492	-0.0307067	0.023406	0.0754305	0.0127618	0.00706906	0.0140374	0.65638	-0.0912913	-0.00701708	0.0381937
Snrnp200	0.186791	-0.0785337	-0.0244767	0.0307974	0.156475	0.0299969	0.0278775	0.026563	0.0250999	-0.18473	-0.0111622	0.143547
Ciao1	0.0967514	-0.0217819	0.0137271	0.0140145	0.0855666	0.0146828	0.0185293	0.0123846	0.0115441	-0.114643	0.0121301	0.0737943
Tmem127	0.247204	-0.147754	0.0334924	0.045686	0.17158	0.0464004	0.037827	0.0336635	0.0366822	-0.236846	0.0608097	0.0717763
Stard7	-0.122609	0.201422	0.0964388	0.000375967	0.0629622	-0.013812	-0.0046928	0.00590409	-0.0166717	-0.0114947	-0.00895409	0.00202495
Fahd2a	-0.0930254	0.183114	0.0242942	0.00473292	0.0882838	-0.0100987	0.00434923	0.0119302	-0.0102317	-0.0135866	-0.0417647	0.0563945
Mrps5	0.0317538	0.0404399	0.0269503	0.0161611	0.0863985	0.0063405	0.0125358	0.0127034	0.00320945	-0.0772178	-0.00927553	0.0551599
Mal	0.00861307	-0.0770984	0.0110791	-0.0159013	-0.0447264	-0.0114184	-0.00958298	-0.00880165	-0.0105593	0.0451167	-0.0252214	-0.0292775
Mall	0.069451	-0.0256059	0.110807	0.0294314	0.0969916	0.0270816	0.0171952	0.0249757	0.0171792	-0.110122	0.0844261	0.000474551
Nphp1	0.11809	-0.0899804	-0.0341925	0.0151393	0.044869	0.013652	0.00851117	0.00632959	0.0129521	-0.0842707	-0.0122153	0.0376981
Mtln	-0.0369575	0.0302508	-0.0601727	-0.028453	-0.0306562	-0.0234497	0.175603	-0.0248237	-0.0163575	0.0537571	-0.0764185	0.055231
Bcl2l11	0.162545	-0.0870781	-0.00923138	0.0265866	0.0927564	0.0330458	0.0157811	0.0206419	0.0213176	-0.154043	0.052523	0.0652333
Morrbid	0.193503	-0.145492	0.0694294	0.0277873	0.0526888	0.0439977	0.0217883	0.0219182	0.0229473	-0.169864	0.158376	0.037102
Anapc1	0.222968	-0.125075	0.0549817	0.0375445	0.130505	0.0412872	0.0322932	0.03576	0.0334676	-0.220194	0.0551667	0.0749523
Tmem87b	0.101529	-0.0353573	0.0503087	0.0305855	0.122424	0.0262051	0.0180597	0.0198527	0.0229781	-0.129282	0.0434422	0.027444
Zc3h8	0.00461101	0.0244334	0.00591043	0.000828922	0.0620078	0.00187072	0.587918	-0.0030153	-0.00119367	-0.0331913	-0.0135359	0.0477203
Gm10762	-0.00453812	0.0175198	-0.0482131	-0.0036634	0.0239546	-0.00431971	0.00159323	-0.00101848	-0.0014547	0.00580993	-0.0459153	0.01662
Ttl	0.0779109	0.00892564	0.0838562	0.0266745	0.127203	0.0205435	0.0215508	0.0258866	0.0161397	-0.135948	0.0339921	0.0400947
Polr1b	0.0448122	-0.00702377	0.120085	0.0156972	0.0268465	0.0128058	0.00389977	0.0101163	0.00729175	-0.0885653	0.114827	0.0158189
Chchd5	0.117217	-0.0372171	0.00368888	0.0198534	0.07621	0.0193587	0.0200699	0.0171778	0.0194824	-0.129318	0.0169994	0.0764763
Slc20a1	0.131001	-0.0604057	0.0989077	0.0306362	0.122712	0.529238	0.0264684	0.027855	0.0245404	-0.164236	0.0913957	0.049267
Ckap2l	0.282873	-0.241329	-0.0731059	0.0250716	0.0567057	0.0462188	0.0323328	0.016871	0.0373729	-0.173624	0.0132699	0.122021
Il1b	0.0998661	-0.0573908	0.338265	0.0324205	-0.00167819	0.040388	0.0256043	0.0277797	0.0270023	-0.168792	0.54063	-0.0325469
Sirpa	0.663504	-0.532083	-0.0371905	0.0746912	0.172305	0.110118	0.0644924	0.060624	0.0899749	-0.481308	0.170232	0.144122
Stk35	0.0509216	0.0181308	0.0602556	0.0233742	0.127258	0.0173635	0.0235813	0.0166877	0.0147488	-0.111565	0.0260867	0.0261707
Snrpb	0.296205	-0.139345	0.141482	0.0528953	0.176494	0.0565286	0.0465663	0.0404743	0.0411844	-0.329376	0.152534	0.136209
Nop56	0.151799	-0.0865695	0.198092	0.026586	0.04405	0.0325272	0.340368	0.0231844	0.0271912	-0.184266	0.238793	0.0525287
Idh3b	-0.341073	0.593295	0.11891	-0.011539	0.10618	-0.0451855	-0.00401517	0.00405817	0.011176	0.0170282	-0.04317	0.148283
Cpxm1	0.47441	-0.304746	-0.0680926	0.0936671	0.378168	0.0785642	0.0791817	0.0783349	0.0751476	-0.419437	-0.000398962	0.100529
Pced1a	0.130376	-0.0658366	0.00788768	0.0256841	0.126478	0.0264856	0.0282063	0.0304327	0.017199	-0.137679	0.0144288	0.0392388
Vps16	0.180323	-0.064674	0.0584488	0.0460035	0.172542	0.0393564	0.0373167	0.035175	0.0325027	-0.213612	0.0548448	0.0924959
Ptpra	0.333968	-0.182876	0.0464321	0.063391	0.257203	0.0603611	0.0580695	0.0540101	0.0533888	-0.333986	0.0586587	0.128324
Mrps26	0.0646866	0.107544	0.0995417	0.0323776	0.156725	0.0204834	0.032434	0.0257257	0.0120537	-0.187843	0.0281088	0.139954
Ubox5	0.0176064	0.0171181	0.0452129	0.00895175	0.0388757	0.00835436	0.00633829	0.0149071	0.00686536	-0.0516564	0.0378442	0.00058087
Fastkd5	0.0181679	0.00221874	0.0375963	0.00543713	0.0161353	0.00137813	-9.19134e-05	0.00204363	0.00275074	-0.0300192	0.0149296	-5.18578e-05
Ddrgk1	0.176539	-0.0314779	0.0244807	0.0424193	0.232483	0.0386172	0.0367511	0.0454554	0.215082	-0.227775	0.0171563	0.112272
Itpa	0.129333	-0.0347434	0.0573478	0.0334282	0.121449	0.0249253	0.0229658	0.0205212	0.0196893	-0.167845	0.0436461	0.0699067
4930402H24Rik	0.063096	0.00123504	0.0455056	0.0205349	0.121041	0.0186191	0.0177707	0.016036	0.0114651	-0.101516	0.00847971	0.0452184
Atrn	0.102122	-0.0270071	0.050847	0.0253906	0.123595	0.024446	0.0208088	0.0193243	0.023136	-0.139782	0.0278251	0.0464786
Gfra4	-0.0467901	0.09119	0.00100227	0.00347557	0.0274072	-0.00545637	-0.00204562	0.00223261	-0.00667852	-0.00239011	-0.0100783	0.000628082
Hspa12b	0.0240263	0.0862137	0.0647272	0.0375215	0.210038	0.0169813	0.0238845	0.0268592	0.00647762	-0.123215	-0.00883414	0.0855823
1700037H04Rik	0.225111	-0.14796	-0.00390562	0.0363988	0.116042	0.0347368	0.0352245	0.0243927	0.0301872	-0.19608	0.0533628	0.0890754
Spef1	0.134182	-0.0403068	0.0416142	0.0376962	0.172354	0.0310097	0.0349625	0.036048	0.0229861	-0.169611	0.0283411	0.0432163
Cenpb	0.239631	-0.0958322	0.134373	0.054862	0.264328	0.0555766	0.0468664	0.228262	0.0408472	-0.295728	0.0892846	0.0701677
Cdc25b	0.178827	-0.102773	0.00848566	0.037644	0.122729	0.0396166	0.0279987	0.0269676	0.0309555	-0.167468	0.0359331	0.0855312
Ap5s1	0.0311512	0.0837453	0.0508572	0.386047	0.154429	0.0160985	0.0218191	0.0177875	0.0079263	-0.126026	-0.00920885	0.0650819
Mavs	-0.0462656	0.0943318	0.0451602	0.00672506	0.0770111	-0.000542677	0.0046116	0.00322033	-0.00273832	-0.0193931	-0.0165721	0.00770513
Pank2	0.169069	-0.0876287	0.0544746	0.0275294	0.106972	0.033212	0.0317987	0.020886	0.0281081	-0.179696	0.0705162	0.0769737
Smox	0.146797	-0.0486445	0.17268	0.0389311	0.1254	0.0391201	0.0340595	0.0351343	0.0217978	-0.201901	0.214812	0.0519625
Prnp	0.199077	-0.147477	0.159829	0.0476355	0.231938	0.0359188	0.0377657	0.0353716	0.0260672	-0.227027	0.0225334	0.0110735
Prnd	0.271282	-0.198106	-0.0514142	0.0360442	0.133857	0.0504715	0.0335794	0.0346497	0.0378321	-0.210967	0.015249	0.0795398
Rassf2	0.269506	-0.177717	-0.00944645	0.049472	0.152072	0.0468404	0.0369897	0.0282619	0.0391815	-0.236255	0.0623457	0.101465
Slc23a2	0.0939156	-0.035712	0.113855	0.0274801	0.0907086	0.0217366	0.0197565	0.0202022	0.0223114	-0.131122	0.10635	0.0320625
Tmem230	0.0942143	-0.0459496	0.0550589	0.0170223	0.0750519	0.0219918	0.0154704	0.0157473	0.0136819	-0.106204	0.0441345	0.0204689
Pcna	0.309038	-0.245909	0.0856738	0.0368177	0.037071	0.0593918	0.0344169	0.0186594	0.0358915	-0.245759	0.19738	0.0767608
Cds2	0.0430111	0.0741774	0.154425	0.0362464	0.181646	0.0222158	0.0316408	0.0349947	0.0133525	-0.158112	0.0746108	0.0206068
Gpcpd1	-0.203348	0.286799	0.0197454	-0.00723319	0.0431896	-0.023398	-0.00856157	-0.00525454	-0.0269947	0.0574721	-0.0459695	-0.0149564
Shld1	-0.057443	0.140855	-0.0722548	0.00328401	0.07617	-0.00872015	0.00322571	0.00684882	-0.0045714	-0.0107332	-0.0653226	0.0340115
Trmt6	0.0796072	-0.0223704	0.100556	0.0188595	0.0640038	0.0205479	0.016213	0.0141372	0.0135932	-0.116245	0.0809602	0.0418972
Crls1	0.0722602	-0.0469339	0.0412254	0.0154983	0.0562971	0.00981341	0.00769786	0.00928497	0.0099663	-0.0747405	0.0283918	0.0279021
Tmx4	0.0495112	0.0140008	0.0605824	0.031523	0.159381	0.0175533	0.0245032	0.0339513	0.0168061	-0.105544	0.00638897	0.0142869
Plcb4	0.0132913	0.0417508	-0.0224615	0.0125062	0.119834	0.00308233	0.00625357	0.0111207	0.00648073	-0.0523445	-0.0361575	0.0306708
Mkks	0.00402299	0.0386611	0.0376137	0.0104648	0.0554458	0.00257318	0.00585306	0.0104991	0.00155223	-0.0433854	0.015096	0.00978527
Jag1	0.216055	-0.123812	0.0283152	0.0480521	0.179231	0.0438724	0.037386	0.037788	0.0304041	-0.215669	0.0455165	0.0189891
Btbd3	0.0885851	-0.00853646	0.028638	0.0284069	0.153951	0.0217645	0.0203721	0.0299675	0.0147923	-0.131139	0.0081444	0.0463608
Esf1	0.0330231	-0.0359105	0.0629672	0.00784711	0.0155398	0.00406605	-0.000316303	0.00565002	0.00360656	-0.0375873	0.0672526	-0.0140179
Ndufaf5	-0.0706065	0.0852767	-0.0198381	-0.0103816	-0.0023733	-0.0150019	-0.00968867	-0.0106603	-0.0122453	0.0415188	-0.0421405	0.0451056
Macrod2	-0.00370442	0.00298383	0.0110323	-0.00468868	-0.0088287	-0.00399018	0.000546361	-0.000871628	-0.00926786	0.00353667	0.000551693	-0.013885
Kif16b	-0.0265788	0.0436054	0.0193426	-0.00305113	0.0235682	-0.00589731	-0.00425309	0.00338	-0.0088065	0.000843991	-0.0125665	-0.0104545
Snrpb2	0.258289	-0.211969	0.0171378	0.0243966	0.0419336	0.0423777	0.0235518	0.0154753	0.0350633	-0.190447	0.0993683	0.0482585
Dstn	0.414121	-0.218011	0.0981241	0.0927421	0.400893	0.232983	0.0683931	0.0676101	0.24765	-0.442653	0.094117	0.127968
Rrbp1	0.605184	-0.355129	0.153821	0.127474	0.441007	0.124395	0.104274	0.0959192	0.0952197	-0.605704	0.207892	0.153784
Snx5	0.445118	-0.311119	0.0327251	0.0563232	0.145927	0.0789916	0.0499199	0.0402182	0.0640727	-0.369072	0.129165	0.132964
Mgme1	0.022778	-0.00807949	-0.0254627	-0.00105415	0.021254	-0.00104172	-0.000183979	0.00199012	0.00254509	-0.0176423	-0.0220541	0.0137417
Kat14	0.124734	-0.0115704	0.0468437	0.0301515	0.150191	0.0305517	0.0332539	0.0344588	0.0232446	-0.174709	0.0308038	0.074334
Polr3f	0.0449331	-0.0161004	0.0358398	0.0111819	0.0521458	0.0139885	0.00733357	0.00994641	0.00495284	-0.0586164	0.0391637	0.0231138
Rbbp9	0.112308	-0.0742662	-0.0068167	0.0157394	0.0845287	0.0169551	0.0153941	0.0102983	0.0114443	-0.101022	-0.0118885	0.0220479
Sec23b	0.159851	-0.0958575	0.133611	0.0240039	0.0491232	0.0305337	0.0299456	0.0260421	0.0229607	-0.173869	0.137752	0.0409148
Smim26	-0.128069	0.131196	-0.145538	-0.0383727	-0.0657576	-0.0384788	-0.0312385	-0.0320386	-0.0374293	0.124397	-0.134697	0.0784117
Dtd1	0.121896	-0.101474	-0.0418511	0.0130408	0.0522173	0.0159327	0.0065782	0.00725018	0.0159279	-0.0784306	-0.0207633	0.0341173
Rin2	0.32897	-0.185626	-0.0243361	0.0734538	0.326931	0.0637216	0.059795	0.0537548	0.0523162	-0.315841	0.00411994	0.0958511
Naa20	0.0313916	-0.00802423	0.0057238	0.00193177	-0.0126292	0.00268449	-0.000528715	-0.00710066	-0.0074662	-0.026566	-0.00173072	0.0645279
Crnkl1	0.09688	-0.0499483	0.0123969	0.0179775	0.0728416	0.0234668	0.0165728	0.0146587	0.0236359	-0.0988716	0.0102342	0.0393713
Ralgapa2	-0.047499	0.0946878	0.0725583	0.00714377	0.0357613	-0.00329516	0.000283331	0.00927907	-0.00474205	-0.0226695	0.0172803	0.00497834
Kiz	-0.0327499	0.03406	-0.0606761	0.456282	0.0299697	-0.0155574	-0.0111242	-0.00958681	-0.0121101	0.023258	-0.0578271	-0.0178445
Xrn2	0.175804	-0.114618	0.0257002	0.0255601	0.0925671	0.0317934	0.0263324	0.019047	0.0231739	-0.158321	0.0722727	0.059833
Thbd	0.068984	0.0430023	0.284821	0.281397	0.189362	0.0325636	0.0353341	0.0400689	0.0232711	-0.207876	0.241784	-0.0021109
Cd93	0.358081	-0.215656	0.105786	0.0717091	0.256029	0.0794597	0.0576864	0.0541493	0.0577549	-0.358493	0.150078	0.111246
Nxt1	0.202727	-0.141688	0.0436402	0.0289638	0.0719938	0.037053	0.0270722	0.0178505	0.0266533	-0.177821	0.0738529	0.0723052
Gzf1	0.0393164	0.0129734	0.0736544	0.0225494	0.085256	0.0150217	0.00857412	0.016344	0.00964432	-0.0877824	0.0410923	0.0123445
Cst3	0.730808	-0.583126	-0.154404	0.0841441	0.419599	0.112657	0.0877965	0.0911149	0.10926	-0.527198	-0.0960209	0.251616
Zfp120	0.0858112	-0.0398495	0.0338252	0.0160959	0.0637963	0.0174026	0.0110572	0.0171327	0.0146992	-0.0955413	0.0284582	0.0168317
Apmap	0.040764	0.00603423	0.0553744	0.00972752	0.0508595	0.00726454	0.0070465	0.0118213	-0.000845376	-0.0731082	0.0254865	0.0290939
Acss1	-0.340807	0.437816	0.0774452	-0.023619	-0.00672294	-0.0488406	-0.0295768	-0.00768744	-0.0514447	0.126601	-0.0370948	-0.0676448
Entpd6	0.0399382	0.0306138	0.0368569	0.0201049	0.0778917	0.01213	0.00923158	0.0136587	0.00567852	-0.0864115	0.0230009	0.0415943
Pygb	-0.192732	0.452209	0.0768549	0.0128896	0.203666	-0.0203528	0.0886334	0.018702	0.0418733	-0.0857114	-0.0778791	0.160887
Abhd12	0.450194	-0.345266	-0.0474221	0.0532839	0.160801	0.0755979	0.0513504	0.037953	0.0634425	-0.338993	0.0578318	0.0813885
Nsfl1c	0.12914	-0.0951366	0.122217	0.0215904	0.0562163	0.0235047	0.0123951	0.0116015	0.0225225	-0.133361	0.101511	0.0134063
Fkbp1a	0.437123	-0.257425	0.282895	0.082909	0.252486	0.094054	0.0720156	0.0673565	0.0688632	-0.470281	0.308344	0.127263
Psmf1	0.109481	-0.0199667	0.0355924	0.0259974	0.130897	0.0234921	0.0246869	0.0195842	0.0136746	-0.144249	0.018122	0.0652648
Fam110a	0.152404	-0.078925	-0.00246862	0.0256978	0.115842	0.0273922	0.0186218	0.0256214	0.0216132	-0.147445	0.0433289	0.0681673
Srxn1	0.138501	-0.0929597	0.338781	0.0310772	-0.00351701	0.0425738	0.025394	0.0216728	0.0260168	-0.189818	0.415784	-0.0363768
Tcf15	-0.0571837	0.14068	-0.0166358	0.00678491	0.134695	-0.00451739	0.00991353	0.00976235	-0.0105766	-0.0283303	-0.0788094	0.0738083
Csnk2a1	0.000629964	0.0570947	0.107693	0.0169035	0.10269	0.0109162	0.00964642	0.0137721	-0.000801844	-0.0742956	0.0572078	0.00426055
Tbc1d20	0.27865	-0.144373	0.0810942	0.051664	0.199605	0.0505849	0.304712	0.0363278	0.0442569	-0.293548	0.0915674	0.100276
Rbck1	0.217404	-0.0475456	0.0628242	0.057373	0.253515	0.0502587	0.0452729	0.0481781	0.0355562	-0.284146	0.0391612	0.162115
Sox12	0.0334399	0.0250879	0.0461834	0.021961	0.108691	0.0169468	0.0197878	0.0137356	0.00770789	-0.0829788	0.0109945	0.00467508
Zcchc3	0.00563692	0.022409	0.0314643	0.00881145	0.050722	0.00660512	0.00359844	0.00934904	0.00449313	-0.036407	-0.00207026	0.0108251
Rem1	0.111902	-0.0474361	0.0154197	0.0278158	0.111048	0.0262061	0.0212277	0.0212764	0.0193059	-0.125372	0.0178003	0.0610142
H13	0.477816	-0.319605	0.150111	0.0841678	0.237967	0.0938781	0.0674604	0.0630674	0.0749012	-0.44804	0.230487	0.102904
Mcts2	0.00534872	0.0246204	0.0329357	0.00608566	0.0513525	0.00356227	0.012967	0.00476997	-0.000495518	-0.0349074	-0.00403274	0.0421001
Id1	0.0316115	0.0666423	0.0371302	0.0170267	0.156604	0.00551951	0.0164244	0.0157411	0.00286487	-0.10416	0.0184198	0.135764
Cox4i2	0.0121972	0.079712	0.0241368	0.0188889	0.139948	0.00306796	0.0155787	0.0182461	0.00636529	-0.0857692	-0.026326	0.0856528
Bcl2l1	0.115027	-0.0237745	0.132317	0.034609	0.103619	0.0319373	0.0262549	0.0299761	0.0274292	-0.173952	0.158179	0.00850704
Tpx2	0.302606	-0.266959	-0.0806436	0.0285156	0.0536758	0.0492195	0.0273151	0.0109533	0.0446213	-0.18745	0.0347362	0.103567
Foxs1	0.245626	-0.124998	0.0155966	0.0589824	0.272352	0.0488819	0.0457883	0.0408632	0.0391996	-0.26028	0.00863922	0.12072
Pdrg1	0.0463926	0.142299	0.0438413	0.0273465	0.250219	0.0163618	0.431026	0.1827	0.00787507	-0.185208	-0.0308249	0.155768
Ccm2l	0.0307174	0.118371	0.0968448	0.0457073	0.246481	0.0242907	0.0345459	0.0452726	0.0125276	-0.168328	-0.00611169	0.104459
Hck	0.402787	-0.305616	0.0488255	0.0513344	0.102442	0.0658356	0.044978	0.035929	0.0583308	-0.321507	0.177885	0.142195
Tm9sf4	0.255682	-0.162535	0.0304686	0.0341572	0.124631	0.043154	0.034109	0.0318473	0.0394519	-0.232385	0.0626106	0.112664
Pofut1	0.213046	-0.107127	0.0500431	0.0443766	0.194031	0.0404076	0.0389005	0.0383964	0.0382215	-0.228315	0.045667	0.0672605
Kif3b	0.172513	-0.11404	0.0193011	0.0219724	0.086606	0.0306374	0.017642	0.0214864	0.020121	-0.151922	0.0586988	0.0463167
Asxl1	0.137259	-0.0380268	0.0801253	0.035585	0.133607	0.0324199	0.0261398	0.0373389	0.0297453	-0.180005	0.0763562	0.0490028
Nol4l	0.0717316	-0.0474327	0.00435025	0.0126408	0.0571555	0.0118192	0.0136242	0.01128	0.0152298	-0.0661509	0.00923787	0.0278437
Commd7	0.312245	-0.213524	0.0217648	0.0463347	0.145556	0.0549688	0.0421804	0.0404061	0.0409899	-0.266941	0.0635368	0.108838
Mapre1	0.308035	-0.20878	0.134691	0.0467381	0.126091	0.0632155	0.0390507	0.276698	0.0417207	-0.290158	0.158848	0.0773875
Cdk5rap1	0.00914361	0.0607345	0.00337192	0.0144536	0.104336	0.00521181	0.0115453	0.00888851	0.00431845	-0.0614823	-0.0230075	0.0735396
Snta1	-0.0403197	0.149448	0.156985	0.0219627	0.168427	0.00673493	0.0191783	0.0242905	-0.00373919	-0.103532	0.0080154	0.022736
Cbfa2t2	0.113592	-0.04539	0.0366111	0.0240469	0.115689	0.0213308	0.0288181	0.0224972	0.0136116	-0.135217	0.0303024	0.0410793
E2f1	0.173642	-0.118116	-0.0112178	0.0215601	0.0952884	0.0389367	0.0281707	0.0176415	0.0262008	-0.14784	0.0226325	0.0679365
Pxmp4	-0.0267246	0.0689018	-0.0526723	-0.00649572	0.037787	-0.00897595	-0.0064706	-2.46434e-05	-0.0067542	0.00268492	-0.050988	0.0438991
Chmp4b	0.17647	-0.0997359	0.191157	0.0429563	0.133225	0.0440714	0.0272597	0.0293475	0.0250985	-0.213334	0.173961	0.0164146
Raly	0.31927	-0.140767	0.0519204	0.0587607	0.211384	0.0652301	0.0571874	0.0441173	0.0500285	-0.337367	0.0949546	0.221272
Eif2s2	0.22049	-0.276489	0.13925	0.000983395	-0.102387	0.0292406	0.000444607	-0.00605335	0.0247318	-0.117397	0.204525	-0.0326705
Ahcy	0.0344801	7.70788e-05	0.0724881	0.0125663	0.038688	0.0164676	0.00771401	0.0106398	0.0108001	-0.0690927	0.074094	0.00496153
Itch	0.186035	-0.13019	0.00817596	0.035355	0.113024	0.0306192	0.0238659	0.0262518	0.383172	-0.165648	0.0418155	0.0408829
Dynlrb1	0.318497	-0.194441	0.00141301	0.0337714	0.108068	0.0472709	0.0285557	0.0213007	0.0306182	-0.274315	0.0522013	0.155233
Map1lc3a	-0.477627	0.670812	0.152689	-0.0292441	0.105682	-0.0677263	-0.0242961	-0.0105311	-0.0730265	0.122639	-0.0657688	0.045548
Pigu	0.0554761	0.0146164	0.0452551	0.0185123	0.0973005	0.0155141	0.0190598	0.0183565	0.00820884	-0.099401	0.0370386	0.0499295
Trp53inp2	-0.0902105	0.242676	-0.0327419	0.155517	0.299948	0.161934	0.0173044	0.0206843	-0.0100858	-0.0677272	-0.178839	0.109756
Ncoa6	0.109971	-0.0392693	0.07158	0.0302998	0.0993425	0.0222177	0.0249234	0.0256734	0.0134421	-0.140124	0.05221	0.0340509
Acss2	-0.0625802	0.113874	0.0361358	0.00649488	0.0863004	-0.00541283	0.00396988	0.009549	-0.0114461	-0.0142342	-0.0263125	0.0091284
Gss	0.0745492	-0.00871788	0.0793408	0.566194	0.0884531	0.0180914	0.0134578	0.0151281	0.00797479	-0.120311	0.0526714	0.0333942
Myh7b	-0.0606095	0.219619	0.0212324	0.0269507	0.190007	0.00675529	0.0205202	0.024085	-0.00491859	-0.0926784	-0.0631019	0.115054
Trpc4ap	0.221422	-0.108457	0.0515269	0.0358823	0.145985	0.0365984	0.0377068	0.0349041	0.032921	-0.229474	0.0524634	0.0869972
Edem2	0.314521	-0.232185	-0.00131479	0.0402694	0.118047	0.0551545	0.0424605	0.0302294	0.0395281	-0.253612	0.0517881	0.0973126
BC029722	0.127275	0.00595405	0.0547776	0.0404696	0.201092	0.0330165	0.0289828	0.0296869	0.273189	-0.200267	0.0106436	0.116249
Eif6	0.271496	-0.113085	0.351974	0.071217	0.177093	0.0662049	0.0577075	0.0615617	0.0552426	-0.364164	0.348046	0.062267
Uqcc1	-0.14824	0.229056	0.102989	-0.00376132	0.0456589	-0.0191004	-0.00337813	0.00323805	-0.0218047	0.00900918	-0.00132929	0.0234129
Cep250	0.16857	-0.0660473	0.0231659	0.0361884	0.171736	0.0360929	0.0326792	0.0392797	0.0277433	-0.190127	0.0269926	0.0905677
Ergic3	0.559917	-0.377182	-0.068653	0.0801675	0.315891	0.0887364	0.0720693	0.0625475	0.0838697	-0.46705	0.0128033	0.180325
Cpne1	0.268087	-0.203804	0.0072738	0.0415238	0.113551	0.0448652	0.0267249	0.0225306	0.037536	-0.21606	0.0787057	0.0467658
Nfs1	-0.0554135	0.126921	0.0218924	-0.00381025	0.0432262	-0.00832416	0.000566413	0.00303753	-0.00903097	-0.0162388	-0.0238625	0.0415811
Romo1	0.0167385	0.162009	0.0565637	0.007628	0.129184	-0.00661598	0.0122071	0.0110282	-0.0109367	-0.141852	0.0150828	0.149627
Rbm39	0.279176	-0.0940457	0.100302	0.25199	0.318497	0.0634937	0.200826	0.0511894	0.0487848	-0.348508	0.0720668	0.109511
Phf20	0.0705185	-0.0103174	0.0854144	0.017889	0.0639497	0.0187992	0.0192374	0.015303	0.012877	-0.109102	0.0665859	0.0285222
Scand1	0.287158	-0.043563	-0.0201371	0.0610906	0.349905	0.0505943	0.17879	0.0644794	0.0369905	-0.354381	-0.000193137	0.240468
2900097C17Rik	0.215237	-0.154568	-0.0221853	0.422864	0.203382	0.0342868	0.0269667	0.021871	0.0370667	-0.192764	0.011532	0.0383675
Epb41l1	0.165569	-0.0932081	0.048464	0.0313223	0.105131	0.037776	0.0258885	0.0184822	0.0323334	-0.169594	0.0575613	0.0588694
Aar2	0.0283862	0.0545153	0.0701332	0.0270793	0.146288	0.0111432	0.0205628	0.0218681	0.00844051	-0.105002	0.0282026	0.0418966
Dlgap4	0.234133	-0.0597593	0.165838	0.0736352	0.293486	0.0565318	0.0588709	0.0529369	0.0441553	-0.32207	0.082704	0.111744
Myl9	0.559286	-0.429555	-0.0824457	0.0733583	0.240734	0.0901388	0.0647978	0.0498869	0.0746572	-0.41735	0.029072	0.100183
Rab5if	0.301155	-0.220091	0.0127097	0.0306626	0.0771641	0.0490385	0.0270468	0.0215944	0.0408365	-0.237973	0.0832817	0.0997431
Ndrg3	0.229423	-0.130518	0.0124836	0.0442948	0.175502	0.0369788	0.0356954	0.0335573	0.0310828	-0.222201	0.0114228	0.080327
Samhd1	0.374065	-0.22245	0.0126525	0.0526034	0.175216	0.0772578	0.0525998	0.328841	0.0529213	-0.330275	0.128936	0.315759
Rpn2	0.570114	-0.398581	0.138511	0.0932612	0.29083	0.11172	0.074633	0.0727443	0.0863998	-0.514085	0.22084	0.0957141
Manbal	0.242279	-0.101517	0.0935034	0.0515132	0.225675	0.0558955	0.0443757	0.0437656	0.0378677	-0.279604	0.0688098	0.11412
Src	0.237718	-0.160825	0.0142185	0.0490126	0.162193	0.0459671	0.0383178	0.040072	0.0400132	-0.216756	0.0446549	0.0412201
Blcap	0.0402	0.0287278	0.0842754	0.0245761	0.110765	0.0167212	0.0173137	0.0193333	0.0106839	-0.10357	0.0620537	0.029003
Ctnnbl1	0.139734	-0.0555312	0.0587127	0.0345769	0.132399	0.0288766	0.0262683	0.024829	0.0211352	-0.167522	0.0588393	0.0583774
Tti1	0.016644	0.0106814	0.0524077	0.0066372	0.0424755	0.00669418	0.00353141	0.00357607	0.00423696	-0.0429813	0.0143202	-0.00597747
Rprd1b	0.00819173	0.0303993	0.0728493	0.00630453	0.0482217	0.00399185	0.00966685	0.00301829	-0.000664912	-0.0558001	0.0260417	-0.00199746
Tgm2	0.153234	-0.0125073	0.603722	0.0629542	0.158856	0.0502902	0.127676	0.0578797	0.0368851	-0.355492	0.3346	-0.00877148
D630003M21Rik	0.0406569	0.0394277	-0.00431927	0.0309923	0.200142	0.0220149	0.03247	0.0222708	0.00648585	-0.0974233	-0.0497102	0.0710378
Lbp	0.18955	-0.0980851	-0.0178513	0.0452702	0.231821	0.0403626	0.0404412	0.0349688	0.0328606	-0.189551	-0.0187319	0.0782351
Snhg17	0.119784	-0.0445955	0.0923304	0.030486	0.105944	0.0286885	0.0301685	0.0347918	0.0183787	-0.15023	0.101064	0.0571967
Ralgapb	0.104092	-0.0329021	0.0680307	0.0252022	0.110382	0.0265653	0.0240569	0.0248615	0.0154721	-0.137236	0.0357912	0.0352004
Actr5	0.086204	0.00651459	0.0435387	0.0308862	0.130797	0.0235643	0.0279057	0.0284683	0.0160784	-0.13403	0.0331735	0.107159
Ppp1r16b	0.0469776	0.0296521	0.0306419	0.0247145	0.134344	0.0161655	0.0165872	0.021319	0.0104196	-0.100354	0.0104741	0.0948341
Dhx35	0.0261074	0.058705	0.0505939	0.0117841	0.0816751	0.0124557	0.0216208	0.0167896	0.00901862	-0.0917094	0.0208281	0.0740422
Gm826	-0.0661924	0.071086	-0.0534178	-0.0113249	0.00558461	-0.0162727	-0.00292605	-0.0053902	-0.00702223	0.0508763	-0.0601648	0.0110848
Mafb	0.427578	-0.350685	-0.0306612	0.049983	0.100708	0.0718257	0.0395284	0.0334028	0.0544619	-0.302441	0.106078	0.0814322
Top1	0.142377	-0.116023	0.0636195	0.0195363	0.0435003	0.0252759	0.0139814	0.00690423	0.0196523	-0.1225	0.0954942	6.27637e-05
Plcg1	0.134081	0.0253406	0.0170441	0.0492554	0.265224	0.0377931	0.0451067	0.0462486	0.0288755	-0.218728	-0.0164193	0.121253
Zhx3	0.075543	-0.00605479	0.0285322	0.0225365	0.117422	0.0187662	0.0150529	0.0199646	0.0178494	-0.110195	0.0206729	0.0242792
Lpin3	0.110684	-0.047197	0.0479659	0.0295885	0.113077	0.0278036	0.025119	0.029823	0.0117027	-0.131472	0.0569669	0.0409189
Chd6	-0.0144485	0.0719864	0.0533966	0.00526516	0.0446143	0.00991598	0.00359586	0.00798904	-0.00328852	-0.0470985	0.0209897	0.0036852
Srsf6	0.23732	-0.0325217	0.10932	0.297047	0.339969	0.0605166	0.0628472	0.0637484	0.0479803	-0.342819	0.0816565	0.139515
Ift52	0.122044	-0.0691776	0.0134085	0.0267346	0.0914763	0.0193715	0.0167641	0.0233654	0.0174857	-0.118249	0.00528023	0.0200414
Jph2	-0.163073	0.384642	0.229333	0.0407549	0.281989	-0.000520814	0.030053	0.0400304	-0.00688068	-0.132564	-0.0393478	0.0939413
Oser1	0.137515	-0.0717023	0.0609279	0.0241044	0.0888316	0.0248001	0.398698	0.0209876	0.0179787	-0.148556	0.0806683	0.0652699
2900093K20Rik	0.0704291	0.00240102	-0.0141148	0.016204	0.0776511	0.0134607	0.0142442	0.0198965	0.0130112	-0.0928021	-0.0126598	0.0779644
Fitm2	-0.277717	0.347269	0.0854474	-0.0222138	0.00317302	-0.0418624	-0.0230909	-0.00365438	-0.0409562	0.10648	-0.0309536	-0.0128403
Ttpal	0.16593	-0.0897697	0.0585383	0.0337052	0.129268	0.0362959	0.0304721	0.0331839	0.0328307	-0.176877	0.0743299	0.0389228
Serinc3	0.502442	-0.355002	-0.0527382	0.169023	0.369857	0.0834819	0.0611493	0.0622318	0.0683741	-0.429155	0.00460857	0.0953612
Pkig	-0.0133269	0.205015	0.0830719	0.0155076	0.121154	0.00553117	0.0162652	0.0117325	-0.00454215	-0.143975	-0.00630139	0.139466
Ada	0.395753	-0.311835	-0.0697901	0.0473486	0.13986	0.0631568	0.0356158	0.0440108	0.0655028	-0.283441	0.0447442	0.0785071
Ccn5	0.715368	-0.504918	-0.14498	0.116554	0.472586	0.117026	0.0949794	0.0870194	0.157541	-0.569645	-0.0251339	0.21053
Ywhab	0.490293	-0.39564	0.049015	0.0634571	0.160641	0.0834834	0.0509643	0.0427772	0.0646705	-0.381389	0.170169	0.0991591
Tomm34	0.133289	-0.0535431	0.0420931	0.0277077	0.119116	0.026005	0.0265202	0.0263085	0.0273487	-0.152687	0.0382232	0.0669576
Stk4	0.141668	-0.0765777	0.0926729	0.0297729	0.0872915	0.0329473	0.0226939	0.0227486	0.0259796	-0.161372	0.10058	0.0660946
Slpi	0.0885408	-0.0604382	0.1636	0.0219694	-0.0136115	0.0287177	0.0180216	0.0178197	0.0158944	-0.110785	0.343266	-0.0291833
Sdc4	0.295983	-0.206623	0.178129	0.0531032	0.119726	0.0609962	0.0412557	0.0438911	0.0524068	-0.283654	0.25885	0.0692623
Sys1	0.221739	-0.180182	-0.0265403	0.0183393	0.0383561	0.0247692	0.0150881	0.0120751	0.0172191	-0.154875	0.034784	0.0720916
Dbndd2	0.248227	-0.171163	0.026361	0.0309565	0.103819	0.0386556	0.0295263	0.0270364	0.0287163	-0.214876	0.0375145	0.0700323
Pigt	0.271834	-0.162339	0.00165398	0.0519788	0.215682	0.0473236	0.045056	0.0402536	0.0423695	-0.256479	0.0135589	0.0952653
Dnttip1	0.129177	-0.0246281	0.0878465	0.0345017	0.123247	0.0289498	0.030195	0.0343768	0.021817	-0.181042	0.0595254	0.0642099
Ube2c	0.441107	-0.398955	-0.125371	0.0352238	0.0433743	0.0682064	0.0352809	0.0177213	0.0559102	-0.255724	0.0425936	0.165483
Snx21	0.0838212	0.0132174	0.0498605	0.0289082	0.152941	0.0182945	0.0267011	0.0300917	0.0211361	-0.139527	0.00295544	0.0668761
Acot8	0.0873948	-0.00609711	0.0300457	0.021623	0.113271	0.0231953	0.019897	0.0159728	0.0142617	-0.120847	0.020282	0.0836834
Zswim1	0.0583498	-0.0223173	0.0637783	0.0159934	0.0661548	0.0201846	0.0202601	0.0145858	0.0102937	-0.0825574	0.0357283	0.0147914
Neurl2	-0.129135	0.17154	0.0148745	-0.00840142	0.0301338	-0.0179773	-0.00612484	-0.00377317	-0.0216008	0.0400776	-0.0474154	-0.0037548
Ctsa	0.674825	-0.459323	-0.00157456	0.31417	0.324704	0.114224	0.0834446	0.076952	0.0942641	-0.577415	0.11996	0.157523
Pltp	0.612785	-0.459621	-0.161437	0.0747038	0.276344	0.0934404	0.0684129	0.0543438	0.0840532	-0.448536	-0.00360676	0.21273
Pcif1	0.203261	-0.0792163	0.0255667	0.0428358	0.174135	0.0415264	0.0384331	0.034867	0.0322045	-0.22372	0.0356341	0.115692
Zfp335	0.132073	-0.0165207	0.0647767	0.0442998	0.184258	0.0347753	0.0388837	0.0417825	0.0276126	-0.188296	0.0469233	0.0880377
Mmp9	0.110913	-0.0879526	0.284107	0.024179	-0.0667403	0.0421834	0.0199425	0.0180704	0.0251606	-0.139908	0.60524	-0.0483693
Ncoa5	0.154116	-0.0753388	0.0337405	0.0329913	0.132144	0.0265225	0.0235285	0.0299446	0.0209301	-0.160247	0.037311	0.0728053
Cd40	0.178723	-0.10543	0.0122817	0.0254656	0.0856569	0.0307704	0.029296	0.024398	0.0239825	-0.161624	0.0583456	0.163299
Slc35c2	0.192545	-0.103396	0.0783872	0.0399987	0.161777	0.0405189	0.0309679	0.0259835	0.0284408	-0.210945	0.0855252	0.0710972
Elmo2	0.239896	-0.128255	0.0252539	0.0534655	0.188484	0.0440504	0.042182	0.043851	0.0350169	-0.240818	0.0405749	0.121028
Trp53rka	0.129997	-0.0861525	0.0420764	0.0193938	0.0539202	0.0245524	0.0215278	0.0177436	0.0186613	-0.119901	0.0461148	0.0460041
Zmynd8	0.0949167	0.00391272	0.0680525	0.0315441	0.143529	0.0254465	0.0273518	0.0234659	0.0192207	-0.152134	0.0413444	0.0398299
Ncoa3	0.166083	-0.0521304	0.0594561	0.0449754	0.194188	0.0365977	0.031301	0.0344069	0.0266479	-0.206121	0.0417251	0.0789507
Sulf2	0.46706	-0.317028	0.00401122	0.0851117	0.331446	0.0777941	0.0636866	0.0614055	0.0702297	-0.40986	0.0285498	0.0762407
Prex1	0.397083	-0.295189	-0.0617234	0.0465782	0.132129	0.0593223	0.0427626	0.0373708	0.0467386	-0.302298	0.0612992	0.166005
Trp53rkb	0.0594259	-0.00904422	0.0335942	0.00813105	0.0760211	0.00719027	0.628246	0.00559385	0.00682644	-0.0826397	0.0340926	0.0750359
Arfgef2	0.0239089	0.0165831	0.0469884	0.00855343	0.0529252	0.00789003	0.0119695	0.00771433	0.00386109	-0.0581632	0.0157269	0.00724144
Cse1l	0.0555484	-0.0176266	0.0932015	0.0195546	0.0662658	0.0173545	0.013935	0.00935321	0.00906686	-0.0894678	0.0665229	0.0155258
Stau1	0.198478	-0.109926	0.0601592	0.0331676	0.135553	0.0398147	0.0314029	0.0357974	0.0249538	-0.203849	0.0577728	0.0588059
Ddx27	0.124845	-0.0820764	0.0723149	0.0265352	0.0646356	0.0236874	0.0158065	0.0165374	0.0167235	-0.12855	0.105391	0.0417501
Znfx1	0.369133	-0.266674	-0.0342449	0.0443248	0.130968	0.0548803	0.0356591	0.0295073	0.0484959	-0.278273	0.0536755	0.197424
Zfas1	0.449485	-0.335589	0.0259413	0.062855	0.177661	0.069676	0.0516534	0.0479828	0.0626172	-0.366227	0.098029	0.126847
Kcnb1	-0.0436516	0.0952005	0.00353178	0.00826135	0.0997653	-0.00418551	0.00718836	0.0113993	-0.00555792	-0.0182699	-0.0546098	0.0455845
Ptgis	0.521381	-0.29486	0.0816053	0.116471	0.521024	0.102834	0.0888298	0.0960374	0.0889681	-0.528792	0.0771668	0.119432
B4galt5	0.436147	-0.333357	0.158781	0.0642848	0.118352	0.0875485	0.0564275	0.0533379	0.0648858	-0.375038	0.25991	0.0808529
Slc9a8	0.0865758	0.0391529	0.109263	0.0423371	0.220106	0.0290494	0.0315119	0.0408027	0.0208083	-0.186119	0.0320513	0.072525
Spata2	0.0871814	-0.0463662	0.0397104	0.0118616	0.0400629	0.0169692	0.0145567	0.02177	0.0147346	-0.0930278	0.064953	0.0440422
Rnf114	0.214262	-0.0783347	0.0661538	0.0381403	0.14299	0.0417036	0.0324692	0.0389245	0.0340036	-0.240948	0.0859546	0.145444
Snai1	0.504223	-0.435081	-0.00561111	0.0525464	0.0759669	0.0799152	0.0464229	0.0315931	0.061787	-0.350438	0.16194	0.0515373
Ube2v1	0.227086	-0.0304494	0.270084	0.0692703	0.265019	0.0635402	0.0545491	0.0576271	0.15816	-0.357922	0.178418	0.119862
Tmem189	0.354144	-0.279214	0.0394721	0.0433383	0.0818367	0.0608696	0.0403834	0.035478	0.0444702	-0.272865	0.138942	0.0628765
Cebpb	0.412103	-0.307508	0.168616	0.0639143	0.138241	0.0796487	0.0499917	0.0400811	0.0661496	-0.360126	0.368242	0.0780651
A530013C23Rik	-0.0181522	0.0422055	0.0195258	-0.00245342	0.000636425	-0.00229442	-6.35733e-05	-0.00060264	-0.00233884	-0.00765588	0.0158589	0.000559682
Ptpn1	0.406153	-0.321404	0.038473	0.0488984	0.110449	0.069154	0.0434619	0.0346914	0.058223	-0.315672	0.155854	0.0986158
Adnp	0.170022	-0.062762	0.0832821	0.0434094	0.183841	0.0367646	0.0311499	0.0330584	0.0366244	-0.207698	0.0712241	0.0444279
Dpm1	0.00445257	0.0581405	0.044889	0.00557659	0.0657696	0.000212785	0.204312	0.0143971	-0.00632867	-0.0579951	0.0246213	0.032909
Mocs3	0.0643627	-0.0324818	0.0333078	0.0168775	0.0640514	0.0140816	0.00622838	0.00926072	0.0142563	-0.0753277	0.0243484	0.0138429
Nfatc2	0.0433987	0.0424285	0.0397949	0.0164878	0.0895765	0.0127308	0.0126671	0.0195332	0.00919879	-0.103936	-0.00593317	0.0706991
Atp9a	0.16261	-0.027985	0.0402012	0.0527787	0.351417	0.0387761	0.0394227	0.049387	0.0235634	-0.232512	-0.0338524	0.0652992
Zfp64	0.126305	-0.0613096	0.0251354	0.0264863	0.103152	0.0254889	0.0224503	0.0217588	0.02052	-0.137205	0.0233402	0.0207322
Tshz2	0.0601175	-0.0190275	0.0116571	0.0195046	0.0984533	0.0162403	0.0123243	0.00991223	0.00838747	-0.0781134	0.00447207	0.0384464
Zfp217	0.122123	-0.0542286	0.0536527	0.0265002	0.0950734	0.0297633	0.0193711	0.0189843	0.0242614	-0.136397	0.0683923	0.0455775
Pfdn4	0.147376	-0.0981684	0.0346882	0.0187317	0.0360945	0.0219673	0.0172982	0.0105682	0.0205663	-0.129399	0.0691818	0.0587246
Fam210b	0.0810561	-0.0238898	-0.00239677	0.0156641	0.078512	0.0126569	0.0120366	0.00934101	0.00576634	-0.0918369	-0.0107823	0.0604698
Cstf1	0.0866167	-0.00854493	0.0671209	0.0272693	0.111329	0.021616	0.0235018	0.0211382	0.0152785	-0.129996	0.0583023	0.0569054
Rtf2	0.247604	-0.131472	0.0479783	0.0411887	0.157598	0.0415691	0.0302651	0.0368473	0.0342131	-0.250423	0.0588816	0.100557
Rae1	0.123367	-0.0380972	0.124101	0.0314312	0.0883331	0.0278634	0.0291546	0.0296109	0.0210196	-0.164616	0.0957411	0.0550471
Rbm38	-0.166965	0.194932	-0.0196161	-0.0115198	0.0536624	-0.0259492	-0.00899688	-0.00458545	-0.0266777	0.083623	-0.0907542	0.00513049
Zbp1	0.355156	-0.249666	-0.044456	0.0327347	0.0879761	0.0640024	0.0360501	0.495684	0.044385	-0.262381	0.0913204	0.325344
Pmepa1	0.689873	-0.50568	0.00699737	0.111071	0.431494	0.262873	0.187172	0.0840739	0.0974689	-0.582074	0.0646871	0.132337
Rab22a	0.0938372	-0.0120483	0.071369	0.0305229	0.139656	0.0199803	0.0262787	0.026425	0.0121549	-0.142237	0.0400922	0.0363291
Vapb	0.143582	-0.0894504	0.0423215	0.0180243	0.070961	0.0186639	0.253549	0.00807538	0.015535	-0.135691	0.0369847	0.0491067
Stx16	0.155606	-0.0509652	0.0408453	0.0390873	0.166399	0.0444	0.0305513	0.0311371	0.0306823	-0.192635	0.0293648	0.0679203
Npepl1	0.1163	0.0400125	0.0534276	0.0439767	0.223938	0.0266867	0.0436107	0.0369817	0.0206717	-0.20477	0.0118168	0.129694
Gnas	0.635425	-0.536425	-0.116578	0.0525961	0.169758	0.079525	0.0447006	0.0312294	0.0670133	-0.425454	-0.0096157	0.143675
Nelfcd	0.0209136	0.0866907	0.0724554	0.0289165	0.148637	0.0148872	0.0160693	0.023832	0.0131614	-0.116177	-0.00338423	0.0667356
Ctsz	0.813223	-0.631324	-0.00573716	0.193364	0.248752	0.13956	0.0874454	0.0764268	0.116938	-0.620832	0.23581	0.193948
Atp5e	-0.542842	0.764673	0.130762	-0.0592164	-0.0278449	-0.0953573	-0.0208507	0.00109805	-0.0683591	0.167966	-0.00198661	0.104003
Prelid3b	0.0431519	0.012264	0.122357	0.0117826	0.0593126	0.00972097	0.00583249	0.0101714	0.00896142	-0.0954339	0.0555873	0.0386716
Gm14305	0.095042	-0.0591582	-0.032749	0.0148792	0.0584898	0.0173076	0.0102077	0.0103558	0.0050567	-0.0795886	-0.0107353	0.0175635
Gm14295	0.0712114	-0.0462435	-0.0392071	-0.00124168	0.00666885	0.00442633	0.00189997	-0.00142989	0.0144072	-0.0470814	-0.02433	0.0460673
Gm14296	0.0379902	-0.0113592	0.00416344	0.00829914	0.0235834	0.00631127	-0.00128211	0.00493411	-0.000177744	-0.040714	0.000115062	0.0141687
Gm14403	-0.0194509	0.0333045	-0.00112802	-0.00359011	-0.0133406	-0.00646281	3.71667e-06	-0.00475858	-0.00378812	0.00778929	0.0117061	0.020274
Gm14327	-0.0670954	0.0693776	-0.0442649	-0.0162259	-0.0571607	-0.0180562	-0.012482	-0.0117753	-0.0168294	0.0589114	-0.049915	-0.00641224
Gm14326	-0.0156335	0.0211168	-0.0079993	-0.00525183	-0.0359786	-0.00582642	-0.00546031	-0.0116855	-0.0101056	0.0148824	0.00440033	0.00845764
Zfp931	0.0561696	-0.0454128	-0.0281289	0.00472088	0.0374905	0.709748	0.0034803	-0.00221456	0.00571182	-0.0497746	-0.022849	0.029373
Ppp1r3d	-0.0373884	0.0568306	0.090189	0.00344421	0.000715392	0.000609357	-0.00310372	-0.000139053	-0.00142167	-0.0136604	0.0481253	-0.0171714
Fam217b	0.0110214	0.0362928	0.110461	0.0154672	0.0667722	0.0120221	0.0164501	0.012531	0.012679	-0.0742276	0.0798108	0.00189292
Taf4	0.0592449	-0.0234605	0.0102563	0.0236588	0.0770606	0.010606	0.00544127	0.0152166	0.523335	-0.0698629	0.0283741	0.0157702
Lsm14b	0.0221442	0.0879117	0.0471957	0.0283163	0.172978	0.0150098	0.0163091	0.0250752	0.00587183	-0.118062	0.0014183	0.0251847
Psma7	0.254478	-0.155681	0.0648501	0.198462	0.109136	0.0400493	0.0296515	0.019574	0.0266871	-0.239619	0.0989505	0.165488
Mtg2	0.0155401	0.0658425	0.0178131	0.0202135	0.111115	0.0081628	0.011636	0.0199672	0.00824388	-0.0793783	-0.0159146	0.0707371
Osbpl2	0.0373346	0.0320407	0.035751	0.0207722	0.102593	0.00728205	0.0174612	0.0221042	0.00490499	-0.0894055	-0.00719538	0.0262764
Adrm1	0.162219	-0.0978116	0.0338281	0.371676	0.0588798	0.022649	0.0195763	0.00545104	0.014116	-0.153269	0.0481961	0.118884
Lama5	0.0298602	0.120174	0.0878262	0.0362593	0.228836	0.0190605	0.0299056	0.0428707	0.00828452	-0.16498	-0.0136844	0.0546328
Rps21	0.84249	-0.700008	-0.0396411	0.0652351	0.10245	0.156115	0.0756116	0.0415579	0.0945468	-0.593094	0.18318	0.200916
Cables2	0.100669	-0.00729171	0.0531304	0.0379329	0.156521	0.0251117	0.029243	0.0262854	0.020749	-0.153646	0.0375949	0.0554737
Mrgbp	0.0472229	0.016867	0.0746385	0.0226872	0.0864524	0.0124013	0.0215279	0.0160392	0.0109599	-0.0947977	0.0296106	0.0328086
Ogfr	0.268373	-0.10068	0.0298778	0.0576961	0.251563	0.058938	0.049931	0.0544435	0.042264	-0.292884	0.0616507	0.226428
Dido1	0.0859445	-0.0161388	0.0739516	0.0262594	0.100823	0.0217305	0.0218209	0.0215888	0.0177563	-0.127357	0.0560372	0.0232104
Gid8	0.0527109	-0.00479541	-0.0125835	0.00824248	0.0501631	0.00350785	0.00905727	0.00303222	0.0066609	-0.0599259	-0.00788497	0.04216
Ythdf1	0.132578	-0.0243213	0.117294	0.0375414	0.151799	0.0365733	0.0276883	0.0313176	0.0259202	-0.194922	0.0935082	0.0547949
Arfgap1	0.230807	-0.0713934	0.102418	0.0639227	0.243301	0.0568859	0.0554087	0.050168	0.0470995	-0.293382	0.085113	0.089823
Eef1a2	-0.392544	0.458426	0.213093	-0.000509071	0.195147	-0.0453679	-0.0153112	0.00893277	-0.0463321	0.106682	-0.120995	-0.0589649
Ppdpf	0.21463	-0.0320184	-0.00568928	0.0449499	0.215101	0.0373415	0.0390259	0.0416808	0.0235185	-0.2592	0.0143345	0.157066
Helz2	0.250223	-0.146653	0.0146827	0.0401438	0.158959	0.0463455	0.0414495	0.0310667	0.0405377	-0.231243	0.0890548	0.162532
Gmeb2	0.0616889	-0.0268872	0.0419708	0.0107179	0.0461981	0.0217066	0.00929343	0.00796145	0.0153898	-0.076441	0.0569449	0.0211727
Rtel1	0.0831199	-0.00168753	0.0371789	0.028456	0.13042	0.0226022	0.028278	0.0233564	0.0122068	-0.126902	0.0208334	0.0488885
Arfrp1	0.0229874	0.114154	0.104073	0.0266494	0.14471	0.0165642	0.0297461	0.0227761	-0.000870169	-0.138632	0.0404444	0.0928151
Zgpat	0.0396738	0.00973969	0.0173918	0.0116587	0.0886231	0.00963775	0.00756724	0.0108506	0.00699828	-0.0687651	0.00378038	0.0494553
Zbtb46	0.0229588	0.0669804	0.062218	0.0282318	0.145779	0.0118049	0.0261903	0.0256365	0.00884847	-0.104494	-0.00404262	0.0818072
Tpd52l2	0.232308	-0.0861886	0.103936	0.0482514	0.182941	0.0450916	0.0434197	0.0430264	0.251443	-0.272532	0.0856033	0.103553
Dnajc5	0.139044	-0.00452777	0.167301	0.31885	0.204044	0.0395217	0.0378129	0.0421755	0.0297552	-0.233872	0.12015	0.066809
Uckl1	0.120504	-0.0481764	0.00211128	0.0236031	0.111403	0.01819	0.0212488	0.0180533	0.0187688	-0.127936	0.00387717	0.0763638
Zfp512b	0.0726109	0.0120154	0.0446003	0.0273417	0.133974	0.0225017	0.0252809	0.0252714	0.0139883	-0.126885	0.0233007	0.0376859
Prpf6	0.114494	-0.0224207	0.0428674	0.0288276	0.137277	0.0267062	0.0218643	0.0210691	0.014222	-0.151607	0.00819746	0.0654875
Sox18	0.21147	-0.268364	-0.128644	0.00658026	0.0560786	0.0169525	0.00981553	0.00249169	0.0201088	-0.0584836	-0.0650003	0.0238195
Tcea2	0.0522047	0.00979734	0.0351184	0.0162445	0.0892444	0.0148855	0.0142493	0.0143506	0.00633684	-0.0946707	0.0122297	0.0293779
Rgs19	0.321151	-0.23388	0.0614694	0.0565172	0.124154	0.05893	0.0378646	0.0355611	0.397154	-0.273132	0.152734	0.0826572
Pcmtd2	0.0221184	0.0816571	0.0163699	0.0349227	0.194614	0.0137003	0.0259473	0.0308347	0.0113889	-0.10906	-0.0428268	0.0379019
Polr3k	0.190562	-0.141919	0.0317998	0.0226456	0.0795295	0.0383142	0.0230427	0.476312	0.0242148	-0.159884	0.0577928	0.0337061
Pex2	0.0546705	-0.0164251	0.0164912	0.00621757	0.0491461	0.00968048	0.00901078	0.0128975	0.00747813	-0.064645	0.003984	0.00135709
Gm8797	0.0836669	-0.0951884	-0.0262586	0.01012	0.0488818	0.0105414	0.00732357	0.000441535	0.00765096	-0.0421212	0.00512787	-0.0152984
Pkia	-0.135003	0.17641	0.077989	0.00016119	0.0903592	-0.012566	-0.00357764	0.0030288	-0.0179182	0.0219681	-0.0402629	-0.048598
Zc2hc1a	0.132215	-0.0881804	0.0282434	0.0299689	0.0986747	0.0319747	0.0250884	0.0265995	0.0251982	-0.123875	0.0206234	0.0222993
Stmn2	0.0849281	-0.033034	-0.0213524	0.0193601	0.107691	0.0139242	0.0152093	0.0104106	0.00632582	-0.0926757	-0.0361285	0.0380627
Hey1	0.0489611	-0.0165558	-0.00568091	0.0159446	0.0490718	0.00649917	0.00544378	0.0054566	0.0121215	-0.055707	-0.00988294	0.0153337
Mrps28	-0.0555885	0.0670114	-0.0676824	-0.0326589	-0.0933268	-0.028792	-0.0192651	-0.0239831	-0.0246219	0.068802	-0.0285733	0.072561
Tpd52	0.444897	-0.3541	0.177314	0.0587373	0.0762563	0.08675	0.0491177	0.0434538	0.0647415	-0.370529	0.289744	0.0623512
Zbtb10	0.0366126	0.0010689	0.0159321	0.0145745	0.0706914	0.00960069	0.00371445	0.00940003	0.00398577	-0.0584841	0.00943268	0.00914593
Zfp704	0.127665	-0.0501396	0.00692829	0.0279228	0.159578	0.0352896	0.0241772	0.0237596	0.032095	-0.143703	-0.011287	0.0467365
Fabp5	0.613695	-0.500953	-0.128312	0.0515223	0.055159	0.16558	0.0484008	0.0310311	0.0767383	-0.403291	0.133577	0.174556
Fabp4	0.0260309	0.203701	-0.117219	0.00990993	0.256069	0.0378436	0.107206	0.0161856	-0.00359004	-0.150089	-0.195706	0.347085
Impa1	0.213076	-0.137356	0.0325662	0.0407057	0.115287	0.0362377	0.0331612	0.024862	0.0345922	-0.196099	0.0704729	0.0677169
Zfand1	0.00156883	0.0749931	-0.00264124	0.0166018	0.111829	0.00781168	0.0112552	0.0183011	0.000131209	-0.0603791	-0.0370518	0.0461807
Chmp4c	-0.0673796	0.0863687	0.113693	-0.000336237	-0.0170128	-0.0090773	-0.000892008	0.000105228	-0.00232456	0.00277999	0.0368241	-0.0192765
Snx16	0.0675169	-0.0522273	0.0264031	0.00855988	0.0244831	0.00978946	0.00420164	0.00288381	0.0101347	-0.0567171	0.0377072	0.00141607
Lrrcc1	0.143993	-0.093885	-0.00464627	0.0273619	0.135419	0.03013	0.0210328	0.0312866	0.0244802	-0.132212	-0.00826884	0.0325075
E2f5	0.11885	-0.0661356	0.0457152	0.0273797	0.0799489	0.0264748	0.0248675	0.0185373	0.0258493	-0.119796	0.0430347	0.0302311
Rbis	0.21152	-0.113518	0.103756	0.0243548	0.048455	0.0336651	0.0251433	0.0174	0.0211873	-0.214717	0.13807	0.080623
Ythdf3	0.105727	-0.0284041	0.0544529	0.0310878	0.124174	0.0280207	0.0231546	0.0227905	0.0203013	-0.142353	0.0475452	0.0211638
Armc1	0.0641825	-0.0348478	0.0462926	0.0159993	0.0625257	0.0118209	0.00498098	0.0126524	0.00934214	-0.0738921	0.0131855	0.00316073
Mtfr1	0.0121387	-0.0148235	0.000945152	-0.00349241	-0.00574055	0.00472479	-0.00424265	0.000825605	0.000153555	-0.00526992	0.00239336	-0.0201396
Pde7a	0.0833162	-0.0149381	0.0113484	0.0246196	0.108929	0.0200969	0.0135724	0.0197545	0.0159612	-0.110882	0.00495941	0.0196654
Trim55	-0.0576568	0.0711426	0.0229177	-0.00788215	-0.0223346	-0.0128405	-0.00286949	-0.00702601	-0.0103635	0.0252655	-0.0136816	0.0245405
Cp	0.139447	-0.080948	0.0174732	0.0309896	0.153895	0.0209341	0.279004	0.0184684	0.0155388	-0.143556	0.00860059	0.0527511
Hps3	0.126728	-0.0782135	0.0141782	0.0230281	0.0805278	0.0241833	0.0154592	0.0174682	0.0216071	-0.118396	0.0229361	0.0447348
Hltf	0.132891	-0.106411	-0.0234891	0.0202489	0.0617359	0.0188933	0.0105628	0.00987005	0.0119327	-0.0976774	0.00846709	0.0316795
Gyg	0.00295021	0.0844389	0.165822	0.0237425	0.174672	0.00864605	0.0189503	0.0270561	0.00122044	-0.125337	0.00551722	0.00712814
Gm43672	-0.0933374	0.138879	-0.0163463	-0.00744285	0.00766212	-0.0190376	-0.0100663	-0.00118241	-0.0134802	0.0327772	-0.0287151	0.0482875
Tbl1xr1	0.11441	-0.0588725	0.042545	0.0246391	0.109324	0.0269207	0.0180542	0.0318802	0.0174786	-0.130594	0.061762	0.033628
Nceh1	-0.10787	0.155778	-0.0430974	-0.00356448	0.0963986	-0.0170404	-0.00315645	-0.000742774	-0.0204313	0.0389703	-0.101743	0.00714371
Tnfsf10	0.0592639	0.0327286	-0.00364663	0.0204768	0.122722	0.0140424	0.0170854	0.0183334	0.0123442	-0.105362	-0.0225315	0.151976
Fndc3b	0.384488	-0.280711	0.0351087	0.07096	0.228851	0.0741085	0.0514708	0.0514869	0.0564984	-0.330017	0.0845945	0.0566469
Pld1	0.117334	-0.0583855	-0.011879	0.0279202	0.138222	0.0229336	0.0241258	0.0279527	0.0126899	-0.120789	-0.0044063	0.0483691
Tnik	-0.0375748	0.0641729	0.0362409	0.00780511	0.0499307	-0.0035797	0.00286681	0.00172684	-0.00723626	-0.0114189	-0.00467125	0.0048506
Rpl22l1	0.591971	-0.548577	-0.0306299	0.0486203	-0.00740125	0.0874523	0.0407867	0.029045	0.160687	-0.372088	0.186445	0.0709933
Mecom	0.193322	-0.144991	0.0355419	0.0320231	0.096978	0.030559	0.024763	0.0255496	0.0362554	-0.165175	0.0808358	0.0291844
Mynn	0.0593858	-0.0287812	0.0262182	0.0135157	0.0375632	0.0120523	0.0107998	0.0127833	0.00843121	-0.0651654	0.0383916	0.0118175
Sec62	0.30305	-0.275373	-0.0204234	0.0385765	0.124209	0.0392192	0.0286838	0.0273116	0.0399609	-0.20653	0.0300085	0.0392833
Phc3	0.089285	-0.00372746	0.0431079	0.0320645	0.138154	0.0229416	0.017561	0.0338443	0.0121802	-0.134953	0.0117367	0.0400297
Prkci	0.148021	-0.106899	0.0228877	0.0272117	0.0841911	0.0255957	0.0116396	0.014718	0.016252	-0.132071	0.035683	0.0240359
Skil	0.284868	-0.16119	0.0778594	0.068091	0.245481	0.056452	0.0484462	0.0427041	0.0418128	-0.29487	0.0712843	0.0641749
Zmat3	0.259644	-0.171667	0.0307504	0.0526066	0.174105	0.0470178	0.0375083	0.0371852	0.0394293	-0.239322	0.0492166	0.0414747
Pik3ca	0.110278	-0.074556	0.0248168	0.0248311	0.101227	0.0211779	0.018439	0.00998287	0.0188382	-0.106341	0.0185889	0.00590477
Zfp639	0.0875211	-0.0596813	0.0362736	0.0142087	0.047657	0.0135725	0.00909809	0.0152938	0.00757973	-0.0904639	0.0305482	0.0149802
Mfn1	-0.285286	0.360154	0.0710525	-0.0214694	0.0286424	-0.0459024	-0.0174787	-0.0172777	-0.0394124	0.103056	-0.070324	-0.00848861
Gnb4	0.235127	-0.108481	0.0146107	0.0555904	0.243937	0.0467674	0.045692	0.0492231	0.0408875	-0.255677	0.00129388	0.134399
Actl6a	0.10104	-0.050769	0.068862	0.0170939	0.0476608	0.0286396	0.0152389	0.00838173	0.0172139	-0.111915	0.0837436	0.0332242
Mrpl47	-0.0547193	0.0883043	0.0825055	0.000553361	0.0184194	-0.00681383	0.00341295	0.000652624	-0.00397968	-0.00856765	0.0357293	-0.00416454
Ndufb5	-0.572421	0.622563	-0.00787885	-0.0865004	-0.143142	-0.10923	-0.0705603	-0.0639179	-0.0994935	0.338931	-0.140492	-0.0023701
Usp13	-0.218546	0.233285	0.119632	-0.0181224	0.02246	-0.0320368	-0.0176557	0.215075	-0.0316304	0.0900857	-0.0419883	-0.0241508
Ttc14	0.0913164	-0.00124562	0.0552097	0.0310413	0.15632	0.0262461	0.0233841	0.0297496	0.0238508	-0.14517	0.0183842	0.0523014
Fxr1	-0.107719	0.138756	0.135314	0.00354876	0.0350808	-0.00673208	-0.00475281	0.00131967	-0.0111045	0.0025173	0.0383269	-0.0460158
Dnajc19	-0.0826056	0.166635	-0.0784075	-0.0233838	-0.0212502	-0.0306043	-0.0164776	-0.0180328	-0.0314812	0.0282144	-0.0819924	0.110036
Atp11b	0.111704	-0.0712369	0.0185656	0.0235203	0.10235	0.0274275	0.0160042	0.0178359	0.0171445	-0.106365	0.0225016	0.0198288
Dcun1d1	0.0580649	-0.0312127	0.0200655	0.010396	0.05616	0.579934	0.00515075	0.00624249	0.000381581	-0.0719194	0.00541339	0.0203611
Mccc1	-0.13596	0.182687	-0.0054455	-0.0141639	0.00249453	-0.0277587	-0.0145997	-0.00836275	-0.0229058	0.0525764	-0.0558085	0.0228535
Acad9	-0.016396	0.0576163	0.00840569	0.00245012	0.0511132	-0.000700607	0.00153633	0.00747374	-0.00465771	-0.0232962	-0.0161801	0.0240366
Anxa5	0.699415	-0.505688	0.084164	0.106548	0.344495	0.131603	0.0900271	0.0832633	0.102089	-0.596511	0.199877	0.166948
Exosc9	0.0692279	-0.0280135	0.0713452	0.0120908	0.0477906	0.0155288	0.0139453	0.0120155	0.013605	-0.0888468	0.0607507	0.0223366
Ccna2	0.343762	-0.3206	-0.0951115	0.0287179	0.0337616	0.0524922	0.0250815	0.011865	0.0448287	-0.192969	0.0369896	0.0978059
Trpc3	-0.00699994	0.0534591	0.0141608	0.00920734	0.0672547	0.000529261	0.0109007	0.00672925	0.000122706	-0.0375623	-0.0385387	0.038784
4932438A13Rik	0.0455251	0.0385173	0.0737639	0.02572	0.121417	0.0182263	0.018242	0.0184425	0.0156625	-0.111539	0.0237968	0.0356016
Fgf2	0.128475	-0.0543855	0.119654	0.0375172	0.153593	0.0361238	0.0341862	0.0283236	0.0248533	-0.172413	0.123039	0.0173632
Nudt6	-0.0693782	0.126136	-0.00904482	-0.00402236	0.0381029	-0.0123548	-0.000298441	-0.000747809	-0.00803933	0.00599512	-0.0397096	0.0536365
Spata5	0.0467586	-0.000245544	0.0837013	0.0123178	0.0608313	0.0177834	0.0130076	0.0221597	0.015947	-0.0865958	0.0596097	0.0126767
Spry1	0.30106	-0.166405	-0.0648788	0.0623984	0.320977	0.0555906	0.0497769	0.0485181	0.0464001	-0.28611	-0.0708728	0.135972
Ankrd50	0.106877	-0.0417276	0.0630307	0.0240051	0.0819002	0.0238854	0.0181747	0.0185515	0.0133515	-0.129329	0.0747007	0.00516162
Intu	-0.043488	0.0748311	0.0145837	-0.000125741	0.0391585	-0.0078294	0.00816139	0.00219842	-0.001739	-0.00209928	-0.0175398	0.0151731
Hspa4l	-0.0451362	0.0682457	0.0485158	0.00439937	0.0788565	-0.00121211	0.00591773	0.000298991	-0.00439527	-0.00682956	0.00108019	0.0196979
Mfsd8	-0.000713535	0.0118503	0.021615	0.0107032	0.0467018	0.00188744	9.04932e-06	0.0112005	0.00106632	-0.0180136	-0.00446076	-0.0105368
Abhd18	-0.166487	0.192963	0.00713972	-0.0255662	-0.0799585	-0.0278838	-0.0240227	-0.0220927	-0.0302154	0.0893922	-0.00207779	-0.0137748
Larp1b	-0.0953605	0.0982478	0.0669894	-0.0130143	-0.0316444	-0.0130774	-0.0148642	-0.00342007	-0.0185573	0.0436616	0.0277049	-0.02047
Pgrmc2	0.144432	-0.0467779	0.0993904	0.0329439	0.133346	0.0327063	0.0251517	0.02473	0.0339032	-0.192916	0.0698588	0.0479597
Jade1	0.0375789	0.0105376	0.0570277	0.0239379	0.0979719	0.012929	0.0151867	0.0212795	0.00867083	-0.0800568	0.0187988	-0.0128961
D3Ertd751e	-0.0237517	0.0462069	-0.0166931	0.00350644	0.0543874	-0.000523153	0.00741716	0.00724329	-0.00139456	0.0016233	-0.0421133	0.00798093
Pcdh18	0.216406	-0.130653	-0.0111421	0.0530745	0.212412	0.0424252	0.0358034	0.0287231	0.0280893	-0.206373	-0.0271202	0.0273158
Noct	-0.0184512	0.0413756	0.0829135	0.00295541	-0.00246064	0.00738741	0.00277766	0.0029667	-0.00108248	-0.0239965	0.107243	-0.00928934
Elf2	0.139854	-0.0759825	0.0217322	0.0316865	0.136015	0.0231373	0.0243006	0.0185328	0.0214328	-0.143933	0.0365872	0.0227073
Ndufc1	-0.578536	0.679588	-0.0428783	-0.0606399	-0.163592	-0.121479	-0.0732311	-0.035498	-0.080716	0.33076	-0.152522	0.0825231
Naa15	0.0101094	-0.00244316	0.130554	0.00919427	0.0107699	0.00774577	0.00344438	0.00344122	0.00223515	-0.0456166	0.0883626	-0.0249881
Rab33b	0.115487	-0.0580061	0.0603021	0.0291521	0.105503	0.0310597	0.0213981	0.0213198	0.018954	-0.137997	0.0621391	0.00993504
Setd7	0.160121	-0.0465738	0.1085	0.0455768	0.191683	0.0377172	0.0344389	0.0465723	0.0299972	-0.215416	0.0551187	0.0677577
Foxo1	0.0834942	0.00025607	0.0458024	0.0321337	0.182965	0.0247734	0.0286079	0.0312071	0.017669	-0.133503	0.023596	0.0604245
Cog6	0.0120901	0.0717978	0.0277787	0.0134109	0.094729	0.00903877	0.0147092	0.0204672	0.0120769	-0.0794183	-0.0123323	0.00773296
Lhfp	0.554371	-0.400548	-0.0527472	0.101288	0.420691	0.0938328	0.0784609	0.0741774	0.316292	-0.46615	-0.024102	0.104811
Nhlrc3	0.176186	-0.115773	0.00301625	0.0262314	0.0752066	0.032391	0.0244124	0.0185501	0.0316232	-0.154145	0.0370286	0.0470984
Proser1	0.0727585	-0.0160575	0.0135777	0.0180358	0.103034	0.0184255	0.0195711	0.015249	0.00749744	-0.0921507	0.0101224	0.0487205
Gm30735	-0.0471455	0.0902749	0.0653119	-0.00653008	-0.0178801	-0.00582469	-0.0029332	0.000655945	-0.0074776	-0.00865389	0.0179127	0.0570491
Ufm1	0.323031	-0.22443	0.111091	0.0503532	0.120597	0.0582526	0.0392663	0.0345922	0.0408945	-0.295171	0.16176	0.0482091
Postn	0.806492	-0.719948	-0.148221	0.112138	0.247059	0.111513	0.0691172	0.0854888	0.100121	-0.529529	-0.00709321	0.0573797
Supt20	0.156282	-0.0483572	0.0663378	0.472962	0.197213	0.0335934	0.038896	0.0344988	0.0262712	-0.208933	0.0702735	0.0774172
Exosc8	0.126168	-0.0781842	0.0480962	0.0147175	0.0526712	0.606039	0.0119311	0.0129795	0.0159635	-0.129354	0.0648956	0.0708162
Alg5	0.2863	-0.179199	0.0241823	0.0468831	0.174336	0.0577814	0.050029	0.0445421	0.0511241	-0.262635	0.06576	0.0845093
Rfxap	0.105467	-0.0498414	0.0384674	0.0185361	0.0551245	0.0166077	0.019106	0.00871375	0.0123571	-0.115139	0.0566853	0.0397652
Spg20	0.10283	-0.0403434	0.0666888	0.0207236	0.080367	0.0213372	0.0119828	0.0144905	0.0129882	-0.123306	0.047818	0.0203086
Dclk1	0.399432	-0.308497	-0.0249082	0.0503551	0.162988	0.0664187	0.0454512	0.0388988	0.0617603	-0.308265	0.0782213	0.0749399
Nbea	0.177005	-0.124506	-0.0232313	0.0352932	0.124564	0.0296652	0.0276721	0.0342411	0.0279341	-0.148216	-0.0145238	0.0355903
Tm4sf1	0.494177	-0.37484	0.168236	0.190686	0.242076	0.0918679	0.0709022	0.0588024	0.0835007	-0.437156	0.320118	0.11332
Wwtr1	0.255973	-0.14298	0.0539615	0.0614528	0.235483	0.0557013	0.0400717	0.0366559	0.0388581	-0.27023	0.0531751	0.0737241
Commd2	0.221199	-0.168886	0.00422871	0.028477	0.0694198	0.0395278	0.0223435	0.0192315	0.0293253	-0.172191	0.0546901	0.0583886
Rnf13	0.13331	-0.0414377	0.0119511	0.0387124	0.197852	0.0299499	0.030069	0.0247733	0.0164557	-0.166888	-0.0176823	0.0439199
Pfn2	0.0256477	0.0089229	0.0377209	0.0139413	0.0770434	0.00567859	0.0106398	0.00547215	0.00613961	-0.0547014	-0.00775949	0.0321967
Tsc22d2	0.0846141	-0.0285038	0.159426	0.0349294	0.0688523	0.0296715	0.0192049	0.0203435	0.0174413	-0.131243	0.125724	-0.0109769
Serp1	0.589914	-0.483412	0.101807	0.075435	0.0988002	0.103607	0.05957	0.0457906	0.083674	-0.450496	0.298171	0.0699478
Eif2a	0.125888	-0.104127	0.0352743	0.404748	0.0497525	0.0202481	0.00958632	0.00884061	0.308608	-0.110511	0.0666387	0.0131062
Selenot	0.184643	-0.0755404	0.0622584	0.0311278	0.118189	0.0381511	0.0277913	0.0264707	0.0285414	-0.209186	0.0724649	0.076934
Siah2	0.0961824	-0.0829941	0.0590342	0.0189439	0.00376495	0.0227087	0.000679386	0.0181357	0.0078597	-0.0746349	0.123132	0.0197218
P2ry14	0.0800775	-0.037303	-0.00891696	0.0155861	0.0592674	0.0145768	0.0160343	0.0212869	0.0112794	-0.0790478	0.0306827	0.0538242
Igsf10	0.320301	-0.229202	-0.0598914	0.0556184	0.216023	0.051861	0.0442745	0.0414988	0.0457387	-0.257236	-0.0242019	0.0740668
Mbnl1	0.27539	-0.120668	0.108325	0.262997	0.310538	0.0614533	0.0560625	0.0598527	0.0488648	-0.323658	0.0871262	0.0858334
P2ry1	-0.0985131	0.0647773	-0.0533939	-0.016318	-0.0129805	-0.0221894	-0.0139825	-0.012014	-0.0210312	0.0963266	-0.0573034	-0.0323306
Rap2b	0.304942	-0.234873	0.012091	0.0358544	0.0997234	0.0531387	0.502407	0.0267928	0.0371763	-0.240346	0.11948	0.0583154
Dhx36	0.0981028	-0.0367234	0.0363725	0.0203536	0.100119	0.0215181	0.0146786	0.0171565	0.0199523	-0.120332	0.0414789	0.0345069
Strit1	-0.313955	0.198339	-0.144273	-0.0792063	-0.244598	-0.0749772	-0.0649032	-0.0667598	-0.0584584	0.363088	-0.136928	-0.0192549
E130311K13Rik	0.0623208	-0.0484901	-0.00360518	0.0109097	0.0482658	0.00823891	0.00337743	0.00746265	0.0079989	-0.0515197	-0.0188793	0.00060993
Slc33a1	0.140354	-0.0990488	0.0612423	0.0221125	0.0548763	0.0272785	0.0148995	0.0162839	0.0258352	-0.127818	0.0652713	0.0213301
Gmps	0.0234157	0.0400802	0.106509	0.0188513	0.096111	0.0189213	0.0159471	0.0123125	0.00832314	-0.0967973	0.0742584	0.00397167
Ssr3	0.452766	-0.403367	0.115811	0.054238	0.0682358	0.0779862	0.0396979	0.0365035	0.0618648	-0.339613	0.219627	-0.00357142
Tiparp	0.0993664	-0.0828748	0.0601816	0.0138596	0.0352272	0.0196196	0.00988359	0.0112788	0.0098886	-0.0831794	0.0856681	0.0044307
Ccnl1	0.192361	-0.0758238	0.103698	0.0532315	0.201234	0.047171	0.0397019	0.0390907	0.0377141	-0.236963	0.108111	0.0542375
Rsrc1	0.146416	-0.117783	-0.011896	0.0163425	0.0607782	0.0227191	0.0138722	0.0113665	0.0196904	-0.112318	0.016119	0.0314197
Mlf1	-0.298893	0.412083	-0.0197868	-0.0407369	-0.0776839	-0.0547983	-0.0251822	-0.0232133	-0.0465914	0.129066	-0.0740204	0.087553
Gfm1	-0.138636	0.173017	0.039377	-0.0109338	0.0317459	-0.0236995	-0.0130531	-0.0101606	-0.0196037	0.0544355	-0.0437658	0.0224026
Lxn	0.423061	-0.323663	-0.0381672	0.0548196	0.168903	0.0716203	0.0484819	0.0379276	0.0541592	-0.325604	0.0421339	0.103657
Mfsd1	0.455744	-0.342991	-0.017272	0.0578422	0.170928	0.0807464	0.315237	0.0502801	0.0629098	-0.35761	0.115961	0.108826
Schip1	-0.0949316	0.105278	0.0687497	-0.00218699	0.032663	-0.00969739	-0.0103773	0.000845028	-0.0100621	0.024558	0.00298229	-0.0697733
Smc4	0.286925	-0.235408	-0.0255204	0.0426519	0.109533	0.0481121	0.0302875	0.0264628	0.0351442	-0.208945	0.0393142	0.0654556
Kpna4	0.130048	-0.0196427	0.171131	0.04175	0.123558	0.0371359	0.034613	0.0266412	0.0229022	-0.203328	0.153666	0.03993
Ppm1l	-0.108299	0.111573	0.0153069	-0.0121401	-0.0115894	-0.0188686	-0.00821019	-0.0131455	-0.0179808	0.0604422	-0.0249983	-0.0136476
Nmd3	0.057691	-0.025203	0.097197	0.0170425	0.0308599	0.0127042	0.0102424	0.0103023	0.00962662	-0.0784598	0.0835667	0.00636702
Bche	-0.0579586	0.0784823	0.0128128	-0.00231899	0.0552646	-0.00924611	-0.00139758	0.0052626	-0.0102257	0.0097241	-0.032947	0.00628302
Pdcd10	0.244632	-0.15612	0.0749911	0.0452186	0.145354	0.0461056	0.0391627	0.0293297	0.0399671	-0.238605	0.115919	0.0810782
Serpini1	0.111042	-0.0630922	-0.0105361	0.0213924	0.0825302	0.0202371	0.016839	0.0152784	0.0222476	-0.105419	0.00410032	0.0325131
Golim4	0.318738	-0.222172	0.00154181	0.0609702	0.233355	0.0617207	0.0475118	0.0476211	0.360936	-0.276056	0.0203945	0.055221
Rapgef2	0.0606687	0.0151937	0.0222806	0.0274082	0.151883	0.0166008	0.0232485	0.0237878	0.015603	-0.106668	-0.00270373	0.0435459
Fnip2	0.168706	-0.106578	0.0688754	0.0281975	0.069144	0.0367933	0.0171514	0.0318195	0.0267227	-0.165033	0.110377	0.0225523
Ppid	0.0576376	0.00263453	0.16864	0.0205563	0.0868854	0.0240143	0.0203512	0.0228239	0.0153713	-0.123506	0.117243	0.0155657
Etfdh	-0.405718	0.342051	-0.131805	-0.0764524	-0.176875	-0.0874046	-0.068027	-0.0622324	-0.0768556	0.373109	-0.146428	-0.0695
Tmem144	-0.0802166	0.0763107	0.0881776	-0.00939677	0.00378724	-0.014604	-0.00716221	-0.00400643	-0.00928345	0.0274471	0.00191414	-0.0296597
Gask1b	0.543307	-0.434555	0.0423519	0.0792333	0.260511	0.33623	0.0603341	0.0569584	0.0708317	-0.435963	0.0346341	0.0720006
Pdgfc	0.208451	-0.153416	-0.0235331	0.0267524	0.11147	0.0359211	0.627152	0.0215653	0.022518	-0.1673	0.0140144	0.0567934
Ctso	0.23356	-0.145691	-0.0389741	0.0336779	0.172108	0.0404906	0.0317493	0.0336003	0.0436956	-0.208194	-0.000165361	0.105226
Gucy1b1	0.200533	-0.101936	-0.0113712	0.0498659	0.225374	0.0381943	0.036886	0.030926	0.0347949	-0.205788	-0.0342157	0.0529804
Gucy1a1	0.344121	-0.200299	-0.0597257	0.0777696	0.351253	0.0656725	0.0579866	0.0638286	0.0579492	-0.318051	-0.041981	0.114427
Plrg1	0.100515	-0.0433572	0.0854258	0.0214042	0.064638	0.0200968	0.0135913	0.0197578	0.0141821	-0.125396	0.0801095	0.0285309
Sfrp2	0.697039	-0.549821	-0.151542	0.0970035	0.343473	0.101953	0.0758801	0.147793	0.0924676	-0.509414	-0.0173165	0.11308
Tlr2	0.356753	-0.266836	0.0839474	0.0495008	0.109622	0.060142	0.0464021	0.0349835	0.0542987	-0.299068	0.218109	0.107794
Tmem131l	0.0358837	0.00844792	0.0124667	0.0113402	0.0944307	0.0043385	0.486589	0.0100206	0.00444739	-0.0669097	0.00161261	0.0663751
Trim2	0.110609	-0.0519716	0.00776024	0.0363565	0.128842	0.0243313	0.0210362	0.0199717	0.0231888	-0.124639	0.00999934	0.0273738
Arfip1	0.212379	-0.110375	0.106171	0.0458496	0.169418	0.0478124	0.039088	0.0325992	0.0473707	-0.241583	0.0889488	0.0358576
Fbxw7	-0.064283	0.102559	0.0445622	0.00261231	0.0423087	-0.00686655	-0.000497755	0.00438643	-0.00590646	0.00162697	0.00581693	0.00914769
Gatb	-0.0750071	0.168973	0.0761555	0.00754167	0.0810222	0.000288497	0.00934736	0.0116228	-0.00661001	-0.0422094	0.00556532	0.0587948
Fam160a1	-0.0891008	0.0988037	0.060126	-0.00912167	-0.0107288	-0.0113934	-0.00856789	-0.00815014	-0.0122659	0.0363715	0.00813857	-0.0172799
Sh3d19	0.256603	-0.142219	-0.00691994	0.05579	0.261865	0.0490736	0.0477197	0.0437338	0.0420802	-0.255904	-0.0105233	0.0746945
Rps3a1	0.802725	-0.647896	0.020609	0.188642	0.144429	0.16454	0.127946	0.0474616	0.10074	-0.600353	0.219309	0.215284
Lrba	-0.00379539	0.0501833	0.0115975	0.00349697	0.0621972	-0.000616455	0.00517669	0.00377471	-0.00137521	-0.0353133	-0.0258216	0.0500549
Kirrel	0.385594	-0.336794	-0.0605271	0.0508497	0.128848	0.056705	0.0338468	0.0377059	0.0605167	-0.25797	0.0264045	0.0361417
Fcrls	0.68384	-0.589767	-0.130085	0.0731647	0.193977	0.100775	0.0594723	0.0502909	0.090565	-0.450065	0.0265245	0.063888
Etv3	0.168644	-0.113515	0.00457786	0.028434	0.0923792	0.0336668	0.024721	0.0284555	0.0160121	-0.141551	0.0476744	0.0498795
Arhgef11	0.123108	-0.102044	-0.00385487	0.0140738	0.0607365	0.0180745	0.0090207	0.0131949	0.0102507	-0.0872906	-0.000348421	0.00979162
Pear1	0.207025	-0.0719153	0.0423445	0.41873	0.256045	0.0422048	0.043087	0.0436603	0.036407	-0.254578	0.0234926	0.102918
Prcc	0.0431137	-0.0348702	0.0145314	0.553876	0.0462884	0.00456195	0.00513435	0.00236374	-0.00159557	-0.0478422	0.0098481	-0.00944175
Hdgf	0.235425	-0.195398	0.107869	0.0340281	0.0839713	0.0442319	0.0297193	0.021791	0.0279791	-0.199267	0.138954	0.0166948
Mrpl24	0.14773	-0.0302917	0.0536488	0.032014	0.161096	0.030646	0.2192	0.0347525	0.0228164	-0.196833	0.0338081	0.092584
Rrnad1	0.0900288	-0.0131685	0.0266498	0.0252099	0.122902	0.0184481	0.0271333	0.022563	0.0116421	-0.121063	0.0172234	0.0512988
Isg20l2	0.110997	-0.097758	0.0193936	0.0093888	0.0322651	0.0233156	0.0105862	0.00459559	0.0147013	-0.080925	0.0491445	0.0248318
Nes	0.166068	-0.0742704	0.360332	0.0520002	0.121639	0.0519818	0.0349846	0.040993	0.0349877	-0.26377	0.273705	-0.00143083
Gpatch4	0.0418306	-0.024292	0.176289	0.0147952	-0.00273567	0.0146779	0.00908081	0.012545	0.003791	-0.0769288	0.147179	-0.00178026
Naxe	0.162935	-0.0191067	0.0182567	0.03964	0.206355	0.0284982	0.0310942	0.034594	0.0221581	-0.213025	-0.0253099	0.10427
Mef2d	0.0530557	0.0575221	0.136316	0.0317004	0.159041	0.0190543	0.0217735	0.0333035	0.214935	-0.14893	0.0481299	0.0465495
Tsacc	0.00726451	0.0305511	-0.00730853	0.00375384	0.0589907	-0.00261857	0.00514305	0.00754094	-0.00268178	-0.0336456	-0.0476874	0.025751
Cct3	0.193683	-0.088447	0.291103	0.0424957	0.0935601	0.0465839	0.0334789	0.0325297	0.0375528	-0.26187	0.253596	0.0559788
Glmp	0.520911	-0.365476	-0.0528111	0.0779824	0.288927	0.0836101	0.0634524	0.0521534	0.0748046	-0.423517	0.0396652	0.144023
Smg5	0.0876777	0.0579034	0.151785	0.043354	0.185077	0.0365996	0.0350142	0.0370231	0.026956	-0.202303	0.0816087	0.0957737
Pmf1	0.117378	-0.0410924	0.0220259	0.0244179	0.0840158	0.0249344	0.0249458	0.019579	0.0233539	-0.132437	0.0335614	0.0947763
Slc25a44	0.0785533	-0.0336234	0.056526	0.0159247	0.0504054	0.0156935	0.0108291	0.0122093	0.0254774	-0.0970802	0.0509779	0.0129701
Sema4a	0.0935851	-0.0360254	0.0824573	0.0202583	0.0339581	0.0201547	0.0209024	0.0148337	0.0152442	-0.113671	0.196867	0.13893
Lmna	0.478554	-0.25936	0.33571	0.102634	0.33211	0.107913	0.161961	0.0850903	0.081497	-0.54318	0.300596	0.0956846
Lamtor2	0.295022	-0.172323	-0.0983151	0.0279903	0.126053	0.296006	0.0265805	0.0143826	0.0265611	-0.236729	-0.0204204	0.189178
Ubqln4	0.0213572	0.0795416	0.15699	0.0306983	0.118348	0.0164933	0.022337	0.020923	0.00537239	-0.127159	0.0758933	0.0290993
Ssr2	0.644902	-0.492819	0.0393333	0.0860966	0.205142	0.107802	0.0699079	0.0611787	0.08896	-0.512572	0.178987	0.139248
Arhgef2	0.27685	-0.148948	0.0999601	0.0597804	0.209473	0.0603365	0.0498821	0.0463956	0.0430098	-0.292958	0.124808	0.086207
Khdc4	0.141138	-0.0781702	0.0605481	0.0267196	0.0783514	0.0278839	0.0159056	0.0224865	0.0180675	-0.144188	0.0859252	0.0300434
Rit1	0.104693	0.02161	0.071285	0.0236416	0.0987998	0.0199121	0.0248045	0.0299377	0.0125406	-0.17172	0.0825247	0.0695794
Syt11	0.187874	-0.134419	-0.00171277	0.0299788	0.146081	0.616703	0.0234268	0.0304028	0.0187334	-0.169059	-0.00598554	0.0488104
Gon4l	0.10929	0.00239304	0.0660398	0.0338984	0.150989	0.0216919	0.0344648	0.0319662	0.0160711	-0.168532	0.0372959	0.0898545
Msto1	0.103102	-0.0243852	0.0597386	0.0302023	0.112834	0.0297789	0.0267455	0.0207177	0.0134939	-0.139209	0.0395362	0.0473569
Dap3	-0.0556414	0.169084	0.135587	0.0167923	0.127289	0.00618864	0.0132897	0.0179196	0.00275542	-0.0865558	0.0545662	0.016594
Ash1l	0.070644	-0.0119311	0.103178	0.028566	0.110913	0.0214486	0.0179186	0.0299971	0.0127546	-0.11869	0.0489196	-0.00442671
Rusc1	0.132579	-0.0327041	0.053799	0.0339911	0.153937	0.0276818	0.0306565	0.0295562	0.0224638	-0.171759	0.0337402	0.0808839
Fdps	0.131379	-0.0292414	0.0786456	0.034636	0.141092	0.028843	0.0336637	0.0238214	0.0237279	-0.179548	0.114352	0.117239
Clk2	0.137745	-0.0183012	0.0582444	0.0399322	0.189085	0.0426389	0.0324143	0.0360997	0.0278057	-0.197718	0.0402084	0.0780212
Scamp3	0.256123	-0.193515	0.0316487	0.0337556	0.0947475	0.0370198	0.0232785	0.0218287	0.031866	-0.209272	0.0485876	0.0632752
Fam189b	0.276919	-0.179679	-0.0453077	0.0424885	0.173057	0.0426451	0.0372807	0.0346759	0.0287704	-0.234552	-0.0059288	0.100618
Gba	0.37543	-0.253392	0.0275161	0.0603214	0.207203	0.482728	0.0487439	0.0499049	0.0554935	-0.334636	0.100087	0.10737
Mtx1	0.107973	-0.0136731	0.0435136	0.0319774	0.143341	0.0263837	0.0230191	0.024317	0.0207417	-0.150855	0.029585	0.0774196
Thbs3	0.423244	-0.246411	-0.0680095	0.0916288	0.396281	0.0744858	0.0754822	0.0750699	0.0672445	-0.391667	-0.0333695	0.111948
Krtcap2	0.520251	-0.404979	0.06252	0.0622835	0.122986	0.0800027	0.0464412	0.0410223	0.0651971	-0.409578	0.181912	0.132505
Dpm3	0.404337	-0.193458	0.00364426	0.0629684	0.2993	0.072219	0.0665077	0.22655	0.0556957	-0.406057	0.0492918	0.229604
Slc50a1	0.301911	-0.132896	0.0333079	0.0659819	0.275488	0.0626019	0.0518173	0.0575958	0.0398074	-0.325835	0.0225326	0.153624
Efna1	0.0715606	0.0443827	0.0805497	0.0364374	0.171292	0.0251222	0.0273915	0.0292949	0.0107816	-0.157115	0.0272481	0.0427521
Adam15	0.420586	-0.21881	0.0761527	0.0817889	0.338945	0.0785314	0.243036	0.0641209	0.0601839	-0.432455	0.0797318	0.185876
Zbtb7b	0.223754	-0.138204	0.0704085	0.0366678	0.119924	0.0497965	0.0381229	0.0341787	0.0335636	-0.215226	0.10288	0.0583668
Gm15417	-0.131205	0.280389	0.055779	-0.00292766	0.0594278	-0.0183081	-0.00213604	0.00391241	-0.0164865	-0.034137	0.00716471	0.0494547
Flad1	-0.0606759	0.110651	0.0184944	-0.000353758	0.0730949	-0.00831118	0.00191717	0.00865107	-0.00711045	-0.0109422	-0.0277957	0.0407615
Cks1b	0.385485	-0.356608	-0.0340322	0.0288361	0.00864761	0.0598337	0.0277929	0.0144975	0.0452502	-0.236809	0.108664	0.0803943
Shc1	0.310079	-0.188181	0.0850341	0.0580718	0.2076	0.0596771	0.0506105	0.0511503	0.0566992	-0.306315	0.0922866	0.0846093
Pygo2	0.236711	-0.126308	0.0542831	0.0529202	0.18202	0.0432402	0.042365	0.0350848	0.0344873	-0.243883	0.0694419	0.0882505
Pbxip1	0.189784	-0.0819991	0.0377762	0.0488076	0.22906	0.041961	0.0422221	0.0379967	0.0315264	-0.216629	0.000389309	0.0644165
Pmvk	0.0854694	0.00519082	0.0168852	0.0250757	0.129101	0.0157845	0.0228216	0.0218345	0.0163738	-0.126651	0.0205308	0.0871735
Adar	0.294866	-0.174366	0.0359803	0.051902	0.180934	0.05722	0.0408623	0.0385077	0.0437963	-0.276688	0.114772	0.173349
Ube2q1	0.294097	-0.195326	0.0513473	0.0444776	0.147091	0.0521009	0.0338324	0.0437854	0.0395564	-0.262024	0.102579	0.0910897
She	0.0624672	0.00669654	0.0522862	0.0222257	0.122242	0.0205527	0.0282971	0.0225407	0.0125873	-0.108035	0.0472364	0.047359
Il6ra	0.138075	-0.0872821	0.0818616	0.0312655	0.0842487	0.02787	0.0230563	0.0256736	0.0216151	-0.143868	0.103592	0.0189286
Atp8b2	0.31683	-0.216237	-0.00631653	0.0588675	0.203186	0.0538768	0.04155	0.0414371	0.0470616	-0.274792	0.035862	0.0879074
Hax1	0.197796	-0.115538	0.146143	0.029833	0.0757565	0.042916	0.032498	0.0237136	0.029607	-0.211156	0.166735	0.0518604
Ubap2l	0.181965	-0.0815138	0.105816	0.0407646	0.138486	0.037214	0.0340333	0.0279423	0.0362671	-0.216594	0.107182	0.0553944
4933434E20Rik	0.0678749	-0.0365395	0.039193	0.0112593	0.0468628	0.0156782	0.00695392	0.00367271	0.0145424	-0.0805084	0.0346747	0.0157046
1700094D03Rik	0.0444344	0.0132001	0.0500041	0.0221865	0.0771	0.0117004	0.0141404	0.0142361	0.0158467	-0.0822552	0.0261536	0.0325684
Tpm3	0.638619	-0.497817	0.0710015	0.0842635	0.183456	0.112353	0.0712151	0.0620746	0.0914474	-0.500324	0.282493	0.16786
Rps27	0.789043	-0.802397	-0.182953	0.0314373	-0.0242009	0.110569	0.0313731	0.010868	0.0799881	-0.409526	0.101836	0.103925
Rab13	0.309319	-0.23216	-0.0417405	0.0375918	0.141965	0.04866	0.0343578	0.0291076	0.0465834	-0.240121	0.0298028	0.0712545
Jtb	0.132965	-0.0704984	0.0130053	0.0160081	0.0536543	0.0222062	0.0190655	0.0129356	0.0119147	-0.127128	0.0250331	0.0603223
Slc39a1	0.378886	-0.254454	0.184884	0.0683097	0.167065	0.0712448	0.0481586	0.059751	0.0529346	-0.376868	0.193709	0.0394782
Crtc2	0.179591	-0.138519	0.00896327	0.0279606	0.0874751	0.0320645	0.0223806	0.0166426	0.0233992	-0.145658	0.0421383	0.0452351
Dennd4b	-0.0095092	0.0650993	0.0811759	0.0150086	0.0819429	0.00994975	0.0123261	0.0174246	0.00518993	-0.0574178	0.0327002	0.014747
Gatad2b	0.103374	-0.0483352	0.0477742	0.0276514	0.132578	0.0221993	0.0201502	0.0245637	0.0181146	-0.125064	0.0281717	0.00981174
Slc27a3	0.215284	-0.160324	-0.0149979	0.0251809	0.13492	0.0435772	0.0271869	0.657041	0.0259866	-0.173122	0.00592089	0.0346803
Ints3	0.164671	-0.0739973	0.0766156	0.0379299	0.120989	0.0359881	0.029379	0.0230792	0.0312572	-0.186879	0.0655141	0.0793976
Npr1	0.0655835	0.0281251	0.0332839	0.0230639	0.158739	0.0235597	0.0342945	0.0267381	0.0141016	-0.127581	0.000900048	0.0762327
Ilf2	0.128913	-0.0758784	0.0948833	0.027519	0.0687407	0.0270173	0.022979	0.0197672	0.0192512	-0.142392	0.0932606	0.0227903
Snapin	0.105514	-0.0293866	-0.00322479	0.0222499	0.114837	0.0194106	0.0158229	0.0175225	0.0146527	-0.124167	-0.0108796	0.0582504
Chtop	0.16122	-0.0637884	0.124039	0.0348086	0.134627	0.0318376	0.0297126	0.0263377	0.0267623	-0.201414	0.102332	0.0446515
S100a1	-0.269895	0.591799	0.110774	0.0266095	0.422258	-0.0308209	0.0822996	0.0409892	-0.0341451	-0.111869	-0.150095	0.19068
S100a13	0.417721	-0.228294	0.0446556	0.0738466	0.327707	0.0746023	0.0622532	0.0637519	0.0637268	-0.415647	0.050028	0.180665
S100a16	0.373342	-0.204404	0.129505	0.0720347	0.267771	0.071241	0.0656553	0.0600973	0.0511321	-0.386079	0.131544	0.136484
S100a4	0.591891	-0.497575	0.0981041	0.0644549	0.0288345	0.111159	0.0568107	0.0417859	0.0813859	-0.43087	0.390845	0.132879
S100a6	0.867169	-0.653901	0.0856488	0.14832	0.296969	0.149388	0.126432	0.0848858	0.122039	-0.706718	0.316759	0.182637
S100a8	0.0989607	-0.0812964	0.390215	0.0281979	-0.0898845	0.0433785	0.0187885	0.0165148	0.0309646	-0.155625	0.793604	-0.0754019
S100a9	0.110226	-0.0882686	0.366024	0.0332825	-0.0707608	0.0456103	0.0226542	0.027466	0.0288538	-0.159636	0.75099	-0.0693931
Gm9774	0.0105239	0.0327631	0.0773936	0.013334	0.0591868	0.0189656	0.0128199	0.00877631	0.00294039	-0.0577859	0.0626634	-0.00153428
Sprr1a	0.351908	-0.319427	0.166817	0.0483056	0.0882569	0.0561853	0.0358724	0.0382028	0.0458763	-0.286352	0.123382	-0.0131098
S100a11	0.859478	-0.78088	-0.052284	0.0802007	0.12546	0.199448	0.114042	0.0483638	0.111559	-0.56172	0.205053	0.109066
S100a10	0.677829	-0.54319	0.0509966	0.0759535	0.181369	0.242417	0.072842	0.0511307	0.0906163	-0.515626	0.271419	0.19201
Them4	-0.0314986	0.0288204	0.0242822	-0.00568267	0.0119048	-0.00541093	-0.00320147	0.00191171	-0.00683605	0.00825956	0.000169756	-0.0192666
Rorc	-0.102433	0.0846649	-0.0253527	-0.0185945	-0.0298163	-0.0254789	-0.0156579	-0.0163581	-0.0239187	0.0857799	-0.0499269	0.0146212
Mrpl9	-0.0321832	0.0283827	-0.0363663	-0.0202649	-0.0433778	-0.0161774	-0.0155014	-0.0145555	-0.0127817	0.042591	-0.0149632	0.0278093
Snx27	0.136239	-0.0874249	0.042738	0.0251395	0.0664317	0.0269647	0.020575	0.0147282	0.0175398	-0.132553	0.0535363	0.0229525
Pogz	0.0796846	-0.0190343	0.021247	0.0235529	0.104076	0.0192487	0.0152864	0.0163029	0.0101226	-0.101153	0.012509	0.0370739
Psmb4	0.240507	-0.020346	0.218902	0.0646939	0.254379	0.0545999	0.0530932	0.0508183	0.0456047	-0.360813	0.171234	0.155946
Selenbp1	-0.130665	0.189705	-0.0618664	-0.0146469	0.0345713	-0.0232231	-0.0135485	-0.00503779	-0.0253175	0.0574101	-0.0645841	0.00622715
Rfx5	0.0852457	-0.016711	0.0102543	0.0255488	0.123791	0.0175739	0.020485	0.0147061	0.0243181	-0.106618	-0.0100639	0.0573137
Zfp687	0.0875397	-0.0200208	0.00750865	0.0264199	0.10868	0.0228349	0.0198778	0.0197857	0.0139654	-0.111305	0.00433369	0.0654784
Psmd4	0.116306	-0.00467168	0.243846	0.037266	0.119303	0.0364272	0.0255081	0.0289545	0.0207382	-0.219156	0.204918	0.0653418
Pip5k1a	0.114067	-0.0565645	0.0731867	0.0243585	0.0758765	0.025776	0.021748	0.020328	0.0173726	-0.133477	0.0791959	0.0290745
Vps72	0.154532	-0.10636	-0.0147142	0.0212059	0.095008	0.0213276	0.0132647	0.00926013	0.022377	-0.129243	0.0187498	0.0644135
Tmod4	-0.110545	0.154168	-0.00231916	-0.0128354	-0.0104023	-0.0194594	-0.00878216	-0.0134941	-0.0162297	0.0433327	-0.0285152	0.0556235
Scnm1	0.0709515	0.0365169	0.0315598	0.0289738	0.149801	0.0196508	0.0233733	0.0202651	0.014331	-0.13699	0.00776973	0.108016
Lysmd1	0.0413026	0.0117147	0.0570391	0.0150002	0.0671254	0.0139879	0.0178613	0.0119878	0.00840963	-0.0802245	0.0341464	0.0169366
Tnfaip8l2	0.485253	-0.383471	-0.0611901	0.0552146	0.141182	0.0786473	0.0496298	0.0406726	0.0647732	-0.350583	0.0823735	0.147046
Gabpb2	0.104662	-0.033829	0.0189467	0.0259974	0.116022	0.0272088	0.0113766	0.0185992	0.0166774	-0.123091	0.0301198	0.0687779
Mllt11	0.086633	-0.0454214	0.16045	0.0207331	0.0577787	0.0225172	0.0186985	0.0148537	0.0222212	-0.129977	0.101221	0.0175163
Cdc42se1	0.420805	-0.318129	0.0498899	0.0543483	0.116849	0.0769656	0.0497614	0.0378666	0.0613822	-0.33929	0.171399	0.130095
Prune1	-0.00373052	0.0577308	0.108648	0.0144771	0.0633022	0.00624417	0.00885502	0.0107126	5.98506e-05	-0.0667497	0.0328121	-0.0082466
Mindy1	0.170705	-0.0697606	0.0530231	0.0366218	0.137245	0.0376114	0.0331366	0.0255176	0.0305348	-0.19577	0.0703239	0.0704887
Cers2	0.40417	-0.304291	0.112952	0.0586782	0.128251	0.0753316	0.050632	0.0388376	0.0573563	-0.34364	0.216875	0.0814411
Setdb1	0.144493	-0.0888628	0.0150859	0.0297079	0.102828	0.0307319	0.023536	0.0185598	0.0221459	-0.138617	0.0469638	0.0497669
Arnt	0.120345	-0.0488216	0.063563	0.0383389	0.152366	0.0296327	0.0278932	0.0278411	0.0160695	-0.15134	0.0369787	0.0158532
Ctsk	0.605139	-0.511354	-0.105382	0.0750762	0.213548	0.0954313	0.0626277	0.0517942	0.0830423	-0.418318	0.045915	0.0818059
Ctss	0.742138	-0.636964	-0.129401	0.0669186	0.0728171	0.228468	0.0568909	0.0849044	0.130153	-0.477881	0.148866	0.183462
Golph3l	0.155739	-0.112606	0.0217661	0.022268	0.0630515	0.0275336	0.0213218	0.0163301	0.0187485	-0.131072	0.0430576	0.0443745
Ensa	0.191436	-0.143596	0.0209977	0.0343784	0.129349	0.0314021	0.0247446	0.0208649	0.0259346	-0.160924	0.0350836	0.0591442
Mcl1	0.359057	-0.140081	0.318484	0.0801372	0.237579	0.090069	0.0707147	0.0603755	0.064143	-0.456475	0.350668	0.102757
Adamtsl4	0.149077	-0.0240936	0.0418868	0.038116	0.202521	0.0293974	0.0352044	0.0335247	0.0244747	-0.201404	0.0019424	0.0575682
Ecm1	0.682434	-0.405163	-0.0490739	0.13312	0.587726	0.127083	0.113323	0.11437	0.114187	-0.633666	0.0130722	0.210938
Tars2	0.0091021	0.0674156	0.0835376	0.0154723	0.0801466	0.00468273	0.0105327	0.0134935	0.00354092	-0.083682	0.0289998	0.045226
Rprd2	0.0634454	-0.0125168	0.0675193	0.0182724	0.0638667	0.0175738	0.0106956	0.0173733	0.00549727	-0.0927107	0.032619	0.00150469
Prpf3	0.0889292	-0.0418414	0.0853767	0.0192396	0.050642	0.0199642	0.0189598	0.0162189	0.0164296	-0.107644	0.074029	0.0278223
Mrps21	-0.083822	0.227279	-0.145282	-0.0358779	-0.0377165	-0.0369096	-0.0163564	-0.0241924	-0.0318445	0.00969585	-0.122532	0.190918
BC028528	0.313542	-0.280923	-0.0868832	0.0226161	0.05267	0.0455555	0.0223453	0.00746028	0.035754	-0.186089	-0.00610973	0.129587
Aph1a	0.28953	-0.1934	-0.00211662	0.0382953	0.143843	0.0440865	0.0335413	0.0281984	0.0359154	-0.247419	0.0300561	0.106102
Car14	-0.294795	0.273046	-0.0766668	-0.0488836	-0.112669	-0.0596297	-0.0388128	-0.0422328	-0.0535349	0.232651	-0.110336	-0.0526045
Anp32e	0.0511516	-0.00417145	0.114526	0.017073	0.0545336	0.0161427	0.0120098	0.0127593	0.00851408	-0.0952263	0.092359	0.0296839
Plekho1	0.367181	-0.228648	0.13977	0.0641485	0.220185	0.0754547	0.0550906	0.0469707	0.0591255	-0.360261	0.111799	0.13321
Vps45	0.0387895	0.0494405	0.0531919	0.01899	0.0954204	0.0152497	0.0167329	0.0192437	0.00768896	-0.102345	0.0248262	0.0625685
Otud7b	0.115142	-0.0278341	0.0860597	0.0326011	0.151974	0.0274691	0.0267485	0.024864	0.0266572	-0.164543	0.041843	0.0363212
Mtmr11	0.191013	-0.0972004	0.0144766	0.0420786	0.18763	0.0435718	0.0443608	0.0402675	0.0396931	-0.196652	0.00736019	0.0642505
Sf3b4	0.2698	-0.210242	0.0723488	0.0319847	0.0510931	0.0438981	0.0297097	0.0257772	0.0334007	-0.220338	0.13156	0.0683032
Bola1	0.0320025	0.0813953	0.0148034	0.0134404	0.110808	0.00592473	0.0137257	0.0128666	0.00824244	-0.103961	-0.00900524	0.106275
Hist2h3c2	0.0377836	-0.0143384	-0.00311627	0.0155112	0.0399179	0.00828137	0.0069415	0.00873806	0.00390756	-0.0355718	0.0196366	0.0222465
Hist2h2aa1	-0.0693351	0.149973	-0.0122053	-0.00540065	0.0152189	-0.00713193	-0.000583406	-0.00423466	-0.016871	-0.0107245	-0.0419279	0.0632294
Fcgr1	0.531715	-0.443187	-0.0269561	0.0485817	0.03521	0.0899698	0.0430995	0.0257369	0.0711194	-0.355038	0.204676	0.185623
Hjv	-0.323664	0.332165	-0.00850498	-0.0487795	-0.0923595	-0.0656117	-0.041709	-0.037497	-0.0546853	0.208212	-0.098848	-0.00862708
Txnip	0.386553	-0.214499	-0.131065	0.0708523	0.387325	0.0610551	0.0565375	0.0584052	0.0535993	-0.35242	-0.0518081	0.135583
Polr3gl	0.0193999	0.0697419	0.0348753	0.0151374	0.0881812	0.00818347	0.0150141	0.014373	0.00280656	-0.0867454	-0.00928546	0.0526199
Lix1l	0.358852	-0.269673	0.0103475	0.0532753	0.201343	0.0583464	0.0489231	0.0412388	0.054266	-0.295737	0.0503022	0.049386
Rbm8a	0.193943	-0.150528	0.0726323	0.0206347	0.0647508	0.0404941	0.0197847	0.501972	0.0223633	-0.1674	0.114447	0.0364385
Pex11b	0.0608207	0.0193146	0.0625972	0.0166776	0.0959946	0.0160071	0.0143757	0.0217524	0.00892363	-0.111983	0.0349617	0.0379689
Pias3	0.228563	-0.106892	0.0222991	0.0521226	0.228075	0.0453699	0.0456734	0.0408385	0.044616	-0.245029	0.021292	0.0884066
Polr3c	0.0858306	-0.05696	0.019982	0.00959781	0.0576363	0.0240417	0.0107875	0.00492545	0.0124818	-0.0840768	0.0268986	0.0221129
Rnf115	0.107384	-0.0393222	0.252515	0.0299081	0.0705715	0.032368	0.0198444	0.0269033	0.0346248	-0.176346	0.188951	0.0230696
Gpr89	0.0874558	-0.0313923	0.0455571	0.016368	0.0653174	0.0160207	0.0167029	0.017316	0.0107841	-0.104901	0.0307949	0.0504028
Acp6	-0.0206212	0.0629046	0.0322529	0.00258697	0.0516879	-0.00129295	0.00229485	0.00680775	0.00599703	-0.0259806	-0.00852964	0.0243407
Bcl9	0.0406269	-0.00272413	0.0355162	0.0132727	0.0669332	0.0128221	0.0131954	0.013091	0.0124926	-0.0656006	0.0110802	0.0145409
Chd1l	0.0111565	0.0365562	0.0523498	0.0111302	0.0575536	0.00587727	0.012422	0.00984875	0.00263977	-0.0541077	0.0220267	0.0294471
Fmo5	0.0259813	0.016832	0.0248492	0.0115707	0.075184	0.00565564	0.0124743	0.0116213	0.00497724	-0.0570778	-0.00239595	0.0215757
Prkab2	0.123451	-0.0305318	0.216133	0.0412853	0.148092	0.0371657	0.0380985	0.0332326	0.0223044	-0.206137	0.115168	0.0250253
Pde4dip	-0.247203	0.540074	0.248236	0.0380285	0.33872	-0.013136	0.0273178	0.0473676	-0.0168378	-0.144425	-0.0576331	0.0913815
Sec22b	0.33932	-0.258882	0.0468915	0.0491456	0.137451	0.405551	0.0351023	0.298394	0.0371288	-0.282813	0.0971176	0.054668
Notch2	0.248581	-0.13943	0.0218621	0.0610255	0.243349	0.0541626	0.041998	0.419509	0.0378311	-0.251275	0.055893	0.0822321
Hmgcs2	0.10151	-0.0538826	-0.0242642	0.0206539	0.0706249	0.0186376	0.0189922	0.0138565	0.0207228	-0.0930055	0.0304833	0.015841
Phgdh	0.339401	-0.259573	0.0134151	0.0419311	0.0891052	0.0578338	0.042477	0.0281322	0.0453627	-0.264289	0.125113	0.10372
Zfp697	0.00728249	0.0627133	0.215609	0.018823	0.0572346	0.0140473	0.015873	0.020329	0.011083	-0.108627	0.108871	0.000257213
Wdr3	0.102679	-0.0466872	0.0854279	0.0258644	0.0827207	0.0244582	0.0158374	0.022354	0.0162866	-0.126994	0.0898338	0.0330123
Gdap2	0.0940267	-0.0299141	0.0435667	0.0256556	0.125685	0.0241161	0.020108	0.0182967	0.0169276	-0.122901	0.0179912	0.0401244
Man1a2	0.276427	-0.199494	0.0115	0.0423404	0.15169	0.0491269	0.0430503	0.0308984	0.0478979	-0.234434	0.0554452	0.0410529
Ptgfrn	0.404955	-0.280692	-0.030497	0.068562	0.297075	0.0703791	0.05678	0.0511566	0.0542203	-0.345027	-0.00234288	0.101946
Igsf3	0.244073	-0.168201	-0.0189749	0.0427809	0.177967	0.0434815	0.0377799	0.0317012	0.0326556	-0.211564	0.00892664	0.0458008
Atp1a1	-0.0912096	0.383936	0.226413	0.0350433	0.280168	0.00534836	0.0359445	0.0366025	-0.000270447	-0.207903	-0.0326976	0.232803
Casq2	-0.410154	0.509967	0.0514863	-0.026531	0.130011	-0.0630516	-0.0237547	-0.0146539	-0.0549117	0.159664	-0.230703	0.0979693
Vangl1	0.115518	-0.0711764	0.00124398	0.0253387	0.114318	0.0171683	0.0192053	0.0172592	0.0221416	-0.112322	-0.0064359	0.0269103
Ngf	0.143205	-0.0818448	0.103383	0.0293194	0.0849893	0.0358257	0.0226077	0.0283269	0.0165765	-0.159933	0.165447	0.0298353
Tspan2	0.0894231	-0.0500847	0.0282817	0.0190826	0.0772307	0.0249833	0.0201361	0.0101514	0.0125269	-0.0931246	0.0294598	0.0252841
Sike1	0.136832	-0.0637594	0.0602679	0.0281223	0.114689	0.0229005	0.0203003	0.0279803	0.0260335	-0.151658	0.0530743	0.0637101
Csde1	0.0362098	0.0759584	0.0878371	0.0228723	0.165089	0.0102523	0.017415	0.14605	0.00542097	-0.137495	0.0191479	0.0238273
Nras	0.30145	-0.229236	0.12277	0.041905	0.0948343	0.0590366	0.0334562	0.0361601	0.0469018	-0.266245	0.189371	0.0559804
Bcas2	0.152813	-0.0467382	0.00521695	0.0267913	0.105201	0.0221476	0.0210114	0.0214477	0.0215692	-0.170622	0.0145548	0.081668
Trim33	0.117478	-0.0662314	0.0354351	0.0262645	0.0940248	0.0227833	0.0203204	0.0160678	0.0190063	-0.120412	0.0369098	0.0369548
Olfml3	0.650314	-0.499406	-0.0749897	0.0967894	0.335815	0.10682	0.0765493	0.0710095	0.226703	-0.503683	0.0441116	0.115443
Hipk1	0.180854	-0.0756226	0.0751856	0.0541562	0.195372	0.0423948	0.0364836	0.0336404	0.0267879	-0.216615	0.0766547	0.0665058
Ap4b1	0.0560841	0.00839264	0.0380218	0.017786	0.0939648	0.015253	0.0179431	0.0178067	0.011195	-0.0960153	0.000330139	0.056591
Rsbn1	0.0671305	-0.0280836	0.046659	0.0206338	0.096624	0.0182741	0.0149175	0.0123444	0.0194792	-0.0849102	0.0431092	0.00464447
Phtf1	0.238982	-0.178371	0.00296228	0.0408193	0.115114	0.0435159	0.0342935	0.0243956	0.0366489	-0.199871	0.0336799	0.0416242
Magi3	-0.0294944	0.021158	0.0199343	-0.0091603	-0.00508483	-0.00418367	-0.00812545	-0.0105779	-0.00497207	0.0159261	0.00636814	-0.0226444
Lrig2	0.0616303	-0.00239752	0.0551688	0.0198409	0.08574	0.0168935	0.0152892	0.0168597	0.0148396	-0.0954562	0.0278081	0.0308867
Slc16a1	-0.268154	0.221003	0.171332	-0.0282548	-0.0578031	-0.044825	-0.0266765	-0.0183911	-0.0357382	0.157969	0.0186764	-0.104374
Ppm1j	-0.0118328	0.107133	0.106375	0.0225091	0.107235	0.00672194	0.0186947	0.0168114	0.00321187	-0.0914089	0.0311826	0.063211
Rhoc	0.518795	-0.309167	0.305377	0.0939637	0.28782	0.108034	0.0873628	0.200246	0.0760307	-0.550157	0.279665	0.154652
Mov10	0.283492	-0.178232	-0.0166584	0.0461179	0.165035	0.0517457	0.03755	0.0343202	0.0410095	-0.244784	0.029112	0.140668
Capza1	0.453793	-0.317578	0.105093	0.0700249	0.204853	0.0894998	0.0634995	0.0543488	0.0679721	-0.402704	0.200255	0.108189
St7l	0.123842	-0.0669415	0.0622448	0.0227282	0.0817345	0.0243751	0.0170871	0.021401	0.0179333	-0.134908	0.052186	0.0228327
Cttnbp2nl	0.317424	-0.243753	0.0149754	0.0400781	0.131736	0.0510021	0.0323628	0.034768	0.044739	-0.251021	0.0723558	0.0867617
Kcnd3	-0.0531846	0.0835935	0.0583239	0.00189866	0.0110279	-0.00300866	-0.00421458	0.00325963	0.000747397	-0.00422906	0.0310133	-0.0200659
Ddx20	0.0623867	-0.0331246	0.0319933	0.013425	0.043291	0.0160101	0.0106748	0.0101732	0.0170885	-0.0703265	0.0333071	0.0182189
Inka2	-0.0443794	0.140369	0.102101	0.0164427	0.0994062	0.0117778	0.0150463	0.0170165	0.00325124	-0.0684661	-0.00365286	0.0780902
Rap1a	0.259365	-0.169469	0.0938501	0.0401763	0.137305	0.0478544	0.0336109	0.0263859	0.0494206	-0.250625	0.121044	0.0650756
Atp5f1	-0.562962	0.615148	0.00881275	-0.0957693	-0.200177	-0.113923	-0.0770867	-0.0254846	-0.0701445	0.342678	-0.139108	-0.015988
Wdr77	0.0524334	0.0176779	0.234654	0.0224511	0.0570416	0.0271932	0.0175568	0.33871	0.0116238	-0.141874	0.165271	-0.00161328
Chil3	0.0626859	-0.0359522	0.149807	0.0309422	0.0663843	0.0284541	0.0321282	0.0228959	0.0208052	-0.110131	0.189302	-0.0164404
Cept1	0.210364	-0.134578	0.0388835	0.0373932	0.129468	0.0436241	0.378073	0.0278354	0.0328718	-0.195401	0.0762639	0.0706804
Dram2	0.0850904	-0.069437	-0.0236321	0.00242634	0.0219662	0.010036	0.00875947	0.00321062	0.00382295	-0.0567159	-0.00129846	0.018249
Lrif1	0.0570981	-0.0422738	0.00781741	0.00659662	0.0379731	0.0109815	0.00534164	0.00569413	0.000917183	-0.0484823	0.0139987	0.0207586
Cd53	0.538714	-0.450094	0.0822645	0.0640865	0.0488214	0.0990689	0.0497394	0.0427037	0.0845274	-0.392008	0.352055	0.107333
Lamtor5	0.244728	-0.0846577	0.00178779	0.0384905	0.170386	0.0404771	0.0353629	0.0327133	0.0370709	-0.26419	0.0322926	0.154615
Rbm15	0.0568205	0.00573627	0.051355	0.0250662	0.103294	0.0196938	0.022603	0.014094	0.0141909	-0.0982983	0.0197054	0.0276559
Strip1	0.126445	-0.034373	0.0792942	0.0319995	0.138525	0.0281328	0.0250113	0.0328891	0.0237088	-0.166265	0.0526312	0.0572752
Ahcyl1	0.182795	-0.0758156	0.105362	0.0387628	0.140673	0.0397866	0.0312462	0.0320536	0.0320195	-0.213993	0.0992516	0.0472788
Csf1	0.289229	-0.158302	0.161668	0.0535409	0.156935	0.0580185	0.0472843	0.0428168	0.0496822	-0.308836	0.195806	0.106008
Gstm5	0.0587262	-0.00590798	-0.000714004	0.00705178	0.0734799	0.00414198	0.0101973	0.00314994	0.00430353	-0.0732908	-0.0115959	0.0278873
Gstm7	-0.167992	0.201869	0.0427579	-0.0117059	-0.0140816	-0.0219903	-0.0125962	-0.00526315	-0.0215932	0.0725735	0.00377173	-0.00931263
Gstm2	0.0850048	0.0268046	0.0456152	0.0174185	0.111708	0.0115593	0.0208978	0.0166405	0.011363	-0.145615	0.0181865	0.0478936
Gstm1	-0.217709	0.28553	0.120168	-0.0140042	0.00172891	-0.0324289	-0.0154487	-0.00660797	-0.0347329	0.0587471	0.03914	-0.0720823
Gstm4	0.0638038	-0.0154687	0.00558712	0.0118312	0.0784589	0.00921647	0.0111772	0.00854174	0.00717946	-0.0762222	-0.00707042	0.0377803
Ampd2	0.255777	-0.184564	0.0344638	0.0439038	0.121948	0.0508856	0.0313312	0.028757	0.0342171	-0.217879	0.10008	0.0573878
Gnai3	0.403433	-0.327537	0.0405782	0.0555968	0.12302	0.0704249	0.0425651	0.0408705	0.0561696	-0.310239	0.171888	0.0515898
Amigo1	0.00579967	0.0421406	0.0423085	0.0124968	0.11066	0.00580996	0.546772	0.0122284	0.00232863	-0.0562433	-0.00859697	0.0378718
Cyb561d1	0.0342973	0.0206683	0.0566907	0.0160296	0.085569	0.00883036	0.0131855	0.0203476	0.00556871	-0.0793008	0.0292435	0.0495667
Psma5	0.329788	-0.309267	0.0443109	0.0273312	0.00506733	0.0443325	0.0214862	0.00932224	0.0360455	-0.212684	0.104094	0.0955529
Sort1	0.145346	-0.073599	0.00475963	0.0329216	0.139362	0.0272357	0.0277449	0.0278352	0.0343403	-0.154225	0.0082658	0.0356205
Sars	0.111931	0.0228609	0.274081	0.049839	0.189157	0.0446314	0.0392989	0.039002	0.032588	-0.239544	0.215762	0.036304
Tmem167b	0.138157	-0.0570932	0.09068	0.0350877	0.147432	0.0321378	0.0248905	0.031041	0.0168742	-0.174026	0.061255	0.0167494
Taf13	0.105897	-0.0733699	0.0597551	0.01393	0.029505	0.0194637	0.0139394	0.0157658	0.0160498	-0.102206	0.0687322	0.0037034
Wdr47	0.0564255	-0.0019308	0.0326759	0.0180625	0.0913667	0.0137564	0.0153719	0.019504	0.00841789	-0.087549	-0.0126712	0.0276431
Clcc1	0.0761138	-0.0297407	-0.00591807	0.0177164	0.0960462	0.0166962	0.0154386	0.0141672	0.0037921	-0.0831296	-0.0170985	0.0397791
Stxbp3	0.156201	-0.102348	0.0229786	0.0261991	0.0846767	0.0306781	0.0216885	0.0141257	0.0232688	-0.146106	0.0478751	0.0477855
Prpf38b	0.18185	-0.0888732	0.112151	0.0436267	0.130834	0.0367102	0.0290203	0.0319637	0.0332635	-0.206395	0.119438	0.0610439
Fam102b	0.249611	-0.159155	-0.0202119	0.0485619	0.189028	0.0460433	0.0413484	0.0357554	0.0395489	-0.227342	0.0180556	0.0618363
Slc25a24	0.229397	-0.165032	0.0690406	0.0430415	0.101659	0.0443243	0.029967	0.0258853	0.0370737	-0.205975	0.112768	0.0325168
Vav3	0.157275	-0.0879911	0.0205059	0.0295305	0.112882	0.0280797	0.0267588	0.0255743	0.0216243	-0.156866	0.0521024	0.0452427
Rnpc3	0.0904903	-0.0541339	0.00717316	0.0182815	0.0731497	0.0127643	0.0158229	0.0155077	0.0114691	-0.0888656	0.0219383	0.0209039
Col11a1	0.525045	-0.426736	-0.110016	0.0586918	0.167159	0.0770899	0.0520984	0.0437951	0.0661375	-0.360229	0.0041638	0.042986
S1pr1	0.0632857	-0.0287048	0.0612467	0.0185534	0.10088	0.0156372	0.0148961	0.0133152	0.00842759	-0.0853237	0.0603796	0.0476963
A930005H10Rik	0.0323975	-0.00552125	-0.0107644	0.000889228	0.0393085	0.00628126	0.00382491	0.00295498	0.00270306	-0.0367803	-0.0256787	0.0286922
Dph5	0.0375121	-0.00442067	0.169061	0.0180473	0.0226182	0.0172723	0.00839698	0.0120729	0.015509	-0.087891	0.121022	-0.0163122
Slc30a7	0.280063	-0.196984	0.0300328	0.0461251	0.136976	0.0557345	0.0374924	0.0311783	0.0403405	-0.240483	0.0788799	0.0643211
Extl2	0.0717019	-0.0343336	0.0284351	0.0166741	0.0727727	0.0147837	0.0127694	0.0118612	0.0115393	-0.0811066	0.029958	0.0130671
Vcam1	0.442215	-0.29812	0.00121681	0.0733104	0.247726	0.0790931	0.0611216	0.0471939	0.0657695	-0.3775	0.0724891	0.209449
Rtca	0.122325	-0.0599111	0.0739744	0.0152807	0.0575926	0.0208579	0.017534	0.0119025	0.0197147	-0.137327	0.0619293	0.0510705
Dbt	-0.153694	0.0857335	-0.0472847	-0.0285932	-0.0904794	-0.0348722	-0.0277584	-0.0287034	-0.0266442	0.155002	-0.0486525	-0.0701395
Lrrc39	-0.226027	0.157274	-0.0859691	-0.0526584	-0.118198	-0.0489292	-0.043563	-0.0384639	-0.0436377	0.224214	-0.104752	-0.0424445
Mfsd14a	0.156889	-0.130097	0.0241803	0.0232821	0.0776479	0.0252416	0.0199642	0.0141184	0.0171537	-0.129056	0.0517016	0.0176797
Slc35a3	0.115481	-0.062017	0.0502957	0.0259482	0.102015	0.0198391	0.522049	0.0122739	0.0133195	-0.125551	0.0634108	0.0509656
Agl	-0.192931	0.191773	-0.00737441	-0.0252497	-0.0117022	-0.0345487	-0.024018	-0.0193456	-0.0326504	0.119851	-0.075501	-0.0466029
Frrs1	0.209759	-0.150173	0.0528368	0.0352208	0.0709613	0.039559	0.0324272	0.0215131	0.0310366	-0.179872	0.114536	0.0249931
Palmd	-0.0572461	0.0457316	0.00470333	-0.00999979	0.00314181	-0.0138641	-0.00511217	-0.0079856	-0.0140063	0.0371485	-0.0440648	0.0354958
Snx7	0.376998	-0.319285	-0.0378968	0.044773	0.11361	0.0592953	0.0342463	0.0305448	0.0496089	-0.264364	0.0421081	0.0451462
Ptbp2	0.0226548	0.0265361	0.0802125	0.0172243	0.0617243	0.0154553	0.00909578	0.00734055	0.0037803	-0.0709168	0.0633227	0.0222008
Alg14	0.194034	-0.140984	-0.00134617	0.489935	0.098883	0.0249182	0.0197106	0.0105296	0.0245112	-0.166158	0.0251671	0.0590109
Cnn3	0.62829	-0.501971	-0.0221574	0.0840937	0.240437	0.104406	0.0722522	0.0553208	0.0846075	-0.474585	0.097341	0.103865
F3	-0.00997667	0.0383575	0.036693	0.0108555	0.050971	0.00224676	0.00794409	0.0092934	0.00146233	-0.0282527	0.00472058	-0.0210136
Abcd3	-0.0510343	0.06428	-0.0416108	-0.00255348	0.0290113	-0.0127181	-0.00530789	-0.00583467	-0.0113412	0.0316437	-0.0556274	-0.011292
Arhgap29	0.121693	0.017448	0.111422	0.0515617	0.233893	0.0428906	0.0385848	0.0357725	0.029879	-0.219405	0.0477979	0.0985015
Gclm	0.151794	-0.0927489	0.162156	0.0283926	0.0323519	0.0336271	0.0236774	0.0209567	0.0311068	-0.171848	0.213534	0.00642198
Dnttip2	0.123231	-0.0960718	0.0798846	0.0161077	0.0349906	0.0175629	0.0162942	0.0164816	0.0134406	-0.111878	0.0920556	0.0171682
Bcar3	0.11402	-0.0694367	0.0178579	0.0230074	0.0594172	0.0218975	0.0192452	0.0148045	0.012698	-0.106464	0.0573588	0.0248022
Fnbp1l	0.0793562	-0.00302651	0.0350767	0.0259727	0.15541	0.0265863	0.0259706	0.520585	0.0129776	-0.123893	0.0132501	0.0380557
Pde5a	0.136246	-0.0619354	-0.0165794	0.0415799	0.183251	0.0316194	0.0332263	0.0359911	0.025083	-0.15165	-0.0190706	0.0404088
1810037I17Rik	0.30466	-0.171963	0.0229511	0.0344639	0.10736	0.0462296	0.0318311	0.0248227	0.0345579	-0.274139	0.0711101	0.20624
Usp53	0.0288653	-0.0207035	0.0819372	0.702238	0.0384665	0.00521942	0.00157143	0.00839401	0.00122018	-0.0547771	0.0666858	-0.0241957
Myoz2	-0.524857	0.302989	-0.175069	-0.10586	-0.17591	-0.120086	-0.092137	-0.0888848	-0.103336	0.545012	-0.293047	-0.118777
Synpo2	0.00670347	0.0274923	0.13566	0.0178368	0.108304	0.011899	0.0112139	0.271759	0.00425683	-0.070958	0.0226637	-0.00434334
Sec24d	0.412838	-0.288342	0.0499738	0.0664474	0.208345	0.0779465	0.0543279	0.0550658	0.057568	-0.358183	0.116389	0.0612044
Mettl14	0.00358858	0.0153357	0.0328798	0.00933558	0.0456309	0.00104724	0.00747523	0.00264195	0.000167382	-0.0336715	0.0066306	0.00916874
Snhg8	0.422981	-0.363752	-0.0056816	0.0350056	0.0391066	0.0557961	0.0310728	0.0243862	0.0534697	-0.29345	0.115264	0.0983842
Camk2d	-0.00877338	0.13846	0.197365	0.0376606	0.197094	0.014073	0.0268578	0.0298159	0.00803852	-0.154277	0.0536564	0.0319068
Ank2	-0.136651	0.185141	0.0216516	-4.75602e-05	0.0883968	-0.0200472	-0.00605166	0.004804	-0.0132216	0.0298476	-0.052901	-0.000584035
Larp7	0.0752	-0.0653866	0.0372478	0.00942028	0.00840259	0.0110942	0.00441996	0.00111218	0.00802776	-0.0588572	0.0526642	0.0119876
Tifa	0.182008	-0.123045	0.000892116	0.0195473	0.0830739	0.0269126	0.0184584	0.013409	0.042271	-0.155991	0.0581913	0.0619818
Ap1ar	0.067231	-0.0270546	0.0674088	0.0184273	0.0664084	0.01484	0.0153969	0.0135135	0.0124905	-0.0907786	0.0576093	0.00970771
Fam241a	0.137233	-0.0893826	0.00604947	0.0219885	0.0422319	0.0244182	0.0192373	0.00562962	0.017727	-0.118815	0.0672419	0.0535939
Enpep	0.0693261	-0.04274	-0.00542631	0.014982	0.0894202	0.0213132	0.011292	0.0107304	0.0228531	-0.0733602	-0.0152726	0.0327266
Gar1	0.15841	-0.125187	0.121475	0.025479	0.0405181	0.0301848	0.0206444	0.0105614	0.0237518	-0.14583	0.143877	0.0102864
Pla2g12a	-0.102585	0.139546	0.0589048	-0.0166608	-0.0237076	-0.0226844	-0.0124335	-0.00356853	-0.0209017	0.0313705	0.0189253	-0.0279024
Casp6	0.224324	-0.152683	-0.0271321	0.0292519	0.113429	0.0334639	0.0303911	0.0297575	0.0319798	-0.184805	0.0233502	0.0567559
Mcub	0.288483	-0.221614	0.0423438	0.0331991	0.0693202	0.0482769	0.034712	0.0268826	0.0518	-0.230123	0.126974	0.0685115
Sec24b	0.195458	-0.0965964	0.11356	0.050263	0.159518	0.046544	0.0326348	0.0442098	0.0353256	-0.22294	0.101648	0.0475871
Ostc	0.551824	-0.501461	0.0237559	0.0512014	0.0372516	0.088544	0.0456852	0.0338223	0.0685023	-0.367978	0.18	0.0688071
Rpl34	0.854839	-0.691561	-0.0105299	0.127809	0.155601	0.212795	0.112623	0.0992074	0.101965	-0.625952	0.214653	0.2232
Hadh	-0.411916	0.454285	-0.0549293	-0.0663814	-0.142943	-0.089966	-0.0506231	-0.0439238	-0.0725863	0.269252	-0.114765	0.00051
Cyp2u1	-0.0808498	0.107563	0.0472373	0.00547567	0.0697604	-0.00687106	-0.0016816	0.00606696	-0.00919434	0.00861206	-0.0261823	-0.00895974
Papss1	0.269638	-0.208617	0.00607149	0.0401961	0.104116	0.0478495	0.0342394	0.0249707	0.036282	-0.212716	0.0505797	0.0516174
Aimp1	0.117869	-0.0622405	0.0346744	0.0117565	0.0637551	0.0150311	0.0113622	-0.000865375	0.0195999	-0.121437	0.0296897	0.100931
Tbck	0.0767596	-0.00884288	0.0566417	0.0217449	0.0974559	0.0209138	0.0220114	0.0173522	0.0166372	-0.111865	0.0445527	0.0411694
Ints12	0.149215	-0.124123	-0.000635131	0.0116028	0.0263681	0.0228321	0.0138895	0.0145508	0.0197125	-0.107722	0.0377826	0.0375421
Ppa2	-0.112789	0.1877	-0.0516335	-0.0134268	0.0403595	-0.0272374	-0.00658196	-0.00307003	-0.0309883	0.0347761	-0.103563	0.111138
Tet2	0.0636215	0.0277715	0.0688295	0.0291542	0.141234	0.0243759	0.0252769	0.0229488	0.0184928	-0.134379	0.0330398	0.0519993
Cisd2	0.083114	-0.0131542	0.0876569	0.0198128	0.102798	0.016459	0.0213474	0.0226704	0.00885157	-0.125773	0.0296895	0.0408028
Ube2d3	0.189315	-0.0704807	0.499602	0.0454303	0.0635146	0.057342	0.117666	0.0387929	0.0316388	-0.316922	0.355376	0.0149639
Manba	0.214165	-0.168757	-0.0367093	0.0294821	0.0981832	0.02849	0.0231234	0.0223226	0.0306378	-0.157309	-0.0106493	0.0576369
Nfkb1	0.329254	-0.237679	0.0163995	0.0495624	0.175334	0.0608136	0.0433388	0.036599	0.0450031	-0.273461	0.0703289	0.116592
Ppp3ca	0.183685	-0.155363	-0.0140014	0.031146	0.112569	0.0283758	0.0180877	0.0200827	0.0235577	-0.138703	0.0291583	-0.00341911
Emcn	0.120294	-0.0166542	0.128971	0.0422329	0.19935	0.0365695	0.0329919	0.0339831	0.0179143	-0.194568	0.10302	0.0540319
H2afz	0.621735	-0.482253	-0.0697828	0.188833	0.188535	0.108578	0.154739	0.0479775	0.0874294	-0.462758	0.123016	0.225208
Dnajb14	0.182188	-0.12234	0.0275154	0.0342567	0.120951	0.0319599	0.0296192	0.0264267	0.0334639	-0.168684	0.0410296	0.0556676
Lamtor3	0.0944752	-0.0093609	0.0965727	0.0304147	0.128853	0.0205064	0.0250345	0.0238408	0.0135923	-0.151425	0.0432251	0.0542374
Dapp1	0.153769	-0.100918	0.0801654	0.0257702	0.0708334	0.0278514	0.024063	0.0177001	0.0215793	-0.154286	0.10293	0.0388894
1110002E22Rik	-0.0508117	0.0735926	0.631392	0.0198445	-0.0736894	0.0175259	0.0145285	0.0109237	0.0055308	-0.122204	0.463117	-0.0895675
Adh1	-0.0528641	0.087718	-0.00266789	0.00135254	0.0440197	0.00735566	0.00743191	0.0013404	-0.00505503	0.00220539	0.00121508	-0.00646538
Adh5	0.0743354	0.00933937	2.97277e-06	0.0181204	0.107797	0.299382	0.0121588	0.0128849	0.00670556	-0.113447	0.0046109	0.0736638
Metap1	0.0261814	0.0315496	0.0882738	0.0147993	0.0461865	0.0162448	0.019702	0.00798067	0.00593221	-0.0788359	0.0530843	0.0309613
Eif4e	-0.043788	0.0800523	0.101783	-0.00037505	0.0245548	0.00193208	0.00118469	-0.0025767	0.000215757	-0.0226865	0.0713835	-0.0115553
Tspan5	0.120087	-0.0671271	0.0269015	0.0287323	0.104934	0.0231145	0.0228445	0.0227864	0.020771	-0.125326	0.0519185	0.0297272
Rap1gds1	0.312598	-0.229742	0.0272531	0.0422202	0.137803	0.050181	0.0341347	0.0287404	0.0442176	-0.258229	0.0612379	0.0609452
Pdlim5	-0.220484	0.275862	0.571987	0.0166595	0.0857009	-0.00483379	0.00030302	0.0131591	-0.0129359	-0.0600001	0.140669	-0.135466
Gbp7	0.182135	-0.0105995	-0.031463	0.0402397	0.201589	0.0359786	0.0527568	0.0312923	0.0339488	-0.224952	-0.0221662	0.485444
Gbp3	0.264114	-0.101025	-0.0555498	0.0413905	0.175909	0.0449352	0.0494637	0.0276505	0.0429994	-0.252096	0.00633235	0.47717
Gbp2	0.290474	-0.0824746	-0.0591979	0.0504137	0.219194	0.0498562	0.0567982	0.0371333	0.0485455	-0.300308	0.0042422	0.635593
Kyat3	-0.129079	0.180201	0.0481155	-0.00896791	-0.0114418	-0.0183208	-0.0083532	-0.00674382	-0.020655	0.0361627	-0.000330832	-0.00115586
Gtf2b	0.167291	-0.111877	0.00706396	0.0179979	0.0543103	0.0261429	0.0217308	0.0152861	0.0252657	-0.135839	0.0542605	0.08138
Pkn2	0.11925	-0.081092	0.0480999	0.0286684	0.0898484	0.0236213	0.0172503	0.0171451	0.0143496	-0.117598	0.0694849	0.0174207
Lmo4	0.340856	-0.289957	-0.0391852	0.0396162	0.125396	0.0539239	0.0339402	0.0325845	0.0709215	-0.240379	0.0324161	0.0488632
Hs2st1	0.303302	-0.20162	0.0192412	0.0575597	0.191149	0.0571637	0.0459564	0.0467538	0.0521192	-0.272013	0.0442018	0.0509548
Selenof	0.682952	-0.597612	-0.0887848	0.0732245	0.195398	0.102522	0.0618449	0.04175	0.189945	-0.457895	0.0648227	0.129137
Sh3glb1	0.214465	-0.150638	0.0536261	0.0283241	0.0924902	0.19827	0.011655	0.268063	0.119644	-0.196133	0.0638399	0.0451957
Znhit6	0.0367639	0.00704449	0.124622	0.0160676	0.0392763	0.0119921	0.0113496	0.0179398	0.00901887	-0.0867198	0.0847574	0.0133734
Ccn1	0.583348	-0.492012	0.134208	0.0836975	0.174598	0.0998251	0.061585	0.0538945	0.0768248	-0.460002	0.235195	0.0370502
Ddah1	0.679203	-0.5827	-0.10564	0.0732806	0.208255	0.095737	0.0616432	0.0565297	0.0867442	-0.460381	0.000315045	0.0593828
Bcl10	0.288091	-0.263857	-0.0176377	0.0228356	0.0342517	0.038892	0.0184661	0.0103898	0.0306597	-0.188094	0.0925276	0.0648211
2410004B18Rik	0.0866578	-0.0199983	-0.00789031	0.0182115	0.094331	0.0199423	0.0167942	0.00959557	0.0124228	-0.0975914	0.00199863	0.0886784
Syde2	-0.0193474	0.0684234	0.0360828	0.0107427	0.0438262	0.00237288	0.00529546	0.00558859	-0.00644599	-0.0350722	0.0117506	-0.0189554
Ssx2ip	0.0544656	-0.0227064	0.0161199	0.0090262	0.0604006	0.703694	0.00792164	0.00357478	0.00757224	-0.0746208	0.022109	0.0204993
Ctbs	0.196909	-0.141725	-0.00789998	0.0300968	0.0887653	0.0353586	0.0253783	0.0263736	0.037564	-0.159231	0.0489713	0.0613977
Gng5	0.422642	-0.282613	0.0052635	0.0186589	0.00534844	0.141359	0.024317	0.0140614	0.100633	-0.327485	0.162034	0.150544
Rpf1	0.0969777	-0.0768682	0.0407347	0.0114882	0.0269609	0.018872	0.0107355	0.01378	0.0185996	-0.082096	0.064783	0.0269118
Prkacb	0.255859	-0.146451	0.0154265	0.0468914	0.186939	0.0468496	0.0388994	0.0334414	0.0375333	-0.244095	0.0358304	0.0831407
Ttll7	0.0662136	-0.0367323	0.0364683	0.0145381	0.0978752	0.0144362	0.0142416	0.0210491	0.00613587	-0.0802381	0.00457296	0.00234207
Adgrl2	0.0586654	-0.0240329	0.0310919	0.0137273	0.0949196	0.0149471	0.0123269	0.0132164	0.0152803	-0.0805103	-0.00489095	0.0192914
Adgrl4	0.110436	0.0173041	-0.00328327	0.0364721	0.21076	0.0211704	0.0255031	0.0303661	0.0132819	-0.178806	-0.054575	0.0989589
Ifi44	0.304641	-0.228045	-0.0462902	0.0339619	0.111034	0.0515791	0.031292	0.0238319	0.043063	-0.21736	0.0475625	0.232519
Dnajb4	0.0767454	-0.058141	0.184697	0.0230178	0.0645667	0.0203082	0.0110059	0.0124633	0.00714182	-0.109628	0.0960224	-0.0413375
Fubp1	0.134688	-0.0562019	0.234571	0.03756	0.0776935	0.0341174	0.0287109	0.0264823	0.0270055	-0.195074	0.206171	0.0158944
Nexn	-0.325432	0.262126	0.0902503	-0.0325801	0.00821483	-0.0605215	-0.037427	-0.0268681	-0.0478968	0.205828	-0.107095	-0.0996101
Miga1	0.000821777	0.0301707	0.0476714	0.00853553	0.0550517	0.002011	0.00452987	0.0143897	0.00730736	-0.0368882	0.0259293	0.0126761
Usp33	0.0974625	-0.02356	0.0473953	0.027647	0.130364	0.0253286	0.0246864	0.0266927	0.021997	-0.134279	0.0359037	0.0217548
Zzz3	0.134298	-0.0594918	0.103134	0.0363126	0.116761	0.037547	0.028768	0.0292225	0.0223935	-0.169207	0.0929361	0.0131236
Pigk	0.281584	-0.196108	-0.0120666	0.0394533	0.143455	0.0475122	0.0335764	0.0315156	0.0403442	-0.231614	0.00822107	0.0814713
Rabggtb	-6.57579e-05	0.0503438	0.134755	0.00613892	0.0212417	0.00401116	0.00599543	0.00190212	-0.000850721	-0.0665594	0.0711978	-0.0047765
Acadm	-0.537133	0.469205	-0.104863	-0.0930274	-0.226745	-0.112039	-0.0828179	-0.0690326	-0.0948907	0.441223	-0.147742	-0.10276
Cryz	0.0839249	-0.013081	0.00366337	0.0245729	0.129641	0.0216773	0.0180584	0.0149507	0.0237435	-0.114261	-0.00638949	0.0465895
Tnni3k	-0.176373	0.22075	0.0228834	-0.0174678	-0.00781695	-0.0276989	-0.0132747	-0.00840065	-0.0295908	0.0750872	-0.0393321	-0.0178311
Fpgt	0.069818	-0.0490379	0.0204084	0.0126452	0.0418013	0.00893618	0.0088091	0.010098	0.00389669	-0.0652204	0.025038	0.0128502
Zranb2	0.0827065	-0.0128515	0.111381	0.0320839	0.123533	0.0291068	0.0269547	0.0236071	0.0156956	-0.138838	0.0799252	0.0354707
Ankrd13c	0.0855293	-0.0437077	0.0468375	0.485294	0.0887713	0.0195446	0.0161071	0.0142528	0.0126538	-0.109114	0.0372157	0.0221407
Srsf11	0.21808	-0.0912102	0.0925978	0.0526216	0.213073	0.049891	0.0473813	0.0390531	0.037655	-0.256265	0.0911348	0.0595145
Lrrc40	0.0680683	-0.0264416	0.031474	0.0169713	0.0490282	0.0168854	0.00978533	0.01155	0.00897815	-0.0776887	0.0348085	0.0175801
Wls	0.446316	-0.335574	-0.0279344	0.0653982	0.243543	0.0728638	0.0543168	0.0510668	0.0763779	-0.360616	0.00984785	0.0650057
Tmem68	0.116601	-0.055537	0.0586194	0.0286687	0.102794	0.0311103	0.0283263	0.0170729	0.0178181	-0.128701	0.0486451	0.0432323
Tgs1	0.094793	-0.0540555	0.0331087	0.0167163	0.0685029	0.0210649	0.015899	0.0139283	0.0181639	-0.0978992	0.0376744	0.0398778
Lyn	0.337961	-0.243219	0.0219786	0.0496573	0.141151	0.479255	0.0434955	0.0314701	0.0462938	-0.28436	0.131571	0.117998
Rps20	0.866762	-0.631963	-0.0175171	0.161903	0.282056	0.13794	0.136681	0.128649	0.158994	-0.695376	0.180212	0.270681
Chchd7	-0.174591	0.285918	-0.0233378	-0.018337	0.0320516	-0.0311543	-0.0121489	-0.00550894	-0.0318121	0.0453076	-0.0830137	0.0526715
Gm11808	-0.110023	0.264745	-0.064559	-0.0152413	0.0299252	-0.0256409	-0.00995583	-0.00311768	0.099472	-0.0298947	-0.0821412	0.0700992
Impad1	0.129945	-0.0826577	0.0474561	0.0209421	0.096871	0.40453	0.0190077	0.0171257	0.0125025	-0.140195	0.0456692	0.0199899
Fam110b	0.0568352	-0.0167973	0.0307971	0.0200424	0.055409	0.0119228	0.00953248	0.01444	0.0185513	-0.0762642	0.0195405	0.0248913
Ubxn2b	0.0765581	-0.0421422	0.0175035	0.0163854	0.0734567	0.0157197	0.0174649	0.0113543	0.0137805	-0.083924	0.00376179	0.0105814
Sdcbp	0.649418	-0.562686	0.0345103	0.0707691	0.0894677	0.112606	0.0603807	0.0404336	0.0852477	-0.453411	0.279516	0.0987717
Nsmaf	0.049975	0.0224238	0.00659592	0.0189539	0.109241	0.00953029	0.0144993	0.0161342	0.0107445	-0.0886876	0.0059088	0.0719676
Car8	-0.0177636	0.0851603	0.0685975	0.0199301	0.101869	0.00178246	0.0151395	0.0160504	0.0030815	-0.0595102	0.0147026	0.0231829
Rab2a	0.277976	-0.1315	0.120312	0.0533753	0.202342	0.258616	0.0408267	0.0420967	0.04309	-0.318242	0.119027	0.0779225
Chd7	0.0453781	-0.00548001	0.140586	0.0190458	0.0494289	0.0177287	0.0112269	0.0161343	0.00942225	-0.0917484	0.160978	-0.0147528
Asph	-0.105372	0.204426	0.0702078	0.00922493	0.158209	-0.00839172	0.0109254	0.0100746	-0.00760357	-0.0321117	-0.0839484	0.0689541
2610301B20Rik	0.0853739	-0.0309638	0.00990532	0.0265923	0.115887	0.0171579	0.0173488	0.0243157	0.0120479	-0.100646	-0.0138821	0.036151
Plekhf2	0.164427	-0.0960592	0.0425629	0.0377929	0.101749	0.0315651	0.0231052	0.021529	0.0284062	-0.164379	0.0907024	0.0684911
Ndufaf6	-0.0876533	0.126557	0.0168141	-0.00528756	0.0214327	-0.0145952	-0.00531691	-0.00444531	-0.0107652	0.0256668	-0.0222035	0.0540765
Trp53inp1	0.200978	-0.116493	-0.0394406	0.0406531	0.182052	0.0383917	0.0315714	0.0370981	0.0326531	-0.185287	-0.0183132	0.0554871
Ints8	0.143074	-0.111166	0.00906669	0.0187493	0.0542693	0.0234927	0.0210057	0.0144322	0.0183015	-0.114574	0.0340816	0.0270858
Dpy19l4	0.078678	-0.0211828	0.0184618	0.0193416	0.111386	0.0225619	0.0135243	0.0195982	0.0291504	-0.102065	0.00443578	0.011668
Virma	0.194416	-0.11387	0.0568558	0.0374606	0.11575	0.0368487	0.0377399	0.028142	0.0311569	-0.194302	0.0712433	0.0602046
Pdp1	-0.000174298	0.0472089	0.0363366	0.00835519	0.0328993	0.00461309	0.00508594	0.00549791	-0.00384919	-0.0411235	0.00519167	0.0139964
1700123M08Rik	-0.0284254	0.0618109	-0.0122887	-0.00490825	0.00984382	-0.00636575	-0.00522894	0.00101041	-0.00368504	-0.00481156	-0.0133681	0.0409804
Fam92a	0.180626	-0.153101	-0.0575685	0.0149591	0.0527218	0.023207	0.0109539	0.00630557	0.0146263	-0.118104	-0.0142595	0.0414072
Otud6b	0.0113765	0.0342022	0.0873695	0.0146889	0.0634851	0.0047532	0.0126336	0.00526852	0.00300447	-0.0683569	0.0399668	0.000936635
Pip4p2	0.148119	-0.118303	0.0165432	0.546609	0.0511404	0.0205219	0.0107368	0.00841357	0.0170146	-0.125689	0.0314939	0.0293757
Tmem64	0.260458	-0.186658	-0.0532879	0.0457321	0.194034	0.0362006	0.030824	0.0294697	0.0343557	-0.210561	-0.0231961	0.0636968
Decr1	-0.375186	0.453034	0.162663	-0.037848	-0.110451	-0.0553043	-0.0360214	-0.0273601	-0.0590621	0.151171	0.0313922	-0.0434854
Nbn	0.0693581	-0.0476931	0.0188252	0.0107536	0.0308936	0.010364	0.00129819	0.0101182	0.0204545	-0.0616718	0.0218326	0.00694839
Osgin2	0.0471859	-0.0224753	0.0575802	0.00665442	0.0237938	0.0116703	0.00771898	0.00666704	0.0062183	-0.0592982	0.041348	-0.000790628
Ripk2	0.175737	-0.124653	0.0359783	0.0283484	0.0697097	0.0331919	0.0260499	0.0186559	0.0257889	-0.155311	0.0777861	0.0496805
Cpne3	0.202939	-0.108806	0.0235826	0.0430512	0.142178	0.0370326	0.035476	0.0284006	0.036266	-0.201297	0.042926	0.066079
Rmdn1	-0.11577	0.139275	-0.0184168	-0.0201466	0.00135806	-0.0168689	-0.0137516	-0.0113319	-0.00970463	0.0610329	-0.0399571	-0.00418033
Wwp1	0.140944	-0.0983891	-0.0405369	0.0205317	0.110033	0.0191991	0.014077	0.0141844	0.0172169	-0.115593	-0.0192515	0.00990732
Ggh	0.457493	-0.39084	-0.0766763	0.0517416	0.150299	0.0681439	0.043197	0.0341422	0.0605151	-0.305905	0.0397957	0.0921534
Ccnc	0.131443	-0.0784744	0.0254087	0.0262576	0.0912142	0.0282669	0.0191488	0.0208718	0.0181465	-0.128545	0.0341292	0.0318179
Tstd3	0.00105807	0.00778786	-0.0272042	-0.00492315	0.0248882	-0.000712927	-0.0021613	0.000486124	-0.00566941	0.00286139	-0.030034	0.0283153
Usp45	0.0997498	-0.0545774	0.0182378	0.0235109	0.104602	0.0286459	0.0169799	0.015098	0.0161032	-0.105014	0.0113145	0.0312819
Pnisr	0.0822417	0.026705	0.0693047	0.0422069	0.202447	0.0277328	0.0301915	0.0325908	0.0173504	-0.163559	0.0238379	0.0514063
Coq3	-0.0893996	0.124174	-0.00225441	-0.0122154	0.0255921	-0.0156429	-0.00316049	-0.00606751	-0.0113983	0.0336562	-0.0363667	0.010955
Fbxl4	0.0790534	-0.026619	0.0178051	0.0172806	0.0851207	0.0171051	0.0235792	0.0192907	0.00852539	-0.093757	0.00578989	0.0311
Gm11899	-0.0803384	0.0482595	-0.0373927	-0.0243812	-0.0620487	-0.0226998	-0.0167624	-0.016573	-0.0200832	0.0911647	-0.0261805	-0.0217795
Ndufaf4	-0.1385	0.144322	0.104816	-0.00594794	0.0249101	-0.0171564	-0.011569	-0.00943246	-0.0157824	0.0468094	0.027412	-0.0336582
Ufl1	0.0466855	-0.0217748	0.0548058	0.0120542	0.0442025	0.0112728	0.0138288	0.0074104	0.00714648	-0.064044	0.0368842	-0.0168774
Manea	0.0652965	-0.0258047	0.0327187	0.0169606	0.0926395	0.0154415	0.0145041	0.0182479	0.00888165	-0.0829891	-0.00230482	-0.00697237
Map3k7	0.110083	-0.0169133	0.0582708	0.0338503	0.140853	0.0273566	0.0292556	0.0241428	0.0176573	-0.153947	0.0242104	0.0566683
Mdn1	0.0822762	-0.0258421	0.106765	0.022088	0.0759333	0.025063	0.0215318	0.0164331	0.0155926	-0.11546	0.102623	0.0185608
Lyrm2	0.0249525	6.1848e-05	0.0159202	-0.00339109	-0.000248063	0.429936	-0.00255897	-0.00985631	-0.0058845	-0.0350429	0.0183827	0.0301032
Rragd	-0.13729	0.114279	-0.0317361	-0.0222219	0.00576914	-0.0299326	-0.0158793	-0.0111516	-0.0248698	0.0999975	-0.0853467	-0.0353696
4933421O10Rik	0.111669	-0.047712	-0.0117045	0.0268084	0.115496	0.0160746	0.0199772	0.017954	0.0194482	-0.114507	-0.0153871	0.059898
Ube2j1	0.228417	-0.15793	0.0954662	0.0406564	0.0963002	0.0419399	0.0319915	0.0233068	0.0334926	-0.21621	0.130062	0.0462552
Pnrc1	0.0669155	-0.0388645	0.046742	0.00568127	0.0505136	0.00914464	0.00234955	0.000979204	0.00615214	-0.0761255	0.0524147	0.0273924
Rngtt	0.0595878	-0.0242093	0.0699403	0.0175027	0.0553581	0.0139315	0.0112722	0.0156143	0.00704908	-0.0831988	0.0443822	-0.0204017
Akirin2	0.148131	-0.0963456	0.0498966	0.0208551	0.0743292	0.0253801	0.0155694	0.0167413	0.0232576	-0.138973	0.0617827	0.0220617
Orc3	0.0332033	-0.00500642	0.0433737	0.011869	0.0540334	0.00982658	0.0115827	0.0087178	0.00966971	-0.0550356	0.0275315	0.010447
Rars2	0.0109094	0.0384234	0.0965494	0.013631	0.0592659	0.0146693	0.0113368	0.0115534	0.00410381	-0.0698356	0.0392734	0.00315839
Slc35a1	0.141417	-0.0914968	-0.00664234	0.0226061	0.0847224	0.0235136	0.0166932	0.0137754	0.0222423	-0.123609	-0.00104478	0.0484013
Smim8	-0.121019	0.101664	-0.125204	-0.0330317	-0.0528575	-0.0376389	-0.0272307	-0.0304177	-0.0319983	0.129152	-0.120598	0.0309317
Zfp292	0.0606316	-0.00725447	0.0509997	0.023919	0.0862988	0.0208788	0.0129875	0.0160167	0.00538431	-0.0952634	0.0263643	0.021051
C9orf72	0.0481786	0.00225947	0.0674244	0.0165431	0.0696337	0.0173438	0.00825321	0.00671778	0.0135675	-0.0823789	0.0392413	0.0128519
Aco1	0.111477	-0.0695646	0.0100887	0.0158129	0.0583525	0.0173446	0.0139977	0.0114944	0.0182007	-0.104808	0.0331857	0.0199678
Ddx58	0.325039	-0.249282	-0.0103664	0.040784	0.0933285	0.0471014	0.0294252	0.0249906	0.0418427	-0.242372	0.095224	0.146384
Topors	0.134238	-0.0874014	0.0296046	0.0290301	0.0953185	0.0300256	0.0265547	0.0181129	0.0179928	-0.129199	0.0576962	0.00608404
Smim27	0.128425	-0.0574148	-0.0920758	0.281803	0.0665732	0.00374758	0.00676017	0.00764842	0.209604	-0.108048	-0.0490142	0.0806876
Ndufb6	-0.362306	0.464396	0.0279555	-0.0573616	-0.0802378	-0.0740605	0.0205439	0.0318813	-0.0705386	0.167811	-0.0851563	0.0928854
Aptx	0.0576511	0.0306918	0.0696814	0.0289744	0.122726	0.0124913	0.0210969	0.0197949	0.0132962	-0.124514	0.0342476	0.0395319
Dnaja1	0.431548	-0.342669	0.0744746	0.216928	0.13343	0.0728527	0.0454568	0.0360222	0.058982	-0.344054	0.17716	0.130105
Smu1	0.156698	-0.071479	0.075898	0.033081	0.125512	0.0320892	0.308242	0.0237244	0.0231737	-0.179818	0.077959	0.0766149
B4galt1	0.336553	-0.159364	0.194583	0.07878	0.221516	0.0698717	0.0611328	0.0576098	0.0534695	-0.390958	0.175794	0.066404
Bag1	0.122255	-0.060549	0.0503278	0.0129271	0.034526	0.0184756	0.0130962	0.00563177	0.00357494	-0.125223	0.0823439	0.0477923
Chmp5	0.262186	-0.159007	0.0106059	0.0474409	0.180099	0.0555075	0.0393868	0.0316883	0.0386828	-0.251865	0.0370804	0.0742423
Nfx1	0.103768	-0.0270359	0.0801128	0.0257889	0.116782	0.0314679	0.0244588	0.0293332	0.0195872	-0.1395	0.055431	0.046715
Aqp7	-0.0994409	0.13274	-0.055076	-0.00391926	0.072973	-0.0171675	-0.00227565	0.00251796	-0.0134331	0.0419985	-0.0884941	0.0375808
Nol6	0.0805645	-0.00376448	0.120593	0.02909	0.104204	0.0218914	0.021615	0.0301733	0.013678	-0.13846	0.0915345	0.029885
[truncated: 8,311 more rows]

## Sheet: Supplementary Table 7
Supplementary Table 7. Gene lists of each gene module from WGCNA of spatial transcriptome including Csrp3 knock-down and overexpressin mice.
Module A	Module B	Module C	Module D	Module E	Module F	Module G	Module H
Bgn	Rplp1	Hspb1	H2-K1	Cox6c	Myh6	Srgn	Atp8a1
Sparc	Rpl13	Cryab	B2m	Atp5md	Mb	S100a8	Cacna1g
Col3a1	Eef1a1	Flnc	Igtp	Cox7c	Myl3	Arg1	Acvr2a
Mgp	Rpl37	Xirp2	Cd74	Cox7a1	Atp5a1	Ccl6	Gtf3c3
Col1a2	Rps12	Ankrd1	H2-D1	Fabp3	Atp5b	S100a9	Os9
Apoe	Rps8	Fhl1	Gbp6	Cox8b	Pln	Ccl9	Cep19
Fbln1	Rpl41	Csrp3	Iigp1	Cycs	Tnni3	Actb	Ska2
Igfbp7	Rpsa	Rtn4	H2-Ab1	Ndufa4	Atp2a2	Spp1	Exosc3
Ltbp4	Rpl38	Nppb	Gm4841	Ndufa5	Slc25a4	Ccl2	Tmem177
Mfap4	Rps20	Nmrk2	H2-Eb1	Atp5j2	Myl2	AA467197	Tmem168
Col1a1	Rpl13a	Des	F830016B08Rik	Cox5a	Tpm1	Il1rn	Map3k1
Loxl1	Rpl32	Serpine1	H2-Aa	Atp5mpl	Ckmt2	Ccl7	Acox3
Mmp2	Rpl34	Hspa8	Stat1	Atp5l	Hadhb	Hspb1	Mrm2
Lum	Rps27a	Clu	Ccl5	Uqcrb	Idh2	Actg1	Supt3
Cst3	Actg1	Uck2	Psmb8	Cox6a2	Ldhb	Mmp9	Fut8
Col6a2	Rps15a	Actb	Irgm2	Uqcr11	Mdh2	Cd44	Uros
Comp	Rpl11	Synpo2l	H2-Q7	Cox5b	Tcap	Cryab
Pi16	S100a6	Timp1	Psmb10	Atp5k	Tnnt2	Serpine1
Ccn5	Rps21	Actg1	Cxcl9	Ndufb1-ps	Atp5g3	Tgfbi
Ltbp2	Rps16	1110002E22Rik	Cd52	Cox4i1	Ndufa4
Eln	Rpl12	Ier3	Tmsb10	Uqcr10	Aco2
Col5a2	Rpl8	Enah	AW112010	Cox7b	Mdh1
Fbn1	Rpl27a	Klhl41	Tap1	Uqcrq	Ech1
Postn	Rpl3	Msn	Tmsb4x	Ndufc1	Ckm
Serpinf1	Actb	Hspb7	Bst2	Atp5j	Lrrc10
Timp2	Rpl39	Rras2	Irgm1	Ndufa3	Uqcrfs1
Prelp	Rps26	Lmcd1	Fau	Cox6b1	Fhl2
Ecm1	Rpl23	Eef2	Psmb9	Ndufa6	Eno3
Serping1	Rpl15	Tgm2	Psme1	Cox7a2	Acadm
Sfrp2	Rps19	Tubb6	Gbp4	Slc25a4	Ogdh
Ltbp3	Rps4x	Nrap	C1qb	Ndufa13	Fabp3
Pcolce	Rps15	Tnfrsf12a	Gbp2	Micos10	Sdha
Mfap5	Tmsb4x	Eif4a1	Ly6a	Ndufb11	Cox6c
Ccdc80	Rpl18	Rcan1	Ifi27l2a	Pln
Gpx3	Ftl1	Tuba1b	H2-Q6	Atp5h
Fn1	Rps24	Anxa2	Ifitm3	Chchd2
Col5a1	Fau	Rpl3	H2-T23	Ndufb4
Igfbp4	Rpl35a	Lcn2	Ly6e	Atp5e
C1qb	Timp1	Hsp90aa1	C1qa	Uqcrh
Cfh	Rpl28	Srgn	Rps20	Ndufb9
Rcn3	Rpl37a	Slc38a2	Selenow	Mpc2
Dcn	Ppia	Itga5	Rpl21	Ndufb8
Fmod	Rpl21	Hspa5	Cst3	Ndufv3
Ctsd	Rps23	Sprr1a	Serf2	Chchd10
Col16a1	Rack1	Neat1	Irf7	Fhl2
Fstl1	Rpl31	Ldha	Gapdh
Lrp1	Rpl5	Ccl6	Psme2
Hspg2	Rps14	Ccl2
Gsn	Vim	Prg4
Crip1	Rps3	Ankrd2
Bmp1	Rpl36	Bcr
Adamts2	Rpl14	Spcs3
Itgb5	Rplp0	Ccn2
Lamb2	Rps3a1	Rack1
Lgals1	Rpl7	Atf4
Myh7	Rpl10a	Ehd4
Sfrp1	Rpl18a	Rplp1
Serf2	Rps10	Rpsa
C1qtnf6	Rps7	Xirp1
Col14a1	Tmsb10	Pakap.1
Htra3	Anxa2	Hbegf
Adamtsl2	Rpl22	Rpl13a
Col6a1	Rtn4	Itga7
C1qa	Rpl19	Mif
Ptgis	Cryab	Tuba1c
Cilp	Rpl6	Nme1
Igfbp6	Rps13	Slc2a1
Fxyd6	Ifitm3	Pfkp
Nppa	Rps28	Pgam1
Mxra8	Tubb5	Rpl12
Ifi27l2a	Hspb1	Ube2d3
Mmp23	Rps11	P4hb
Aebp1	Rpl30	Rps15
Rbp1	Cfl1	Pdlim5
Ace	Tyrobp	Ankrd23
Cygb	Cd63	Esd
Mtch1	Ankrd1	Eef1a1
Pkd1	Arpc1b	Rpl8
Dpt	Rpl29
Eef1a1	Rps9
Lox	Rpl26
Ckb	Lgals1
C4b	Eif4a1
Fau	Rps18
Ogn	Tuba1b
Itgbl1	Rps2
S100a6	Rpl17
Pmepa1	Eif5a
Col15a1	Msn
Col8a1
Aspn
Col4a1
Ly6e
Selenom
Emp1
C3
Tuba1a
Itm2a
Dkk3
Myl6
Ctsb
Gas6
Tgfb3
Tmsb10
Phlda3
Ifitm2
Pmp22
Fbln5
Fndc1
Ssc5d
Lyz2
Col8a2
Egfl7
Tspo
Vim
Id3
Ptn
Mdk
Ptms
Chpf
C1qc
Timp3
Adamts10
Hexa
Crispld2
Serpinh1
Mrc2
Marcks
Col6a3
Nbl1
Ftl1
Mybpc3
Selenop
Scarf2
Ccl21a
Gpx1
Rrbp1
Flna
Fbln2
Itm2b
Cd34
Nupr1
H2-Ab1
Mfge8
Stab1
Frzb
Col4a2
Actb
Cpxm1
Cd248
Olfml3
Ctsz
Thbs2
Csrp2
Meg3
Npdc1
Islr
H2-D1
Grn
Pamr1
Gnb2
Lgals3bp
Loxl3
Npc2
Sod3
H2-Eb1
Gas1
Thbs3
App
Tagln2
Pam
Tmem119
Cavin1
Fibin
B2m
Ppib
Psap
Axl
Arhgdia
Trf
Rpl13a
Entpd2
Mcrip1
Cd81
Mfap2
Dap
Ptma
Ptprs
Lamp1
Lhfp
Cyb5r3
Lama4
Cd74
Tmsb4x
Eva1b
Emilin1
Dpysl2
Selenow
Crlf1
Olfml2b
C1ra
Cavin3
Anxa5
Emp3
Pdgfrl
Abi3bp
Col12a1
Spon2
Pea15a
Atox1
Lsp1
Lamc1
Ifitm3
H2-K1
Csrp1
H2-Aa
Il11ra1
Thbs4
Serpine2
Prss23
Ctsl
Pld3
Cpxm2
Myl12b
Tmem45a
Itm2c
Meox1
Ddx5
