# Supplementary material for: Spatiotemporal transcriptome analysis reveals critical roles for mechano-sensing genes at the border zone in remodeling after myocardial infarction
Source: Nat Cardiovasc Res. 2022 Nov 17;1(11):1072–83. doi: 10.1038/s44161-022-00140-7 (PMC11358009; doi:10.1038/s44161-022-00140-7)
Supplement: Supplementary file 3 — Top 150 genes or all genes (if fewer than 150) of positively differentially expressed genes (DEGs) of each cluster ranked by avg_log2FC in snRNA-seq. DEGs were defined as p_val_adj < 0.05 and avg_log2FC > 0.25. p_val_adj, P value adjusted for multiple testing based on Bonferroniʼs correction; avg log2FC, average log2 fold change between cluster of interest and all other clusters; Pct. 1, percentage of cells in the cluster with detectable marker expression; Pct. 2, percentage of cells in all other clusters with detectable marker expression. [file 44161_2022_140_MOESM3_ESM.xlsx]

## Sheet: Figure. 1e
Cluster 0 marker genes top 150						Cluster 1 marker genes top 150						Cluster 2 marker genes top 150
gene_name	p_val	avg_log2FC	pct.1	pct.2	p_val_adj	gene_name	p_val	avg_log2FC	pct.1	pct.2	p_val_adj	gene_name	p_val	avg_log2FC	pct.1	pct.2	p_val_adj
Mybpc3	1.2938e-122	0.654818	0.952	0.895	4.17536e-118	Angpt1	4.12702e-201	1.31996	0.637	0.254	1.33187e-196	Xirp2	0	3.60117	0.966	0.633	0
Ivns1abp	1.30754e-102	0.651534	0.891	0.836	4.2197e-98	Pdk4	6.30801e-168	0.979177	0.75	0.396	2.03572e-163	Ankrd1	0	2.71065	0.964	0.407	0
Myh6	6.31006e-207	0.632554	0.998	0.969	2.03638e-202	Gm35041	4.97153e-130	0.928534	0.353	0.105	1.60441e-125	Gm13601	0	2.57133	0.381	0.02	0
Tnni3	2.74599e-111	0.596121	0.932	0.892	8.86186e-107	Fgf14	1.83973e-134	0.914514	0.751	0.439	5.93718e-130	Enah	0	2.47278	0.952	0.558	0
Rnf207	3.61678e-44	0.585659	0.623	0.568	1.16721e-39	Jun	2.73996e-174	0.888276	0.846	0.5	8.84241e-170	Flnc	0	2.45652	0.885	0.448	0
Coro6	1.73434e-57	0.582357	0.819	0.8	5.59707e-53	Slit3	3.42965e-85	0.868001	0.168	0.033	1.10682e-80	Ppm1e	0	2.20352	0.739	0.184	0
Lamb2	3.58274e-14	0.544865	0.378	0.343	1.15622e-09	Atf3	4.94989e-134	0.823846	0.752	0.423	1.59743e-129	Uck2	0	2.19856	0.738	0.194	0
Lgals4	8.65466e-29	0.543004	0.58	0.524	2.79303e-24	Plxdc2	3.98229e-116	0.801174	0.235	0.049	1.28516e-111	Nppa	5.27294e-196	2.13269	0.367	0.072	1.70168e-191
Kcnip2	2.72349e-14	0.541091	0.315	0.267	8.78925e-10	Fos	1.28123e-130	0.760317	0.709	0.371	4.1348e-126	Sorbs2os	3.01259e-256	2.00729	0.572	0.176	9.72223e-252
Smtn	1.24138e-45	0.532502	0.679	0.62	4.00617e-41	Rbfox1	2.7764e-98	0.723568	0.795	0.534	8.96e-94	Rtn4	2.72649e-256	1.97393	0.392	0.062	8.79891e-252
Doc2g	6.3495e-13	0.528424	0.334	0.292	2.04911e-08	Egr1	1.09624e-110	0.723508	0.729	0.426	3.53778e-106	Rras2	2.57037e-262	1.9634	0.604	0.191	8.2951e-258
Gm17428	2.9471e-19	0.47805	0.483	0.443	9.51089e-15	9530026P05Rik	4.76605e-99	0.721357	0.727	0.446	1.5381e-94	Myh7	1.1408e-59	1.87686	0.459	0.29	3.68158e-55
Tnnt2	3.8041e-132	0.47699	0.998	0.996	1.22766e-127	Gm12381	5.9078e-51	0.668254	0.464	0.275	1.90657e-46	Col4a1	3.0088e-296	1.81281	0.628	0.183	9.70999e-292
Pde4a	1.08877e-10	0.476605	0.344	0.316	3.51369e-06	Nr4a3	3.82064e-66	0.662452	0.339	0.151	1.233e-61	Zfp697	1.02674e-303	1.8034	0.745	0.302	3.31351e-299
Dgkz	4.98161e-08	0.476327	0.324	0.308	0.00160767	Rgs6	1.3667e-92	0.657937	0.802	0.536	4.41063e-88	Fhl1	4.58586e-233	1.74032	0.547	0.167	1.47995e-228
Eno3	3.19049e-09	0.475617	0.285	0.252	0.000102963	Pdzrn4	1.51343e-94	0.656327	0.637	0.35	4.88415e-90	Picalm	3.01825e-255	1.73038	0.78	0.396	9.74049e-251
Adcy6	1.37757e-15	0.473023	0.505	0.499	4.4457e-11	Dlc1	1.92205e-136	0.649483	0.962	0.834	6.20284e-132	Msn	1.47253e-296	1.66236	0.493	0.097	4.75214e-292
Myh7b	5.97144e-38	0.461182	0.683	0.589	1.9271e-33	Junb	1.31244e-89	0.641016	0.429	0.184	4.2355e-85	Tlr4	3.11911e-280	1.6412	0.75	0.313	1.0066e-275
Lrtm1	1.04296e-08	0.458077	0.21	0.169	0.000336584	Mir133a-1hg	2.38537e-96	0.63471	0.706	0.419	7.69806e-92	Clic5	0	1.63905	0.832	0.4	0
Crip2	7.31499e-14	0.456356	0.497	0.484	2.36069e-09	Mylk4	4.95657e-87	0.626823	0.545	0.274	1.59958e-82	Tgfb2	1.99624e-207	1.63486	0.311	0.044	6.44227e-203
Fblim1	1.37789e-19	0.449014	0.559	0.538	4.44674e-15	Kcnj3	1.60821e-92	0.624797	0.673	0.388	5.19002e-88	Synpo2l	8.88672e-298	1.6112	0.583	0.148	2.86792e-293
Hs3st5	3.26066e-28	0.445831	0.624	0.56	1.05228e-23	Btg2	3.23494e-89	0.612592	0.763	0.494	1.04398e-84	Otulin	2.59569e-272	1.59959	0.613	0.188	8.37681e-268
Slc4a3	2.97285e-38	0.442398	0.797	0.774	9.59397e-34	Mpped2	9.9592e-78	0.595461	0.419	0.191	3.21403e-73	Sorbs2	0	1.56662	0.995	0.952	0
Lars2	1.20767e-25	0.43182	0.77	0.798	3.89739e-21	Gm30382	1.20853e-90	0.594641	0.67	0.369	3.90016e-86	Fgfr2	5.93984e-168	1.48723	0.767	0.47	1.91691e-163
Mhrt	4.14135e-86	0.431071	0.968	0.9	1.3365e-81	Pdgfd	1.09647e-68	0.563592	0.301	0.12	3.53853e-64	Gask1b	1.15791e-283	1.46103	0.341	0.03	3.73681e-279
Gm31251	2.72208e-59	0.430381	0.891	0.823	8.7847e-55	Ier2	1.22068e-79	0.558303	0.294	0.104	3.93937e-75	Itga5	2.81665e-208	1.44794	0.619	0.234	9.08989e-204
Ppara	3.66e-41	0.419897	0.784	0.74	1.18116e-36	Lmod2	4.33098e-126	0.546609	0.981	0.909	1.39769e-121	Shroom3	2.64481e-151	1.41409	0.836	0.592	8.53534e-147
Asb14	1.84957e-09	0.419012	0.413	0.406	5.96895e-05	Ppargc1a	4.16903e-67	0.531974	0.945	0.784	1.34543e-62	Pakap.1	1.46698e-181	1.40216	0.84	0.58	4.73425e-177
Pfkfb2	5.75544e-11	0.407284	0.456	0.449	1.8574e-06	Gm24474	5.00501e-71	0.531615	0.465	0.232	1.61522e-66	Aopep	0	1.39775	0.959	0.722	0
Gm42418	1.61427e-59	0.406954	1	1	5.20957e-55	D830032E09Rik	1.99893e-65	0.509947	0.721	0.479	6.45094e-61	Klhl41	8.74644e-189	1.381	0.339	0.063	2.82265e-184
Vegfa	1.70584e-44	0.395566	0.891	0.871	5.5051e-40	Irs2	2.97961e-56	0.509907	0.485	0.273	9.61581e-52	Usp53	4.43885e-127	1.37448	0.288	0.069	1.43251e-122
Gck	8.15347e-07	0.383161	0.147	0.113	0.0263129	Pde7b	1.70559e-60	0.507331	0.698	0.465	5.50429e-56	Hbegf	6.19626e-186	1.31943	0.343	0.064	1.99966e-181
Mylk3	1.39686e-26	0.382942	0.67	0.632	4.50794e-22	Pde1c	2.15412e-59	0.501179	0.739	0.515	6.95179e-55	Col4a2	6.52568e-177	1.31686	0.712	0.378	2.10597e-172
Cpt1b	1.88264e-14	0.377831	0.593	0.625	6.07566e-10	Pln	4.31742e-100	0.490699	0.968	0.833	1.39332e-95	Tspan9	3.89489e-160	1.26824	0.395	0.109	1.25696e-155
Atp1a2	3.7192e-08	0.37325	0.469	0.476	0.00120026	Ripor2	3.62966e-73	0.486348	0.462	0.223	1.17136e-68	Itgb1	3.92018e-147	1.26442	0.583	0.267	1.26512e-142
Cmss1	2.23682e-34	0.362842	0.96	0.968	7.21867e-30	Rrad	1.5164e-52	0.474283	0.558	0.341	4.89373e-48	Smpx	1.28006e-132	1.24448	0.609	0.314	4.13102e-128
Myl2	4.26944e-47	0.360343	0.961	0.965	1.37784e-42	Auts2	1.62712e-76	0.452542	0.927	0.781	5.25105e-72	Nrap	4.69449e-196	1.22121	0.928	0.783	1.51501e-191
Atcayos	1.72505e-08	0.356946	0.504	0.516	0.000556708	Pitpnc1	3.23154e-56	0.448865	0.566	0.329	1.04288e-51	Nuak1	1.79041e-145	1.19589	0.573	0.249	5.77801e-141
Dmpk	2.55698e-13	0.350773	0.647	0.684	8.25189e-09	Atp1a1	1.87869e-53	0.441953	0.847	0.664	6.0629e-49	Creb5	6.89204e-167	1.18396	0.611	0.261	2.2242e-162
Vldlr	1.02271e-06	0.350326	0.514	0.547	0.0330049	Rabgap1l	1.93865e-46	0.43732	0.722	0.515	6.25641e-42	Mapk4	5.6072e-136	1.1356	0.44	0.154	1.80956e-131
Srrm1	7.42773e-09	0.347341	0.564	0.608	0.000239708	Magi2	3.08455e-80	0.433373	0.981	0.918	9.95447e-76	Actn1	1.92554e-95	1.11868	0.262	0.074	6.2141e-91
Asb2	2.89026e-21	0.340548	0.701	0.667	9.32745e-17	Tecrl	2.21102e-57	0.432854	0.735	0.489	7.13539e-53	Myh9	1.73417e-126	1.11357	0.319	0.086	5.5965e-122
Metap1d	7.15636e-09	0.340266	0.537	0.572	0.00023095	Phkg1	1.51473e-63	0.421605	0.298	0.12	4.88833e-59	Igf2r	2.69001e-115	1.10925	0.6	0.318	8.6812e-111
Hmcn1	1.15161e-18	0.339131	0.689	0.691	3.71647e-14	Gm40841	4.07384e-64	0.419182	0.262	0.097	1.31471e-59	Mical2	7.00997e-143	1.10427	0.729	0.43	2.26226e-138
Pygm	6.5331e-07	0.33744	0.463	0.482	0.0210836	Pik3r1	3.27802e-46	0.419153	0.793	0.603	1.05788e-41	Atxn10	2.8577e-126	1.09839	0.472	0.189	9.22238e-122
Ppip5k2	7.66887e-18	0.321252	0.671	0.665	2.4749e-13	Jund	7.45979e-66	0.418692	0.295	0.116	2.40742e-61	Pdlim3	2.46407e-99	1.09526	0.415	0.171	7.95206e-95
Kcnd2	2.24653e-29	0.32019	0.794	0.706	7.25001e-25	Gm36827	3.53571e-45	0.417771	0.391	0.212	1.14104e-40	Des	4.83579e-135	1.08778	0.728	0.435	1.56061e-130
Pnisr	3.11472e-08	0.313741	0.61	0.663	0.00100518	Rhobtb1	7.09494e-48	0.410429	0.748	0.529	2.28968e-43	Slc6a6	4.63079e-130	1.08621	0.538	0.232	1.49445e-125
Acacb	2.45806e-19	0.312329	0.728	0.73	7.93265e-15	Rgs2	6.77001e-48	0.408024	0.186	0.067	2.18482e-43	Pakap	1.20392e-103	1.08351	0.627	0.368	3.88529e-99
Slc27a1	7.95222e-08	0.311317	0.511	0.522	0.00256634	Abhd18	8.5394e-55	0.407506	0.485	0.269	2.75583e-50	Azin1	8.15461e-112	1.08309	0.5	0.228	2.63166e-107
Sbk1	2.08064e-08	0.309872	0.598	0.623	0.000671463	Fgf13	1.35094e-80	0.407346	0.988	0.955	4.35974e-76	Pdlim5	7.72302e-303	1.07557	0.991	0.94	2.49237e-298
Ubc	2.24369e-07	0.309567	0.663	0.718	0.00724083	Fbn2	2.62214e-43	0.405595	0.124	0.035	8.46216e-39	Rnf115	2.83071e-125	1.04539	0.396	0.134	9.13527e-121
Casz1	9.94282e-10	0.305899	0.625	0.663	3.20875e-05	Atp2a2	1.34482e-105	0.405378	0.995	0.969	4.34002e-101	Igf2bp2	3.08354e-122	1.03975	0.421	0.153	9.95121e-118
Cmya5	8.94322e-16	0.294225	0.733	0.72	2.88616e-11	Foxo3	3.08235e-52	0.404707	0.54	0.321	9.94736e-48	Pfkp	5.12057e-106	1.02816	0.487	0.218	1.65251e-101
Fabp3	5.14761e-09	0.291196	0.676	0.692	0.000166124	Gramd1b	2.94593e-54	0.404468	0.67	0.425	9.50709e-50	Usp28	6.2829e-117	1.01293	0.738	0.504	2.02762e-112
Camk1d	2.19108e-08	0.287651	0.762	0.827	0.000707106	Ext1	6.89214e-41	0.39946	0.65	0.443	2.22423e-36	Adamts1	1.24041e-74	1.01267	0.398	0.183	4.00304e-70
Mb	8.45766e-08	0.285811	0.637	0.677	0.00272946	Nfia	1.10052e-53	0.396154	0.853	0.673	3.5516e-49	Lamc1	4.18655e-112	1.00284	0.364	0.124	1.35108e-107
Gphn	6.94388e-20	0.268377	0.905	0.933	2.24093e-15	Nr4a1	2.41773e-56	0.390977	0.683	0.435	7.80249e-52	Gm12295	1.12884e-122	1.0022	0.757	0.478	3.643e-118
Txlnb	3.42346e-12	0.262913	0.69	0.704	1.10482e-07	Gpcpd1	2.21614e-40	0.389858	0.83	0.658	7.15194e-36	Ankrd10	5.08306e-113	0.989176	0.641	0.357	1.64041e-108
Art1	3.53934e-10	0.262095	0.614	0.613	1.14222e-05	Tcap	1.62014e-53	0.382441	0.867	0.676	5.22851e-49	Hipk2	5.98307e-101	0.982181	0.622	0.364	1.93086e-96
Ttn	1.17095e-27	0.258674	0.999	0.999	3.77888e-23	Ccbe1	4.18043e-57	0.379848	0.255	0.1	1.34911e-52	Zfp568	1.21424e-117	0.976857	0.494	0.212	3.91858e-113
Gm26917	8.99946e-11	0.254618	0.854	0.89	2.90431e-06	Pde4d	3.80957e-83	0.375892	0.996	0.979	1.22943e-78	Xirp1	1.44002e-117	0.969466	0.65	0.335	4.64722e-113
Sptbn1	1.22575e-19	0.250435	0.915	0.94	3.95573e-15	Fosb	1.49132e-41	0.375526	0.103	0.026	4.81279e-37	Rapgef1	7.85395e-123	0.964899	0.653	0.355	2.53463e-118
						Gm47644	6.60159e-48	0.375396	0.322	0.158	2.13047e-43	Ammecr1	3.39306e-97	0.96405	0.537	0.28	1.09501e-92
						Kcnd2	1.28398e-19	0.374913	0.799	0.722	4.14366e-15	Dpysl3	6.04761e-89	0.96283	0.264	0.08	1.95169e-84
						Art3	6.00109e-41	0.37405	0.803	0.628	1.93667e-36	Lpp	1.809e-140	0.944356	0.868	0.666	5.838e-136
						Ank2	4.48433e-68	0.369576	0.975	0.889	1.44718e-63	Rbpms	7.35321e-124	0.936911	0.926	0.798	2.37303e-119
						Gm26862	6.97298e-54	0.369501	0.492	0.27	2.25032e-49	Osmr	4.99076e-175	0.929042	0.231	0.023	1.61062e-170
						Fhod3	3.36439e-84	0.365805	0.99	0.954	1.08576e-79	Gm26632	2.17263e-107	0.922678	0.319	0.098	7.01152e-103
						Dusp1	4.80742e-47	0.365311	0.408	0.218	1.55145e-42	Cd44	2.2334e-81	0.921259	0.235	0.068	7.20764e-77
						Abcc9	1.01055e-53	0.364705	0.568	0.331	3.26124e-49	1110002E22Rik	2.3145e-61	0.916217	0.306	0.132	7.46935e-57
						Dock4	1.9679e-50	0.363402	0.448	0.245	6.35079e-46	Hectd2os	2.90777e-127	0.916173	0.792	0.515	9.38394e-123
						Fign	8.21864e-50	0.360121	0.457	0.251	2.65232e-45	Nppb	4.45007e-103	0.907728	0.712	0.416	1.43613e-98
						Cabcoco1	3.30306e-54	0.359447	0.361	0.174	1.06596e-49	Zbtb38	8.43879e-116	0.902654	0.621	0.325	2.72337e-111
						D830005E20Rik	1.64024e-53	0.357772	0.949	0.844	5.29339e-49	Serpine1	1.45134e-72	0.901359	0.49	0.254	4.68375e-68
						Zfp385b	8.76998e-39	0.357747	0.346	0.188	2.83025e-34	Camk2d	3.84238e-147	0.900395	0.937	0.807	1.24001e-142
						Rps6ka5	5.19143e-59	0.353576	0.342	0.155	1.67538e-54	Dmd	0	0.887001	0.995	0.993	0
						Fbxo32	3.87588e-41	0.353118	0.683	0.477	1.25082e-36	Kalrn	5.7145e-88	0.884973	0.421	0.186	1.84418e-83
						Mlf1	1.13718e-43	0.351367	0.369	0.194	3.66992e-39	Nrxn3	3.78742e-76	0.884744	0.103	0.01	1.22228e-71
						Sqstm1	5.11959e-40	0.350594	0.4	0.227	1.65219e-35	1700025G04Rik	2.66332e-84	0.867454	0.573	0.327	8.59505e-80
						Lpl	4.96233e-43	0.348967	0.892	0.752	1.60144e-38	Lrrfip1	6.67641e-149	0.86685	0.931	0.795	2.15461e-144
						Cited2	6.42817e-34	0.348924	0.216	0.104	2.0745e-29	Actn4	5.33306e-102	0.858097	0.443	0.184	1.72109e-97
						Homer1	5.40549e-39	0.348758	0.527	0.331	1.74446e-34	Rock2	2.4083e-92	0.844794	0.803	0.61	7.77208e-88
						Lifr	1.78128e-53	0.348655	0.365	0.175	5.74854e-49	Resf1	9.77807e-62	0.844549	0.691	0.504	3.15558e-57
						Dip2c	5.74777e-54	0.348139	0.915	0.774	1.85492e-49	Shb	2.74773e-85	0.836733	0.656	0.411	8.86749e-81
						Kcnn2	3.82816e-42	0.344086	0.846	0.665	1.23543e-37	Prkab2	1.67518e-95	0.83407	0.276	0.081	5.40615e-91
						Cradd	3.21916e-42	0.343208	0.509	0.311	1.03889e-37	Ehd4	6.59791e-86	0.8227	0.763	0.549	2.12928e-81
						Ctnnal1	1.68779e-41	0.34316	0.321	0.164	5.44682e-37	Gm13481	1.10904e-76	0.813394	0.571	0.317	3.57911e-72
						Ptprd	3.17107e-44	0.341207	0.57	0.358	1.02337e-39	Cfl2	6.82558e-98	0.809506	0.451	0.194	2.20275e-93
						Gja1	1.32491e-28	0.340831	0.68	0.515	4.27576e-24	Ankrd23	1.08232e-93	0.808598	0.802	0.577	3.49285e-89
						Adra1a	1.46434e-36	0.338596	0.571	0.377	4.72571e-32	Fam13a	6.7787e-48	0.79889	0.512	0.343	2.18762e-43
						Gm42941	1.19514e-53	0.338533	0.34	0.159	3.85695e-49	Ccn2	1.25785e-72	0.798264	0.331	0.133	4.05934e-68
						Hspb1	1.20709e-35	0.336384	0.634	0.446	3.89553e-31	Herc4	3.31859e-78	0.785629	0.524	0.284	1.07098e-73
						Zfp36	3.64099e-40	0.334379	0.28	0.138	1.17502e-35	Gm37982	1.84877e-162	0.785338	0.185	0.012	5.96636e-158
						Cpeb3	5.7795e-44	0.333995	0.896	0.738	1.86516e-39	Kif5b	2.01492e-93	0.785267	0.674	0.412	6.50256e-89
						Ccdc141	1.16637e-50	0.332261	0.917	0.782	3.76411e-46	Tacc2	3.90757e-143	0.782728	0.987	0.956	1.26105e-138
						Slc25a33	1.17331e-43	0.330896	0.327	0.164	3.7865e-39	Cald1	5.16337e-90	0.779471	0.136	0.017	1.66632e-85
						Ncald	4.14113e-46	0.330625	0.358	0.182	1.33643e-41	Ube2d3	4.66539e-73	0.76586	0.575	0.344	1.50561e-68
						Rasgef1b	5.28054e-40	0.330017	0.355	0.191	1.70414e-35	Arhgef12	1.36761e-99	0.765569	0.814	0.62	4.41355e-95
						Thrb	1.11642e-45	0.329962	0.885	0.726	3.60292e-41	Tln1	9.31057e-78	0.764389	0.306	0.113	3.00471e-73
						Dgat2	8.82537e-37	0.329947	0.409	0.238	2.84812e-32	Airn	3.70016e-107	0.764229	0.982	0.953	1.19411e-102
						Mylk3	1.33181e-45	0.329781	0.803	0.578	4.29802e-41	Nmrk2	1.01023e-88	0.763344	0.197	0.043	3.2602e-84
						Wnk2	1.41049e-47	0.327165	0.521	0.301	4.55192e-43	Tox3	2.2209e-55	0.76121	0.205	0.07	7.16729e-51
						Zfp521	5.68156e-42	0.327101	0.434	0.246	1.83355e-37	Scn5a	1.09482e-76	0.757839	0.864	0.74	3.5332e-72
						Galnt17	2.54228e-40	0.324902	0.284	0.14	8.20445e-36	Celf2	1.5013e-165	0.753866	0.986	0.933	4.84498e-161
						Erbb4	3.45712e-38	0.323427	0.903	0.766	1.11568e-33	Csrp3	7.54136e-87	0.751498	0.814	0.599	2.43375e-82
						Txlnb	9.28616e-43	0.323097	0.834	0.634	2.99683e-38	Efna5	2.08848e-59	0.749787	0.681	0.477	6.73995e-55
						Tcp11l2	2.96175e-46	0.321046	0.382	0.2	9.55817e-42	Igf1r	6.60329e-53	0.742501	0.58	0.387	2.13101e-48
						Epha4	3.07632e-39	0.32104	0.419	0.24	9.9279e-35	Tgfbr1	1.55713e-59	0.742329	0.308	0.134	5.02516e-55
						Ppp2r3a	4.3596e-36	0.320799	0.775	0.577	1.40693e-31	Filip1	5.98145e-114	0.739958	0.917	0.827	1.93033e-109
						Sik3	1.86391e-36	0.320415	0.821	0.641	6.01522e-32	Cx3cr1	2.2297e-59	0.736954	0.201	0.064	7.19568e-55
						Il15	8.63523e-43	0.317433	0.301	0.147	2.78676e-38	Gbe1	4.44689e-40	0.730925	0.439	0.272	1.4351e-35
						Synpo2	7.26347e-37	0.316144	0.788	0.595	2.34407e-32	Grk5	1.6848e-62	0.7298	0.546	0.322	5.43719e-58
						Tfdp2	2.04925e-39	0.316082	0.648	0.43	6.61333e-35	Lmcd1	1.22591e-46	0.724008	0.225	0.092	3.95626e-42
						Plcl1	4.00338e-39	0.315384	0.209	0.09	1.29197e-34	Mast4	1.34531e-58	0.721199	0.594	0.39	4.34158e-54
						Zfand5	1.94369e-38	0.312109	0.504	0.309	6.27268e-34	Prkg1	4.8938e-84	0.719275	0.919	0.796	1.57933e-79
						Mhrt	3.58381e-57	0.311846	0.988	0.904	1.15657e-52	Gm41505	1.17933e-75	0.714016	0.234	0.069	3.80595e-71
						Esrrb	3.30723e-42	0.311293	0.507	0.3	1.06731e-37	Myo18b	1.97772e-106	0.71398	0.897	0.75	6.38251e-102
						Rnd3	5.39049e-32	0.310315	0.174	0.077	1.73962e-27	Pam	5.41672e-82	0.71365	0.844	0.667	1.74808e-77
						Dnajb4	1.79571e-33	0.308408	0.533	0.349	5.7951e-29	Mypn	1.14242e-94	0.713142	0.874	0.733	3.68682e-90
						Trabd2b	1.61893e-39	0.307688	0.815	0.632	5.2246e-35	Atp6v1h	4.26456e-65	0.71025	0.333	0.146	1.37626e-60
						Nr3c2	2.03493e-35	0.307553	0.717	0.515	6.56714e-31	Gnao1	1.03886e-84	0.709613	0.224	0.058	3.35261e-80
						Esrrg	2.13366e-48	0.306261	0.951	0.851	6.88575e-44	Man2a1	2.57393e-52	0.707708	0.56	0.369	8.30657e-48
						Zbtb20	4.5309e-68	0.305456	0.994	0.971	1.46221e-63	Vcl	4.63386e-56	0.706397	0.627	0.446	1.49544e-51
						Rora	1.66851e-42	0.305273	0.903	0.758	5.38462e-38	B4galt1	1.86725e-69	0.69785	0.675	0.448	6.02597e-65
						Psd3	1.70431e-30	0.305233	0.438	0.271	5.50016e-26	Dusp27	5.02166e-70	0.694657	0.467	0.239	1.62059e-65
						Tbc1d4	3.00328e-36	0.302148	0.824	0.643	9.69218e-32	Neat1	6.17863e-87	0.685487	0.997	0.98	1.99397e-82
						Pdzd2	2.33129e-29	0.300138	0.737	0.563	7.52352e-25	Fkbp5	2.41232e-55	0.682093	0.303	0.133	7.78505e-51
						Polr2a	2.14749e-31	0.299573	0.195	0.092	6.93038e-27	Wdfy1	1.96903e-80	0.675681	0.264	0.084	6.35445e-76
						Prkd1	2.89096e-42	0.299469	0.221	0.095	9.32971e-38	Man1a	5.77124e-42	0.675635	0.52	0.342	1.86249e-37
						Grm1	1.41785e-28	0.29923	0.843	0.726	4.5757e-24	Tent5a	6.45099e-74	0.670328	0.332	0.13	2.08186e-69
						Bnip3	1.01629e-31	0.298625	0.354	0.207	3.27978e-27	Pdzrn3	1.62231e-29	0.666273	0.736	0.63	5.23552e-25
						Fchsd2	6.16095e-39	0.296017	0.383	0.212	1.98826e-34	Ppm1b	4.66267e-61	0.662599	0.421	0.219	1.50474e-56
						Gab1	3.82659e-43	0.295072	0.54	0.323	1.23492e-38	Aff1	1.57416e-50	0.65876	0.647	0.463	5.08013e-46
						Cd36	4.09417e-41	0.29452	0.923	0.796	1.32127e-36	Large1	3.62093e-94	0.658075	0.946	0.86	1.16855e-89
						Gm49708	1.72109e-33	0.293782	0.528	0.34	5.55431e-29	Tnfrsf12a	2.55477e-94	0.65746	0.296	0.09	8.24474e-90
						Ablim1	9.2028e-52	0.293049	0.982	0.928	2.96993e-47	Cblb	1.64448e-38	0.655613	0.451	0.29	5.30707e-34
						Ghr	1.78097e-37	0.292961	0.889	0.765	5.74754e-33	Klf6	3.52566e-68	0.651168	0.253	0.087	1.1378e-63
						Ppip5k2	6.46198e-35	0.292203	0.805	0.604	2.08541e-30	Ctps	9.24257e-67	0.648897	0.199	0.058	2.98276e-62
						Aff2	2.19973e-31	0.291356	0.248	0.128	7.09898e-27	Clu	4.38888e-36	0.648436	0.327	0.183	1.41638e-31
						Arhgap26	1.29858e-39	0.290397	0.92	0.796	4.19079e-35	Fermt2	1.00025e-58	0.643011	0.782	0.616	3.22799e-54
						Mtss1	6.83643e-40	0.289245	0.417	0.233	2.20625e-35	Bcl2	1.12714e-69	0.642441	0.184	0.047	3.63751e-65
						Fbxw7	2.46898e-34	0.288622	0.517	0.329	7.96788e-30	Magi1	1.40634e-47	0.63763	0.691	0.522	4.53854e-43
						Ptprg	4.97354e-30	0.288185	0.769	0.601	1.60506e-25	Ugp2	1.80931e-28	0.637493	0.528	0.387	5.839e-24
						Acss1	2.03081e-34	0.287982	0.794	0.605	6.55382e-30	Rusc2	1.02556e-76	0.636873	0.272	0.091	3.30969e-72
						Arhgap20	1.68234e-34	0.287908	0.302	0.162	5.42925e-30	Actc1	4.61087e-66	0.635471	0.848	0.679	1.48802e-61
						Fry	3.80233e-33	0.287906	0.87	0.732	1.22709e-28	Mt2	2.83955e-48	0.634939	0.193	0.069	9.16379e-44
						Apex2	2.01353e-40	0.286555	0.301	0.151	6.49805e-36	Pvt1	4.87217e-76	0.632449	0.16	0.033	1.57235e-71
						Smyd3	5.21177e-36	0.286195	0.503	0.311	1.68194e-31	Efhd2	3.39994e-91	0.630033	0.143	0.019	1.09723e-86
						Neo1	2.7626e-44	0.285771	0.59	0.362	8.91546e-40	Atp13a3	7.59125e-71	0.629466	0.248	0.082	2.44985e-66
