# Supplementary material for: Spatiotemporal transcriptome analysis reveals critical roles for mechano-sensing genes at the border zone in remodeling after myocardial infarction
Source: Nat Cardiovasc Res. 2022 Nov 17;1(11):1072–83. doi: 10.1038/s44161-022-00140-7 (PMC11358009; doi:10.1038/s44161-022-00140-7)
Supplement: Supplementary file 4 — Top 100 genes or all genes (if fewer than 100) of positively differentially expressed genes (DEGs) of each cluster ranked by avg_log2FC in spatial transcriptomics. DEGs were defined as p_val_adj < 0.05 and avg_log2FC > 0.25. p_val_adj, P value adjusted for multiple testing based on Bonferroniʼs correction; avg log2FC, average log2 fold change between cluster of interest and all other clusters; Pct. 1, percentage of cells in the cluster with detectable marker expression; Pct. 2, percentage of cells in all other clusters with detectable marker expression. [file 44161_2022_140_MOESM4_ESM.xlsx]

## Sheet: Figure. 2d
Cluster Green marker genes						Cluster Red marker genes						Cluster Gray marker genes top 100						Cluster Blue marker genes top 100						Cluster Yellow marker genes						Cluster Turquoise marker genes top 100						Cluster Orange marker genes
gene_name	p_val	avg_log2FC	pct.1	pct.2	p_val_adj	gene_name	p_val	avg_log2FC	pct.1	pct.2	p_val_adj	gene_name	p_val	avg_log2FC	pct.1	pct.2	p_val_adj	gene_name	p_val	avg_log2FC	pct.1	pct.2	p_val_adj	gene_name	p_val	avg_log2FC	pct.1	pct.2	p_val_adj	gene_name	p_val	avg_log2FC	pct.1	pct.2	p_val_adj	gene_name	p_val	avg_log2FC	pct.1	pct.2	p_val_adj
mt-Nd1	0	0.870339	1	1	0	Ankrd1	8.92797e-166	0.445026	1	0.996	2.8824e-161	Nppa	0	2.06676	1	0.992	0	Col1a1	0	3.34968	0.994	0.842	0	Hbb-bs	0	3.34608	1	0.769	0	S100a8	2.0358e-146	1.73717	0.687	0.287	6.57258e-142	Myl9	4.31557e-86	2.03011	0.981	0.611	1.39328e-81
mt-Co2	0	0.843396	1	1	0	Acta1	2.93904e-113	0.395371	0.999	0.993	9.48868e-109	Myh7	0	1.6461	0.99	0.885	0	Col1a2	0	3.17337	0.994	0.87	0	Hba-a1	0	3.08707	0.982	0.523	0	Srgn	4.66421e-139	1.59807	0.952	0.805	1.50584e-134	Tagln	7.90149e-82	1.7819	0.962	0.458	2.551e-77
mt-Nd4l	0	0.819704	0.999	0.973	0	Fabp4	2.8786e-133	0.328838	0.999	0.997	9.29355e-129	Clu	0	1.3344	1	0.998	0	Fn1	0	3.03316	0.991	0.839	0	Hba-a2	0	2.8157	0.99	0.584	0	Ccl6	1.84644e-113	1.55907	0.897	0.719	5.96124e-109	Acta2	3.17986e-77	1.76712	0.994	0.843	1.02662e-72
mt-Nd2	0	0.810475	1	1	0	Nppb	2.08903e-88	0.325947	0.995	0.97	6.74444e-84	Ankrd1	0	1.09392	1	0.996	0	Col3a1	0	3.02223	0.999	0.942	0	Hbb-bt	0	1.8934	0.899	0.291	0	S100a9	2.791e-129	1.4992	0.645	0.272	9.01074e-125	Myh11	2.36283e-156	1.67238	0.975	0.25	7.6284e-152
mt-Co1	0	0.793472	1	1	0	Igtp	2.72353e-12	0.268541	0.394	0.332	8.79292e-08	Xirp2	0	1.01247	0.991	0.941	0	Postn	0	2.74184	0.974	0.689	0	mt-Nd3	7.48718e-38	0.308642	1	1	2.41724e-33	Mt2	2.32222e-117	1.30482	0.976	0.879	7.49728e-113	Tpm2	1.15146e-69	1.4219	0.975	0.611	3.7175e-65
mt-Nd4	0	0.776303	1	1	0	Csrp3	7.85137e-75	0.25484	1	0.998	2.53481e-70	Hspb1	6.23766e-285	1.01038	0.999	0.99	2.01383e-280	Ftl1	0	2.73208	0.988	0.985	0	mt-Co1	2.35046e-30	0.277964	1	1	7.58846e-26	Hspb1	2.07555e-125	1.29051	1	0.991	6.7009e-121	Mustn1	3.08368e-92	1.00574	0.862	0.299	9.95567e-88
mt-Nd5	0	0.740303	1	0.994	0							Nppb	0	0.970975	1	0.969	0	Apoe	0	2.67022	0.999	0.996	0	mt-Nd5	1.1489e-26	0.259435	1	0.997	3.70922e-22	Timp1	1.08156e-113	1.26331	0.968	0.814	3.49183e-109	Crip1	1.65374e-39	0.905951	1	0.981	5.3391e-35
mt-Nd3	0	0.740143	1	0.999	0							Cilp	0	0.94892	0.725	0.486	0	Lyz2	0	2.58739	0.99	0.971	0	Alas2	0	0.257097	0.365	0.021	0	Arg1	7.84727e-153	1.26098	0.611	0.206	2.53349e-148	Flna	1.38109e-38	0.851944	0.987	0.884	4.45884e-34
mt-Atp8	0	0.711318	0.989	0.894	0							Mgp	1.28361e-274	0.926956	0.999	0.993	4.14414e-270	Spp1	1.26626e-168	2.51759	0.642	0.511	4.08813e-164							Ccl2	4.87736e-152	1.17159	0.798	0.392	1.57466e-147	Mylk	2.38579e-63	0.758163	0.836	0.346	7.70254e-59
mt-Cytb	0	0.695965	1	1	0							Des	0	0.925471	1	0.996	0	Sfrp2	0	2.48356	0.916	0.461	0							Actb	1.7683e-177	1.16467	1	0.999	5.70896e-173	Csrp1	3.63568e-36	0.710983	0.893	0.612	1.17378e-31
mt-Atp6	0	0.694236	1	1	0							Flnc	0	0.871916	0.993	0.955	0	Sparc	0	2.40053	0.996	0.992	0							Ccl9	7.22681e-105	1.09508	0.823	0.567	2.33317e-100	Gsn	2.92065e-27	0.674449	1	0.997	9.42933e-23
mt-Co3	0	0.683806	1	1	0							Sprr1a	6.26011e-251	0.860865	0.674	0.412	2.02108e-246	Bgn	0	2.34366	0.994	0.961	0							Flnc	1.38449e-116	1.08171	0.998	0.96	4.46982e-112	Sparcl1	1.04257e-30	0.63608	0.975	0.921	3.36595e-26
Cox7a1	0	0.495768	1	0.999	0							Acta1	0	0.854089	0.998	0.993	0	Eln	0	2.31127	0.983	0.688	0							Ccl7	5.69621e-131	0.980341	0.758	0.361	1.83902e-126	Cnn1	1.6423e-74	0.600087	0.654	0.159	5.30216e-70
Ech1	0	0.465461	0.999	0.997	0							Mfap5	0	0.831306	0.904	0.77	0	Sftpc	1.54839e-42	2.29526	0.205	0.111	4.99896e-38							Serpine1	1.0154e-80	0.978	0.817	0.635	3.27823e-76	Myl6	9.00015e-31	0.597045	1	0.992	2.9057e-26
Hopx	0	0.448118	0.97	0.805	0							Gpx3	0	0.820315	0.992	0.967	0	Ctss	0	2.20882	0.856	0.646	0							Spp1	1.25188e-76	0.971772	0.758	0.519	4.04169e-72	Dstn	1.02395e-31	0.580545	0.994	0.94	3.30582e-27
Cox7c	0	0.4201	1	0.998	0							Postn	8.53614e-244	0.800292	0.886	0.69	2.75589e-239	Col5a2	0	2.19082	0.961	0.718	0							Tgfbi	1.92932e-105	0.916347	0.833	0.542	6.22882e-101	Pi16	5.78424e-15	0.557063	0.931	0.801	1.86744e-10
Slc25a4	0	0.411469	1	1	0							Ccn2	0	0.775208	0.98	0.891	0	Mfap4	0	2.16377	0.96	0.589	0							Xirp2	3.22661e-95	0.902313	0.988	0.949	1.04171e-90	Sncg	4.72087e-35	0.550135	0.623	0.275	1.52413e-30
Lpl	0	0.409784	0.999	0.998	0							Igfbp7	0	0.748514	0.999	0.988	0	Vim	0	2.11744	0.989	0.94	0							Nmrk2	1.21628e-53	0.869858	0.821	0.629	3.92677e-49	Cytl1	5.15199e-38	0.5396	0.491	0.152	1.66332e-33
Hrc	0	0.404307	0.995	0.942	0							Fhl1	2.16289e-245	0.727539	0.959	0.901	6.9829e-241	Fstl1	0	2.11089	0.927	0.685	0							Hspa5	1.17916e-94	0.865922	1	0.982	3.80692e-90	Ppp1r14a	1.25176e-35	0.537413	0.711	0.345	4.04132e-31
Mpc2	0	0.400571	0.997	0.986	0							Thbs4	7.84537e-278	0.71719	0.617	0.344	2.53288e-273	Lgals3	0	2.0939	0.833	0.613	0							AA467197	2.97021e-141	0.859713	0.573	0.18	9.58933e-137	Bcam	5.85702e-22	0.484486	0.994	0.948	1.89094e-17
Eci1	0	0.396958	0.983	0.905	0							Rtn4	0	0.713923	0.967	0.877	0	Col5a1	0	2.08178	0.937	0.713	0							Rtn4	9.89927e-106	0.859327	0.982	0.889	3.19598e-101	Ckb	1.0612e-20	0.469624	0.994	0.86	3.42607e-16
Gm15543	0	0.395493	0.993	0.937	0							Rcan1	0	0.706089	0.956	0.818	0	C1qb	0	2.03544	0.969	0.905	0							Fhl1	3.83189e-74	0.845145	0.96	0.909	1.23713e-69	Igfbp4	7.6038e-25	0.449769	0.975	0.804	2.45489e-20
Bc1	3.35723e-67	0.395367	0.462	0.346	1.08388e-62							Timp1	0	0.688871	0.973	0.788	0	Cthrc1	0	2.02812	0.727	0.289	0							Ier3	2.19628e-72	0.836556	0.867	0.733	7.09069e-68	Cald1	1.95448e-19	0.429192	0.887	0.707	6.31003e-15
Acadm	0	0.392277	0.995	0.974	0							Bgn	0	0.688601	0.998	0.958	0	Comp	0	2.01366	0.928	0.445	0							Actg1	5.99949e-133	0.825436	1	0.993	1.93694e-128	Lmod1	2.71097e-119	0.42596	0.541	0.071	8.75238e-115
Tnni3	0	0.386882	1	0.999	0							Synpo2l	0	0.646925	0.958	0.816	0	Tmsb4x	0	1.97894	0.996	0.998	0							Fxyd5	1.95884e-115	0.813078	0.966	0.821	6.32412e-111	Epas1	1.97574e-22	0.418452	0.987	0.95	6.37866e-18
Uqcrb	0	0.380825	0.998	0.993	0							Pi16	1.3054e-136	0.642525	0.867	0.789	4.21448e-132	Ccn5	0	1.97553	0.908	0.499	0							Cxcl5	1.84022e-93	0.810866	0.508	0.19	5.94114e-89	Itih4	3.2007e-68	0.417783	0.434	0.075	1.03335e-63
Cycs	0	0.370697	0.998	0.993	0							Col4a1	0	0.621252	0.999	0.984	0	Eef1a1	0	1.94183	0.997	0.997	0							Tubb6	7.63649e-84	0.809598	0.833	0.598	2.46544e-79	Cldn5	1.16345e-15	0.398119	0.811	0.612	3.75621e-11
Acaa2	0	0.363006	0.998	0.989	0							Col15a1	0	0.614487	0.93	0.821	0	Tmsb10	0	1.90123	0.964	0.939	0							Prg4	2.56581e-68	0.795014	0.657	0.381	8.28373e-64	Tinagl1	3.31385e-18	0.393913	0.767	0.581	1.06987e-13
Eno3	0	0.362766	0.998	0.98	0							Cryab	5.92314e-178	0.612643	1	0.999	1.91229e-173	Loxl1	0	1.89018	0.97	0.827	0							Gm42418	4.61292e-42	0.776347	0.998	0.989	1.48928e-37	Ccdc3	4.69132e-130	0.39293	0.516	0.059	1.51459e-125
Atp2a2	0	0.356731	1	0.999	0							Mt2	1.6608e-157	0.597393	0.941	0.871	5.36188e-153	Tyrobp	0	1.88443	0.869	0.786	0							S100a4	1.29226e-99	0.766421	0.855	0.588	4.17206e-95	Ltbp4	7.33786e-14	0.372063	1	0.971	2.36903e-09
Pln	0	0.354245	1	0.998	0							Sparc	0	0.58098	1	0.991	0	Igfbp7	0	1.86734	0.997	0.988	0							Eif4a1	2.19169e-113	0.766284	0.996	0.953	7.07586e-109	Mcam	3.77406e-14	0.371799	0.774	0.588	1.21846e-09
Ndufab1	0	0.352311	0.997	0.99	0							Col4a2	0	0.57609	0.996	0.973	0	C1qc	0	1.86214	0.897	0.792	0							Cryab	1.54472e-134	0.759627	1	0.999	4.98713e-130	Mfge8	2.02177e-15	0.360808	0.994	0.944	6.52728e-11
Etfa	0	0.351168	0.992	0.959	0							Ltbp2	4.70632e-271	0.575858	0.777	0.508	1.51943e-266	Lox	0	1.85781	0.877	0.46	0							Pdpn	2.18864e-74	0.752017	0.663	0.382	7.06603e-70	Igfbp5	1.16752e-15	0.359687	0.824	0.627	3.76933e-11
Cox8b	0	0.350728	1	0.998	0							Mmp2	6.10779e-192	0.574384	0.837	0.75	1.9719e-187	Lum	0	1.85761	0.981	0.833	0							Mt1	3.28421e-99	0.744821	1	0.997	1.06031e-94	Mgp	2.11945e-17	0.358084	1	0.994	6.84263e-13
Atp5g3	0	0.347616	0.999	0.997	0							Emp1	0	0.573221	0.948	0.789	0	Mgp	0	1.85579	0.996	0.994	0							Tuba1c	2.82939e-101	0.739597	0.937	0.766	9.13468e-97	Ace	1.63756e-11	0.356718	0.799	0.671	5.28687e-07
Atp5g1	0	0.346522	1	0.998	0							Ltbp4	6.36771e-194	0.563915	0.979	0.97	2.05582e-189	Ltbp2	0	1.85294	0.915	0.504	0							Pf4	1.42517e-39	0.735002	0.835	0.741	4.60117e-35	Cavin1	5.63848e-13	0.352627	0.994	0.952	1.82038e-08
Etfb	0	0.34434	0.998	0.992	0							Tgm2	0	0.545849	0.986	0.952	0	Fbn1	0	1.8488	0.974	0.839	0							Hspa1a	2.31675e-40	0.728566	0.528	0.334	7.47964e-36	Podxl	1.12105e-15	0.352308	0.899	0.746	3.61931e-11
Ndufb1-ps	0	0.340131	0.999	0.995	0							Ankrd23	0	0.540616	0.997	0.962	0	C1qa	0	1.82952	0.938	0.862	0							1110002E22Rik	3.5922e-65	0.722177	0.804	0.635	1.15974e-60	Smtn	3.93252e-12	0.343209	0.943	0.882	1.26961e-07
Etfdh	0	0.33731	0.979	0.897	0							Tnfrsf12a	0	0.535818	0.953	0.829	0	Serpinh1	0	1.82194	0.952	0.977	0							Ankrd1	1.89156e-83	0.721818	1	0.996	6.1069e-79	Notch3	1.0712e-18	0.339713	0.811	0.576	3.45837e-14
Rpl3l	0	0.334608	0.945	0.74	0							Nrap	3.55455e-279	0.535596	0.993	0.943	1.14758e-274	Tagln	0	1.776	0.683	0.433	0							Cd52	7.66836e-69	0.7189	0.819	0.598	2.47573e-64	Igf2	5.88578e-21	0.336526	0.484	0.213	1.90022e-16
Acsl1	0	0.329359	0.994	0.938	0							Serpinb1a	6.54262e-101	0.533415	0.427	0.269	2.11228e-96	Gpnmb	0	1.71043	0.592	0.188	0							Hsp90aa1	1.57461e-80	0.708628	0.952	0.902	5.08364e-76	Id1	3.03833e-14	0.335633	0.881	0.782	9.80924e-10
Cox7b	0	0.327556	1	0.998	0							Hspb7	0	0.519226	1	0.991	0	Fbln2	0	1.70752	0.913	0.862	0							Cxcl3	4.59848e-223	0.706946	0.355	0.043	1.48462e-218	Col18a1	5.71455e-12	0.329812	0.616	0.41	1.84494e-07
Chchd10	0	0.326	0.999	0.995	0							Col6a2	1.14909e-204	0.5058	0.899	0.819	3.70982e-200	Ctsb	0	1.70534	0.99	0.997	0							Mmp9	2.11752e-147	0.704791	0.454	0.108	6.83641e-143	Gja4	1.01772e-23	0.328534	0.667	0.356	3.2857e-19
Aco2	0	0.325087	0.997	0.989	0							Fbn1	6.09232e-273	0.497209	0.952	0.836	1.96691e-268	Acta2	3.69886e-302	1.69881	0.842	0.845	1.19418e-297							Cxcl10	5.92908e-46	0.703274	0.323	0.131	1.9142e-41	Ly6a	7.6771e-15	0.327994	0.987	0.97	2.47855e-10
Cox5a	0	0.32071	0.999	0.997	0							Serpine1	4.33918e-195	0.495125	0.8	0.609	1.4009e-190	Timp2	0	1.6943	0.934	0.815	0							Cd44	9.46304e-83	0.694007	0.685	0.387	3.05514e-78	Dynll2	1.61976e-09	0.326116	0.981	0.972	5.22938e-05
Ckm	1.50677e-259	0.320506	0.999	0.996	4.86462e-255							Rbp1	2.74903e-169	0.491861	0.757	0.583	8.87523e-165	Col8a1	0	1.69084	0.874	0.569	0							Msn	6.87294e-99	0.688378	0.972	0.868	2.21893e-94	Gm13889	7.91959e-17	0.325134	0.717	0.467	2.55684e-12
Ndufb10	0	0.316091	0.999	0.992	0							Nmrk2	2.67173e-115	0.487948	0.783	0.605	8.62567e-111	Thbs2	0	1.66784	0.759	0.372	0							Cfl1	8.15886e-116	0.68781	0.99	0.94	2.63409e-111	Sema3g	7.84559e-41	0.320583	0.547	0.176	2.53295e-36
Ndufa1	0	0.315944	0.998	0.987	0							Col5a2	2.44597e-214	0.486467	0.876	0.721	7.89681e-210	Cd74	0	1.6504	0.95	0.872	0							Coro1a	7.00652e-84	0.676363	0.8	0.555	2.26205e-79	Stmn2	3.26051e-36	0.32011	0.522	0.181	1.05265e-31
Mrpl42	0	0.309284	0.994	0.973	0							Enah	3.58649e-254	0.485624	0.897	0.78	1.1579e-249	Csrp2	0	1.64373	0.813	0.586	0							Cd74	4.58941e-26	0.67357	0.915	0.88	1.48169e-21	Klf2	6.86352e-11	0.316552	0.962	0.917	2.21589e-06
Ndufa4	0	0.307768	1	0.999	0							Col8a1	4.1312e-211	0.48557	0.785	0.569	1.33376e-206	Fbln1	0	1.62958	0.968	0.846	0							Uck2	2.26727e-72	0.660902	0.827	0.65	7.31987e-68	Sorbs2	1.44346e-12	0.310981	0.981	0.947	4.66021e-08
Hadh	0	0.30713	0.987	0.941	0							Mfap4	3.64168e-183	0.479831	0.762	0.608	1.17572e-178	Aspn	0	1.61612	0.875	0.562	0							Anxa2	1.52114e-81	0.657026	0.97	0.879	4.911e-77	Ly6c1	4.09831e-10	0.30626	0.987	0.973	1.32314e-05
Cox6a2	0	0.305101	1	1	0							Eln	2.91953e-131	0.477279	0.81	0.706	9.42572e-127	Serpinf1	0	1.60977	0.898	0.657	0							Slfn4	8.61664e-127	0.655731	0.363	0.077	2.78188e-122	Pcp4l1	8.20788e-14	0.305959	0.95	0.86	2.64992e-09
Atp5o	0	0.304214	0.999	0.996	0							Uchl1	3.80148e-254	0.473518	0.719	0.484	1.22731e-249	Sfrp1	0	1.59462	0.839	0.474	0							Hspa1b	4.76919e-35	0.650887	0.452	0.264	1.53973e-30	Aoc3	6.45429e-19	0.299651	0.604	0.337	2.08377e-14
Ces1d	0	0.298554	0.736	0.388	0							Uck2	6.70096e-219	0.473236	0.796	0.628	2.1634e-214	Ms4a7	0	1.58932	0.707	0.324	0							Arhgdia	4.86964e-93	0.650741	0.994	0.954	1.57216e-88	Crispld2	1.15105e-12	0.296518	0.811	0.63	3.71617e-08
Mgst3	2.30788e-277	0.298398	0.99	0.951	7.45101e-273							Loxl1	9.45553e-249	0.472046	0.937	0.825	3.05272e-244	Ctsl	0	1.58672	0.961	0.96	0							Klhl41	4.41936e-47	0.645344	0.794	0.683	1.42679e-42	Nrip2	2.09529e-93	0.292415	0.434	0.056	6.76463e-89
Ndufv3	0	0.298389	0.998	0.995	0							Ier3	2.55137e-186	0.470847	0.853	0.713	8.2371e-182	Actg1	0	1.58569	0.99	0.994	0							Il1rn	2.95803e-120	0.645234	0.431	0.113	9.55001e-116	Wtip	1.42047e-16	0.291448	0.553	0.318	4.58598e-12
Ndufa3	0	0.294256	0.999	0.997	0							Tspo	6.00759e-270	0.468476	0.964	0.863	1.93955e-265	S100a11	0	1.56967	0.889	0.869	0							Lmcd1	8.38653e-43	0.644483	0.774	0.699	2.70759e-38	Tm4sf1	7.2919e-11	0.282972	0.943	0.851	2.35419e-06
Trdn	2.85295e-259	0.292407	0.964	0.826	9.21075e-255							Rpl3	0	0.465345	0.996	0.965	0	Adamts2	0	1.5659	0.911	0.585	0							Arpc1b	1.61005e-99	0.636479	0.964	0.831	5.19804e-95	Cd9	9.10124e-10	0.279746	0.792	0.673	2.93833e-05
Ckmt2	1.17119e-270	0.291056	0.999	0.995	3.78119e-266							Col1a2	3.99331e-204	0.463561	0.944	0.873	1.28924e-199	Fcer1g	2.43503e-304	1.56093	0.788	0.693	7.8615e-300							Tm4sf1	7.21072e-53	0.6341	0.907	0.85	2.32798e-48	Cavin3	5.52594e-10	0.277703	0.83	0.713	1.78405e-05
Strit1	0	0.289942	0.834	0.598	0							Serpinf1	5.05258e-210	0.461517	0.83	0.657	1.63123e-205	Thbs1	0	1.55762	0.788	0.568	0							Mif	3.64211e-82	0.632327	0.998	0.974	1.17586e-77	Heg1	1.04307e-11	0.274321	0.912	0.771	3.36754e-07
Myl2	7.63852e-184	0.286902	1	1	2.4661e-179							S100a6	0	0.461356	0.999	0.961	0	Id3	0	1.54907	0.91	0.87	0							Rpl3	1.65583e-94	0.630457	0.996	0.97	5.34585e-90	Gja5	7.47799e-41	0.270509	0.333	0.068	2.41427e-36
Atp5k	0	0.286279	1	0.998	0							Pfkp	1.55984e-276	0.460159	0.925	0.79	5.03594e-272	Npc2	0	1.53555	0.898	0.837	0							Il1b	4.3101e-72	0.629423	0.438	0.171	1.39151e-67	Ppp1r12a	9.43356e-11	0.269976	0.704	0.552	3.04562e-06
Atp5h	0	0.285758	1	0.997	0							Msn	6.19451e-275	0.451554	0.947	0.856	1.9999e-270	Igfbp4	0	1.5322	0.924	0.789	0							Ifitm3	2.64005e-87	0.627649	0.994	0.974	8.52341e-83	Lamb2	4.56121e-10	0.266757	0.975	0.965	1.47259e-05
Ndufb8	0	0.284702	0.998	0.995	0							Hspg2	1.22763e-249	0.451373	0.989	0.956	3.96342e-245	Rcn3	0	1.53017	0.917	0.746	0							Ncl	2.5279e-75	0.624052	0.938	0.871	8.16134e-71	Ptp4a3	5.81479e-10	0.265997	0.994	0.968	1.87731e-05
Ndufv2	0	0.281958	0.997	0.986	0							Pcolce	5.84098e-221	0.450893	0.934	0.853	1.88576e-216	Selenop	0	1.52637	0.968	0.939	0							Cxcl9	8.8184e-07	0.619459	0.274	0.215	0.0284702	Mob2	9.2531e-14	0.264726	0.818	0.631	2.98736e-09
Ndufa5	1.25086e-230	0.281481	0.999	0.996	4.03841e-226							Rhoc	4.97717e-308	0.448907	0.96	0.85	1.60688e-303	Mmp2	0	1.52558	0.951	0.739	0							Pgam1	5.83019e-76	0.61747	0.944	0.855	1.88228e-71	Ppp1r12b	4.31704e-09	0.259376	0.868	0.769	0.000139376
Ndufb4	0	0.281377	0.997	0.988	0							Eef1a1	0	0.444611	1	0.997	0	Col14a1	0	1.52351	0.846	0.434	0							Rsad2	5.47878e-26	0.616205	0.486	0.359	1.76882e-21	Adamts1	1.90794e-12	0.256502	0.786	0.62	6.15979e-08
Ldhb	1.99093e-214	0.276218	0.999	0.995	6.42772e-210							1110002E22Rik	4.09736e-85	0.442022	0.736	0.621	1.32283e-80	Mpeg1	0	1.5183	0.778	0.464	0							Clic1	2.22054e-84	0.611579	0.935	0.794	7.16902e-80	Dpep1	2.208e-08	0.25585	0.818	0.677	0.000712852
Ndufb9	0	0.275187	0.999	0.996	0							Aspn	1.19449e-149	0.44025	0.721	0.575	3.85641e-145	Rbp1	0	1.50454	0.851	0.58	0							H2-K1	7.99354e-21	0.609231	0.952	0.933	2.58071e-16	Csrp2	7.58649e-17	0.25476	0.862	0.611	2.4493e-12
Ndufa8	0	0.275102	0.996	0.974	0							Xirp1	3.63602e-185	0.435125	0.934	0.849	1.17389e-180	Ccn2	0	1.50078	0.952	0.899	0							Lcn2	1.71684e-64	0.607524	0.663	0.366	5.54281e-60	Sh3bgrl	2.39495e-08	0.254272	0.742	0.622	0.000773209
Sdhb	0	0.272278	0.998	0.994	0							Sqstm1	2.17755e-266	0.432084	0.992	0.971	7.03022e-262	H2-D1	0	1.50072	0.936	0.921	0							Hmox1	2.26837e-54	0.601447	0.532	0.293	7.32342e-50	Ptprb	4.87157e-07	0.252547	0.78	0.686	0.0157279
Atp5c1	0	0.271283	0.999	0.996	0							Col3a1	8.85356e-200	0.431078	0.985	0.941	2.85837e-195	Col16a1	0	1.49964	0.875	0.48	0							H3f3b	2.9435e-84	0.598639	0.984	0.944	9.5031e-80	Atp2a3	4.16123e-19	0.250582	0.459	0.2	1.34345e-14
Fndc5	3.7163e-261	0.271056	0.947	0.769	1.19981e-256							Cst3	2.67981e-157	0.430545	1	0.998	8.65178e-153	Ccdc80	0	1.49868	0.931	0.77	0							Slc2a1	8.42899e-59	0.598158	0.645	0.415	2.7213e-54
Atp5f1	0	0.270315	0.999	0.996	0							Gdf15	1.85069e-250	0.424733	0.58	0.299	5.97496e-246	Lgmn	0	1.49599	0.843	0.795	0							Atf4	2.99347e-64	0.597273	0.919	0.843	9.66443e-60
Dgat2	3.92051e-227	0.269391	0.974	0.863	1.26574e-222							Pam	6.54928e-212	0.423982	0.975	0.965	2.11444e-207	B2m	0	1.48251	0.978	0.98	0							Pgf	2.31494e-54	0.592166	0.522	0.286	7.47379e-50
Hadhb	1.06316e-223	0.26774	0.998	0.992	3.43243e-219							Sorbs2	1.14703e-245	0.421958	0.987	0.94	3.7032e-241	S100a6	0	1.4814	0.978	0.966	0							Esd	2.50017e-69	0.590814	0.956	0.895	8.0718e-65
Myoz2	1.14139e-210	0.267599	0.995	0.955	3.68499e-206							Lmcd1	8.39735e-95	0.420213	0.785	0.684	2.71108e-90	Grn	0	1.48088	0.925	0.923	0							Il1r2	2.13462e-159	0.589159	0.413	0.082	6.89162e-155
Cox6c	1.59175e-271	0.267086	1	0.999	5.13895e-267							Rrad	3.69807e-219	0.418963	0.987	0.956	1.19392e-214	Fabp5	6.80626e-236	1.47559	0.853	0.871	2.1974e-231							Ctla2a	4.11656e-60	0.587635	0.883	0.778	1.32903e-55
Mpc1	5.85982e-260	0.265977	0.995	0.982	1.89184e-255							Csrp3	3.61514e-132	0.418748	1	0.998	1.16715e-127	Lgals1	0	1.4554	0.981	0.997	0							Slfn2	7.50612e-88	0.586884	0.718	0.397	2.42335e-83
Cox5b	0	0.262408	1	0.999	0							Mt1	1.3494e-156	0.417867	1	0.997	4.35654e-152	Ecm1	0	1.45402	0.938	0.774	0							Txnrd1	7.27837e-59	0.586743	0.806	0.657	2.34982e-54
Got1	2.15661e-199	0.260512	0.996	0.972	6.96262e-195							Itgb5	2.87365e-195	0.411973	0.901	0.811	9.27758e-191	Aebp1	0	1.45018	0.855	0.548	0							Enah	1.15834e-57	0.586417	0.871	0.797	3.73969e-53
Ndufc1	9.27186e-297	0.259518	0.999	0.998	2.99342e-292							Atp1b1	6.95995e-239	0.409496	0.986	0.955	2.24702e-234	Lrp1	0	1.447	0.925	0.771	0							Isg15	9.74833e-35	0.585801	0.486	0.309	3.14725e-30
Fabp3	2.44517e-171	0.259187	1	1	7.89423e-167							Lgals1	0	0.408367	0.999	0.994	0	Ctsz	0	1.44494	0.879	0.786	0							Lilrb4a	9.45273e-75	0.585542	0.641	0.346	3.05181e-70
Mdh1	5.80566e-234	0.255619	0.999	0.998	1.87436e-229							Fstl1	2.69652e-193	0.408293	0.866	0.683	8.7057e-189	Dcn	0	1.43066	0.988	0.977	0							Lcp1	1.91691e-78	0.584065	0.812	0.565	6.18875e-74
Ndufb5	1.12207e-282	0.254531	0.998	0.993	3.62259e-278							Myl6	0	0.407053	0.999	0.991	0	Gpx1	0	1.427	0.944	0.945	0							Csrp3	5.60215e-78	0.582228	1	0.999	1.80865e-73
Sod2	2.13143e-225	0.253478	0.996	0.982	6.88132e-221							Cd63	0	0.406048	0.984	0.932	0	H2-Ab1	0	1.4248	0.914	0.762	0							Capg	6.53493e-66	0.580415	0.792	0.584	2.1098e-61
Idh3a	3.91033e-227	0.253177	0.988	0.939	1.26245e-222							Lamb2	1.41692e-179	0.399839	0.976	0.963	4.57452e-175	Col6a2	0	1.42119	0.948	0.817	0							Nme1	8.17111e-72	0.57929	0.931	0.842	2.63804e-67
Atp5md	3.00709e-201	0.252478	1	0.999	9.7084e-197							Igfbp6	2.17272e-151	0.398605	0.736	0.584	7.01463e-147	H2-Aa	0	1.41515	0.868	0.685	0							Eno1	4.63457e-54	0.576466	0.778	0.639	1.49627e-49
Ndufs6	3.06972e-219	0.251424	0.999	0.996	9.91058e-215							Serpine2	2.75136e-125	0.395569	0.674	0.537	8.88276e-121	Pcolce	0	1.40584	0.938	0.857	0							Tubb5	7.59935e-74	0.573334	0.972	0.913	2.45345e-69
Atp5j	0	0.250524	1	0.998	0							Mybpc3	1.01335e-140	0.389776	1	0.998	3.2716e-136	Bmp1	0	1.39983	0.914	0.667	0							Rras2	7.20072e-44	0.567253	0.788	0.704	2.32475e-39
Fitm1	3.17658e-199	0.250013	0.975	0.842	1.02556e-194							Col6a1	4.37039e-133	0.388927	0.843	0.771	1.41098e-128	H2-Eb1	0	1.39311	0.862	0.654	0							S100a6	2.91244e-77	0.567033	1	0.966	9.40282e-73
												Serf2	1.65978e-271	0.386145	1	0.998	5.35859e-267	Sh3bgrl3	0	1.39248	0.9	0.875	0							Pabpc1	5.15602e-71	0.566664	0.919	0.829	1.66462e-66
												Anxa2	1.47016e-244	0.384779	0.967	0.865	4.74641e-240	Mfap5	0	1.38865	0.94	0.772	0							Pakap.1	2.83669e-57	0.562767	0.853	0.788	9.15824e-53
												Fxyd6	1.46228e-168	0.383872	0.78	0.621	4.72097e-164	Ccl8	3.12424e-288	1.38701	0.606	0.316	1.00866e-283							Pkm	1.44171e-111	0.547424	0.998	0.996	4.65457e-107
												Lmna	1.18148e-254	0.381558	0.98	0.936	3.8144e-250	Ptn	0	1.38374	0.725	0.241	0							Synpo2l	1.03194e-55	0.546535	0.925	0.837	3.33161e-51
												2410006H16Rik	1.67126e-184	0.380071	0.824	0.685	5.39565e-180	Fmod	0	1.38134	0.762	0.291	0							Plaur	1.15007e-78	0.546387	0.518	0.221	3.71301e-74
												Comp	1.01312e-161	0.378532	0.684	0.467	3.27085e-157	Ogn	0	1.38087	0.913	0.779	0							Odc1	1.81291e-52	0.543267	0.813	0.705	5.85298e-48
												Fbln1	1.72947e-82	0.377924	0.881	0.856	5.5836e-78	Ifi27l2a	0	1.35899	0.936	0.898	0							Chil3	2.19978e-85	0.538777	0.409	0.133	7.10198e-81
												Mif	3.64549e-229	0.377886	0.99	0.972	1.17695e-224	Serping1	0	1.35848	0.953	0.848	0							Rpsa	1.23063e-103	0.536858	1	0.997	3.97308e-99
												Pmepa1	5.36781e-230	0.377776	0.89	0.729	1.733e-225	Ppib	0	1.35345	0.918	0.913	0							Tuba1b	2.39477e-68	0.535099	0.978	0.965	7.7315e-64
