# Supplementary material for: Spatiotemporal transcriptome analysis reveals critical roles for mechano-sensing genes at the border zone in remodeling after myocardial infarction
Source: Nat Cardiovasc Res. 2022 Nov 17;1(11):1072–83. doi: 10.1038/s44161-022-00140-7 (PMC11358009; doi:10.1038/s44161-022-00140-7)
Supplement: Supplementary file 5 — Table of the module membership as the correlation of the module eignegene and the gene expression profile from WGCNA of spatial transcriptome. [file 44161_2022_140_MOESM5_ESM.xlsx]

## Sheet: Figure. 3b
	M1	M2	M3	M4	M5	M6	M7	M8	M9
Sox17	0.0480163	-0.0478061	0.04883	0.0120197	0.00974002	0.00718567	0.0078603	0.0431934	0.00211333
Mrpl15	-0.0423128	0.0440104	0.0189199	-0.00502894	-0.00831361	-0.00100514	-0.00984311	0.0165855	-0.00491122
Lypla1	0.0411706	-0.0171542	0.0690446	0.00375374	0.00587736	0.00876355	0.00335457	0.00109559	0.00311712
Tcea1	0.184977	-0.203792	0.167217	0.0230662	0.0253526	0.0303128	0.0244036	0.0919872	0.0136155
Atp6v1h	0.130157	-0.141212	0.122587	0.0208076	0.0220467	0.0186435	0.0160193	0.0861523	0.00820433
Rb1cc1	0.0441531	-0.0519568	0.084932	0.00822541	0.00768531	0.0044855	0.00569695	0.0531367	0.000802481
Pcmtd1	0.0215018	0.00778277	-0.011894	0.00825498	0.00771038	0.00438866	-0.00192603	-0.0406678	0.00294224
Rrs1	0.0437957	-0.0583861	0.112719	0.00406105	0.00597299	0.00996982	0.00701727	0.0771868	0.003364
Adhfe1	-0.130525	0.178948	-0.0587282	-0.0166895	-0.0115064	-0.0119924	-0.0145427	-0.0641891	-0.0067361
2610203C22Rik	0.0334899	-0.0338001	0.0170395	0.00287537	0.00148191	9.61752e-05	0.00362598	0.00209084	0.00119952
Vcpip1	0.107985	-0.0876623	0.0859328	0.0175426	0.0163468	0.0222269	0.0100926	0.0204102	0.0102548
Sgk3	0.114776	-0.0987754	0.0921353	0.0155124	0.0129145	0.015102	0.0132314	0.00132909	0.00612306
Snhg6	0.195293	-0.185219	0.0941647	0.025935	0.0259869	0.0287528	0.0236507	0.100314	0.0168712
Cops5	0.061208	-0.0422141	0.046828	0.00776413	0.00189301	0.0114569	0.00508597	0.0105978	-0.00120896
Cspp1	0.0270054	0.0207202	-0.0105085	0.00850134	0.00926614	0.00907682	0.00287095	-0.0377369	0.00646598
Arfgef1	0.0344314	-0.0237141	0.0533627	0.00238673	0.00356198	0.00233139	0.00278397	0.0165604	0.00283787
Prex2	0.0245261	-0.022315	0.0124891	0.00330613	0.00600811	0.00328581	0.00217225	-0.00231771	-0.00107888
Sulf1	0.294837	-0.215533	0.0255454	0.0416111	0.0505322	0.0446973	0.0259817	-0.0492568	0.0316786
Slco5a1	-0.0365499	0.0459797	-0.0173447	-0.00369447	-0.00666805	-0.00432001	0.000605626	-0.00540295	-0.00294165
Ncoa2	0.00198137	0.0265594	0.0100404	0.00517873	-0.0025735	-0.00170814	-0.0022372	-0.020372	0.0041836
Tram1	0.348424	-0.322338	0.200115	0.0442038	0.0448957	0.0459048	0.0397008	0.0544938	0.0229156
Lactb2	0.008257	-0.0129656	0.0344032	0.00225351	-0.00178223	0.00086677	0.00118245	0.0353494	-0.00104561
Msc	0.159118	-0.122122	0.00572685	0.0149786	0.0209285	0.0224885	0.015979	-0.0202623	0.0241647
Terf1	0.0968965	-0.0844594	0.0500739	0.00801875	0.00872539	0.0127197	0.0118146	-0.000827624	0.00564677
Rpl7	0.734911	-0.67365	0.25811	0.0697447	0.182336	0.185369	0.0591535	0.0743954	0.0406289
Rdh10	0.0914649	-0.152847	0.284373	0.0188246	0.013418	0.023305	0.021899	0.149082	0.00509433
Stau2	-0.0782648	0.0961855	-0.0521372	-0.0126577	-0.0105158	-0.0143957	-0.0102649	-0.0335352	-0.00772098
Ube2w	0.144443	-0.130744	0.0716796	0.0169923	0.0185917	0.01632	0.0145411	0.0174125	0.0104082
Eloc	0.128469	-0.125502	0.0626951	0.00734993	0.00783583	0.0113843	0.00954516	0.0476658	0.00361887
Tmem70	-0.0837713	0.117672	-0.0688053	-0.0148365	-0.0162461	-0.0118479	-0.00727261	-0.0587314	-0.00692464
Ly96	0.13513	-0.118326	0.0668557	0.0133908	0.0127881	0.0159397	0.0144033	0.0100019	0.00529368
Jph1	-0.0485072	0.0472749	-0.0161386	-0.00544625	-0.0079103	-0.00908132	-0.00565881	0.0296218	-0.0067219
Pi15	0.141226	-0.148113	0.113958	0.0241366	0.0162172	0.0242743	0.0227317	0.0487079	0.0118607
Mcm3	0.189137	-0.190488	0.100658	0.0250483	0.0250604	0.0223328	0.0187327	0.0318318	0.0134605
Tram2	0.175331	-0.145034	0.0610101	0.0230332	0.0175902	0.0309081	0.0175528	0.00392971	0.0205749
Tmem14a	0.0250252	-0.000574597	-0.0115041	0.00526454	0.00592323	0.00456479	0.00179345	-0.0401356	0.00148018
Gsta3	-0.0284451	0.0377195	0.0128525	-0.000119527	-0.00126858	-0.00524324	-0.000407943	-0.0195478	-0.00397997
Ogfrl1	0.0522557	-0.0685409	0.128372	0.00722261	0.00205556	0.00944706	0.011312	0.0486108	-0.00124833
Smap1	0.195244	-0.174055	0.111066	0.0220456	0.0231369	0.0413523	0.0186724	0.0266382	0.0193499
Sdhaf4	-0.0332629	0.0822452	-0.0764602	0.302099	-0.00877753	-0.012518	-0.00712597	-0.092165	-0.00617484
Fam135a	0.00751108	0.0135845	-0.019415	0.00590264	0.000675323	0.00519585	0.000647791	-0.00996187	0.00269287
Lmbrd1	0.0666652	-0.0466329	0.0572423	0.00935671	0.00996341	0.00767293	0.00787997	0.001692	0.00439913
Phf3	0.128774	-0.123971	0.122915	0.023894	0.0113882	0.0210177	0.0164942	0.022261	0.00814858
Prim2	0.113348	-0.101762	0.0558911	0.0142145	0.0111929	0.0126282	0.0118885	0.017873	0.00988459
Rab23	0.171349	-0.132904	0.0106715	0.0199322	0.0201421	0.0219588	0.0158364	-0.0256022	0.00991834
Bag2	-0.0437708	0.00411048	0.025238	-0.00641699	-0.00545559	-0.00804356	-0.00667094	0.151976	-0.00560947
Zfp451	0.0911306	-0.0696729	0.050465	0.0149842	0.0131366	0.0153156	0.00868995	-0.00216321	0.0129309
Dst	0.0689519	-0.0681736	0.0315018	0.0121452	0.00949724	0.0118713	0.00650625	0.063156	0.0105914
Ccdc115	0.0807366	-0.100404	0.122944	0.0122042	0.010133	0.013437	0.00903506	0.100948	0.00105159
Imp4	0.127494	-0.125322	0.0911807	0.0163744	0.0173262	0.018777	0.0165515	0.0627012	0.00826887
Ptpn18	0.526753	-0.42094	0.0859639	0.054047	0.0644723	0.0566532	0.0431219	-0.0837529	0.0330335
Fam168b	0.243625	-0.208467	0.129134	0.0356702	0.0292932	0.0417933	0.0288705	0.00616487	0.0215235
Plekhb2	0.0295028	0.00366999	0.00489488	0.00337239	0.0028856	0.0135528	0.00242574	-0.0302842	0.00153866
Hs6st1	0.066478	-0.060961	0.0454648	0.0108127	0.0135181	0.0103002	0.00609126	0.048888	0.00742472
Uggt1	0.228646	-0.189976	0.116003	0.0323161	0.025312	0.0287024	0.0267195	0.00857012	0.0148986
Neurl3	0.176315	-0.172998	0.179067	0.0178334	0.0255404	0.724367	0.0175832	0.025942	0.0175687
Arid5a	0.13093	-0.130381	0.163076	0.0223375	0.0183728	0.0281189	0.0189298	0.0591478	0.00913589
Kansl3	0.0850587	-0.0583802	0.0333516	0.0105828	0.00823775	0.0130029	0.00880066	-0.00534895	0.0124012
Lman2l	0.0517163	-0.0112124	-0.00382611	0.00405031	0.00925446	0.009699	0.00282619	-0.02911	0.00557569
Cnnm4	0.0620604	-0.0593888	0.0724889	0.0139957	0.00545285	0.0131181	0.00694435	0.0350437	0.00444909
Cnnm3	0.0448388	-0.004272	0.0114668	0.0107701	0.00779508	0.00809754	0.0105295	-0.0323057	0.00530173
Ankrd23	-0.11351	-0.0376618	0.00884645	-0.02214	-0.0123088	-0.0160684	-0.0119388	0.402533	-0.0162666
Ankrd39	0.0598173	-0.0437727	0.00187999	0.00823171	0.0102915	0.0133159	0.00404256	-0.00602991	0.00501809
Sema4c	0.0611492	-0.0694412	0.110233	0.012758	0.0132316	0.014651	0.0166116	0.0545376	0.00681342
Cox5b	-0.598652	0.697609	-0.356356	-0.0911405	-0.093872	-0.10131	-0.084387	-0.234706	-0.0608711
Actr1b	0.173224	-0.149524	0.0512273	0.0217441	0.0197245	0.022949	0.0167395	0.0380947	0.0200305
Tmem131	0.0877384	-0.0536328	0.0554982	0.0123873	0.0147923	0.0171647	0.0115392	0.00959813	0.0092306
Inpp4a	0.0106058	0.019652	0.00224713	0.0166799	-0.00206844	0.00305738	0.000258379	-0.0368291	0.00216124
Coa5	0.0689686	-0.0412005	0.0261473	0.0117124	0.00869141	0.00372428	0.00855154	-0.00614683	0.00046123
Unc50	0.205849	-0.158616	0.0464573	0.0215661	0.0293301	0.0293508	0.0145877	-0.00978106	0.0155483
Mgat4a	0.115548	-0.0994757	0.119641	0.0164054	0.0125015	0.0196621	0.0224734	0.0161759	0.00655833
Lipt1	-0.0276635	-0.00383537	0.0331342	-0.00262986	-0.00542056	-0.0042468	-0.00340724	0.0867947	-0.00318422
Mitd1	0.167264	-0.152799	0.105697	0.0164923	0.0227888	0.022708	0.0145557	0.0114873	0.0104992
Mrpl30	-0.13993	0.167225	-0.115248	-0.0330697	-0.0356043	-0.0385308	-0.0285041	-0.0662185	-0.0212337
Txndc9	0.0913908	-0.0971856	0.0619801	0.00854182	0.00933376	0.0108325	0.0115597	0.0570302	0.00393939
Eif5b	0.0812425	-0.142234	0.208336	0.00844963	0.00818288	0.0229722	0.011647	0.0983461	-0.00156736
Rev1	0.0270188	-0.0210489	0.0234195	0.00356427	0.00456771	0.00262702	0.000418392	-0.00171219	-0.000261365
Aff3	0.137167	-0.0969262	-0.012632	0.0193738	0.0167729	0.0194779	0.0129226	-0.0449511	0.0123424
Lonrf2	-0.0391263	0.0440106	-0.0229433	-0.00249918	-0.00295445	-0.00347389	-0.0034694	-0.01893	-0.00171075
Pdcl3	0.124808	-0.146886	0.100245	0.0157778	0.0112133	0.0144098	0.0132291	0.0948781	0.007509
Npas2	-0.0114586	0.0312872	-0.0314679	0.000580703	-0.0019639	0.00197049	-0.00265661	-0.0445659	-0.000621181
Rpl31	0.68923	-0.600755	0.280428	0.0737555	0.0802202	0.0924726	0.0613311	0.0884384	0.048958
Tbc1d8	0.0571113	-0.0338426	0.0337285	0.00827278	0.00636294	0.0107958	0.00717696	-0.0231883	0.00357551
Cnot11	0.0731399	-0.0572629	0.0305558	0.0190608	0.0120566	0.0151265	0.00864596	0.0230474	0.00875936
Gm3646	-0.0992974	0.134301	-0.082521	-0.0116022	-0.0121097	-0.014789	-0.0122051	-0.0886178	-0.00998882
Map4k4	0.258947	-0.261926	0.268505	0.0372812	0.0345405	0.0413616	0.0369862	0.0657739	0.0179031
Il1r2	0.120546	-0.229981	0.652099	0.0349271	0.0144899	0.0292789	0.0349788	0.198116	0.00350892
Il1r1	0.229062	-0.194358	0.114862	0.480795	0.029205	0.0383185	0.0300577	0.00480083	0.0178062
Il1rl2	0.108985	-0.110988	0.0799165	0.00961967	0.0131584	0.0128735	0.0148643	0.0125727	0.00758417
Tmem182	-0.192241	0.161605	-0.0246909	-0.0200875	-0.0264022	-0.0225214	-0.0222352	0.101553	-0.0159834
Mrps9	-0.093813	0.151626	-0.0666892	-0.00808701	-0.0100364	-0.0156311	-0.0112404	-0.0820015	-0.00571564
Tgfbrap1	0.0632294	-0.0461202	0.0189876	0.00816976	0.00821733	0.0113745	0.00386907	0.00469414	0.00609261
AI597479	0.0175766	-0.0130927	0.0248631	0.00923067	-0.000211866	0.00348859	-0.000812804	0.0121546	0.00400129
Fhl2	-0.410716	0.561353	-0.319567	-0.0511677	-0.0551282	-0.0607898	-0.0556758	-0.30181	-0.0272026
Nck2	0.0701607	-0.0562596	0.034044	0.00701816	0.00729791	0.012134	0.00781459	-0.0132986	0.00302149
Ecrg4	0.608254	-0.465375	-0.00993766	0.0596025	0.0711276	0.0702703	0.042589	-0.132959	0.0456709
Uxs1	0.104248	-0.101949	0.0855053	0.0185167	0.0136443	0.0175882	0.0126735	0.0383639	0.00508523
Tpp2	0.0897741	-0.103718	0.10194	0.00970572	0.00866084	0.0107039	0.0105421	0.0763661	0.00275781
Tex30	0.0723408	-0.0856544	0.0796943	0.0145719	0.00915979	0.0120892	0.0107088	0.0572857	0.00493037
Poglut2	0.100879	-0.0745906	0.00227616	0.0107277	0.666943	0.0106327	0.007202	-0.0098335	0.00541269
Bivm	0.052809	-0.0410182	0.007456	0.00524063	0.00681401	0.00610516	0.00306141	0.00808011	0.00542294
Ercc5	0.059042	-0.0453748	0.0151562	0.00658964	0.0104867	0.00611595	0.00382285	-0.0136294	0.00424145
Gulp1	0.10174	-0.0680391	-0.00156775	0.00638404	0.018154	0.0118402	0.00788261	-0.0329176	0.00827897
Col3a1	0.819573	-0.617597	0.00565367	0.13031	0.134866	0.146483	0.065944	-0.196875	0.0972907
Col5a2	0.678118	-0.523884	0.00993183	0.130825	0.166449	0.0851668	0.0530758	-0.142614	0.0551118
Wdr75	0.063285	-0.0916737	0.104735	0.00997246	0.0117035	0.0116607	0.00799545	0.0902307	0.000340076
Slc40a1	0.109085	-0.0761433	0.00106258	0.00886707	0.0134668	0.013345	0.008211	-0.0471318	0.00665644
Slc39a10	0.0861526	-0.0699933	0.0423917	0.0119088	0.0204143	0.011414	0.010679	0.0129396	0.00777101
Cavin2	-0.102688	0.160942	-0.108814	-0.00379741	-0.0127576	-0.010644	-0.0127231	-0.12833	-0.00257458
Nabp1	0.00850906	-0.0491647	0.105613	0.00526943	-0.000401029	0.00309415	0.0052928	0.107173	0.000774853
Myo1b	0.111651	-0.0938413	0.0581326	0.0103483	0.0131158	0.0263854	0.00794539	-0.00339699	0.00688648
Stat1	0.357432	-0.266762	0.0972201	0.0378416	0.0462943	0.0409289	0.0320716	-0.075376	0.0238383
Gls	0.155801	-0.132643	0.128688	0.0187044	0.0207926	0.0198474	0.0141929	0.0231479	0.0140452
Nab1	0.139691	-0.121099	0.179604	0.0197303	0.0211204	0.0259974	0.0180414	0.0639021	0.00995529
Mfsd6	0.0807486	-0.0752519	0.0679208	0.0146083	0.00768283	0.0144536	0.00981824	0.00773576	0.00699116
Inpp1	0.0484621	-0.0294191	0.00196703	0.00237158	0.00795711	0.0100537	0.00595512	-0.0217602	0.00261482
Hibch	-0.0235475	0.0112438	-0.0207079	0.0952915	-0.00775713	-0.00817319	-0.00624293	-0.0240771	-0.00617567
Ormdl1	0.0275999	-0.0241891	0.0538946	0.00341535	-0.00137157	0.00255078	0.00462736	0.00986018	-0.00097218
Osgepl1	-0.0906765	0.111486	-0.049904	-0.00883546	-0.0129666	-0.0128064	-0.0113997	-0.0562591	-0.00775658
Asnsd1	0.0537332	-0.0541213	0.0524367	0.00140275	0.0014525	0.00342701	0.0028714	0.0205928	0.00557768
Stk17b	0.257963	-0.246247	0.245246	0.035384	0.0376422	0.0373744	0.0335004	0.0390038	0.018806
Hecw2	0.000122564	0.00320765	0.00385776	0.00290391	0.000989735	0.000600577	0.00293523	0.0262461	0.000244289
Gtf3c3	0.0385648	-0.0273445	0.0131507	0.00376286	0.00650843	0.003771	0.00611576	-0.00100048	0.0012026
Pgap1	0.0668782	-0.0388617	-0.00428829	0.00569229	0.00818375	0.00459	0.00334143	-0.0260874	0.00252051
Ankrd44	0.132334	-0.110572	0.0817817	0.0184605	0.0203244	0.0116435	0.0102696	-0.0156114	0.0101649
Sf3b1	0.19298	-0.165441	0.17026	0.0335	0.0270235	0.034915	0.0298195	0.0558829	0.0209157
Coq10b	0.059664	-0.0789888	0.0982102	0.0110181	0.00481601	0.0086742	0.00744076	0.0888153	0.0040441
Hspd1	-0.103404	0.0993824	0.0992936	0.150859	-0.018429	-0.00872276	-0.00500941	0.0775873	-0.0078575
Hspe1	0.0882968	-0.0796739	0.116756	0.00723189	0.00743925	0.00840204	0.00932897	0.127072	0.000470901
Mob4	0.0564373	-0.0603696	0.0663205	0.0154533	0.00450673	0.0081974	0.00869499	0.036441	0.00186209
Rftn2	0.167893	-0.114772	-0.000299596	0.020368	0.0231509	0.0216379	0.0119665	-0.0440981	0.0121038
Mars2	-0.0104707	0.0150238	0.0344109	-0.00259581	-0.0045429	0.00531748	0.000803043	0.0233349	0.00192831
Plcl1	0.0555832	-0.0339919	0.00992929	0.00903339	0.0111914	0.00797975	0.00672762	-0.00890195	0.00488151
1700066M21Rik	0.0642035	-0.0517401	0.0157699	0.00382482	0.00846508	0.01368	0.00674165	0.00449279	0.00623852
Tyw5	0.0736208	-0.078718	0.0341268	0.00971015	0.0105654	0.00949676	0.00478415	0.038047	0.00519985
Maip1	-0.0168517	0.0083687	-0.00424237	-0.00686821	-0.00620262	-0.00422987	-0.00597315	0.0257621	-0.00671995
Spats2l	0.0936788	-0.0594406	-0.00805204	0.00625648	0.0121015	0.0143083	0.00919892	-0.0273536	0.00646353
Kctd18	0.0533089	-0.0419489	0.0432765	0.0103173	0.00859491	0.0112332	0.00555507	0.00417091	0.00523242
Sgo2a	0.0165623	0.00117617	-0.016407	-0.00214567	-0.00205271	-0.00125697	0.00051868	-0.0379061	-0.00298819
Aox1	-0.0138082	0.036132	-0.0311539	0.000917611	-0.00187852	0.00086062	-0.00257117	-0.0210754	-0.00146214
Bzw1	0.263336	-0.263882	0.237942	0.0372442	0.0361168	0.0401639	0.0321674	0.112271	0.0176841
Clk1	0.10175	-0.041835	0.0610594	0.0280327	0.0227656	0.0244871	0.0157116	-0.0486291	0.0197133
Ppil3	0.0977693	-0.0876686	0.0389394	0.0130222	0.0112167	0.0149354	0.00965995	0.0219186	0.00750247
Nif3l1	0.0737051	-0.0639886	0.0169908	0.011001	0.00732609	0.00849051	0.00661391	0.0355224	0.00513594
Orc2	0.0669622	-0.0670217	0.0606424	0.0118807	0.0159614	0.0133749	0.0101175	0.0472199	0.00619101
Fam126b	0.0203667	-0.0281836	0.0546353	0.00444975	0.0032717	0.00764279	0.00733762	0.0448971	0.00278457
Ndufb3	-0.241414	0.248884	-0.160683	-0.0474414	-0.0469655	-0.0516199	-0.0401956	-0.0465327	-0.0272055
Cflar	0.170579	-0.169416	0.184267	0.0256209	0.0237991	0.0269598	0.0254112	0.0576929	0.0179462
Casp8	0.187834	-0.196377	0.202855	0.0230448	0.0237841	0.0276639	0.0264835	0.0539311	0.0101127
Trak2	-0.0092119	0.0338354	-0.000886188	0.00269654	-0.00512709	-0.00600007	-0.0033676	-0.00249158	-0.00141356
Stradb	-0.0411287	0.0499527	-0.0448622	-0.00722808	-0.00432984	-0.0063444	-0.00911512	0.00620202	-0.00431824
Tmem237	0.106731	-0.0890191	0.0255501	0.0124689	0.0174172	0.00869368	0.0110555	0.00519946	0.0106715
Fzd7	0.0956126	-0.0748569	0.0454703	0.00775182	0.0150102	0.0193901	0.00891548	0.00752263	0.0111851
Sumo1	0.208628	-0.180896	0.0988649	0.0237393	0.0230925	0.0230027	0.0197647	0.0074603	0.0144901
Nop58	0.134897	-0.221816	0.328754	0.0298057	0.023522	0.0244561	0.0278119	0.210483	0.0103981
Bmpr2	0.0965016	-0.0758203	0.0434565	0.0113461	0.00889916	0.0114732	0.00767467	0.0341189	0.00631376
Fam117b	0.0996419	-0.0818862	0.0524947	0.00847597	0.00847992	0.0161793	0.00957507	-0.00307445	0.00888354
Wdr12	0.0285816	-0.0661083	0.0942691	0.00603066	-0.000593362	0.00760574	0.00510664	0.107878	0.00189545
Carf	0.0183891	-0.00281223	0.00397624	0.00580877	0.00610045	0.00558823	0.00228207	-0.00540222	0.00487762
Nbeal1	0.0276107	-0.0192463	0.0280595	0.00331534	0.00550046	0.00481532	0.00712102	0.0160954	0.00200561
Cyp20a1	0.164117	-0.149444	0.0741445	0.0177301	0.0267615	0.0178952	0.0176693	0.0330528	0.0173699
Abi2	0.0789436	-0.0785187	0.0718074	0.0121149	0.00536953	0.0132094	0.00913096	0.0191608	0.00820768
Raph1	0.0449581	-0.0428727	0.0498717	0.00949466	0.00474538	0.00717209	0.00621485	0.0879332	0.00559694
Pard3b	0.0387255	-0.0290148	-0.00130252	0.00299854	0.00719559	0.00513396	0.00313173	-0.0113241	0.00232452
Nrp2	0.176382	-0.136276	0.115195	0.0288145	0.0259654	0.0287751	0.0214499	-0.0247085	0.0148676
Ino80d	0.059739	-0.0478117	0.0863323	0.0162849	0.0157795	0.0108315	0.00833339	0.0193594	0.00752123
Ndufs1	-0.251403	0.303719	-0.120873	-0.0311007	-0.0327594	-0.0358067	-0.0286041	-0.0886997	-0.0215459
Eef1b2	0.666187	-0.629125	0.228568	0.0651796	0.0710186	0.0727389	0.0572644	0.0811112	0.0383766
Fastkd2	-0.023534	0.0341004	-0.00416857	-0.00146743	-0.00267419	0.00119214	-0.000912679	-0.0116265	-0.00250809
Klf7	0.080371	-0.105276	0.215605	0.0149954	0.0105766	0.02151	0.0123608	0.0860027	0.0123468
Creb1	0.108769	-0.0919993	0.085751	0.0154212	0.0193257	0.022178	0.0128794	0.012129	0.00766834
Mettl21a	0.13035	-0.110659	0.0338784	0.0156445	0.0185575	0.0190539	0.0122132	0.00205445	0.00825828
Ccnyl1	0.125229	-0.117144	0.041735	0.00960398	0.0162702	0.0173588	0.0152712	0.0288509	0.0130547
Fzd5	0.200995	-0.165281	0.034704	0.0226043	0.0228112	0.0286155	0.0169829	-0.0248986	0.0142787
Plekhm3	0.122839	-0.104405	0.0438251	0.0232146	0.0182664	0.0177848	0.00806618	-0.00704928	0.00844163
Idh1	0.141278	-0.0989304	0.0440409	0.0140577	0.0181915	0.0120158	0.0129589	-0.0443336	0.00800408
Pikfyve	0.100201	-0.0802918	0.0480902	0.0162362	0.0148277	0.0138707	0.012626	-0.000996456	0.00746511
Rpe	0.142315	-0.127826	0.069369	0.0189731	0.0160068	0.0175013	0.0207946	0.00918863	0.00527478
Kansl1l	0.00156709	0.0107085	0.0071067	-0.00141868	0.00173589	0.00151975	-0.000484394	-0.00872134	0.000817238
Acadl	-0.35341	0.420264	-0.210736	0.0378395	-0.056102	-0.0592289	-0.0473047	-0.101407	-0.0301057
Myl1	0.0407645	0.0123008	-0.0964952	0.00270196	0.00716137	0.00414028	0.000460233	-0.0198612	0.0101378
Lancl1	0.0406287	0.00706819	-0.0205013	0.0086717	0.00374741	0.0126829	0.0052192	-0.0407342	0.00835683
Atic	0.0946695	-0.118852	0.133584	0.0161922	0.0119978	0.024544	0.0126216	0.110186	0.00609863
Fn1	0.861882	-0.694868	0.166097	0.0965861	0.191014	0.22551	0.0704873	-0.130093	0.0645137
Mreg	-0.026173	0.0370322	-0.00591815	-0.0053605	-0.000116332	0.000418504	0.000981589	-0.00127974	-0.00364371
Pecr	0.0246326	-0.0185618	0.00465803	-0.0013433	0.00588549	0.00171576	0.00124476	-0.00764752	-0.000749452
Xrcc5	0.0354836	-0.0218891	0.00702751	0.00461187	0.00747351	0.00347149	0.00413217	0.00377169	0.00195657
Smarcal1	0.0110401	-0.00168993	-0.00190578	-0.00212791	0.000837417	-0.00440853	0.000494956	-0.00586495	-0.00502865
Rpl37a	0.800515	-0.721118	0.17915	0.0663115	0.076397	0.0798107	0.14385	0.00454687	0.0434177
Igfbp5	0.103732	-0.0197119	-0.0562647	0.0184866	0.0239052	0.0211266	0.0058046	-0.0799916	0.0138546
Tns1	-0.146245	0.234629	-0.0866834	-0.00263043	-0.00822691	-0.00605369	-0.0133353	-0.0597076	-0.00646471
Arpc2	0.470828	-0.521741	0.430766	0.0556571	0.0502846	0.0601676	0.053926	0.199401	0.0286082
Aamp	0.194292	-0.160313	0.0714721	0.0229771	0.0293936	0.0260393	0.0194633	0.00796447	0.0131168
Pnkd	-0.0216005	0.116619	-0.0987856	-0.0023238	-0.00613684	-0.00886643	-0.0075695	-0.115362	0.00476217
Tmbim1	0.230034	-0.247767	0.137912	0.0302588	0.028977	0.0407084	0.0259344	0.188419	0.0228974
Slc11a1	0.2896	-0.287731	0.308989	0.0344363	0.0330218	0.0364786	0.0397171	0.0566681	0.0181099
Ctdsp1	0.0809518	-0.0192239	0.0270508	0.0133899	0.0113441	0.010157	0.00793358	-0.037352	0.00575169
Usp37	0.0655218	-0.0584275	0.0510442	0.00671861	0.0166133	0.00891	0.0130963	0.00925485	0.00311942
Cnot9	0.0932625	-0.0813395	0.0590787	0.0151477	0.0153914	0.011717	0.0116577	0.0127342	0.00720354
Zfp142	0.0796222	-0.0534047	0.0518024	0.0157126	0.0157982	0.0157318	0.010485	-0.00199221	0.0105301
Bcs1l	-0.0314602	0.0477735	-0.0364885	-0.00467229	-0.00807879	-0.00781473	-0.00922349	-0.0114477	-0.00466433
Rnf25	0.0988348	-0.0718089	0.0170628	0.0149369	0.00772225	0.0133841	0.00700828	-0.0179699	0.00618909
Ttll4	0.0393299	-0.0287245	0.0121386	0.00908722	0.00783346	0.0109922	0.00694936	0.00683302	0.00896684
Cyp27a1	0.0516476	-0.00574491	-0.0297861	0.00506869	0.00720045	0.00583436	0.00365521	-0.0610654	0.00632903
Nhej1	0.0380899	-0.0198573	0.00380246	0.00399405	0.00883735	0.00472681	0.00290873	-0.0139249	0.0014098
Cnppd1	0.179029	-0.137475	0.084273	0.0305024	0.0295916	0.0260364	0.0187555	-0.00782421	0.0164495
Retreg2	0.223074	-0.168394	0.0650401	0.035899	0.0267277	0.0337104	0.0191674	-0.0253638	0.0177824
Zfand2b	0.101837	-0.0657571	0.0178231	0.00896052	0.0157476	0.0126985	0.00857488	-0.00494127	0.0097828
Abcb6	-0.0273472	0.0571368	-0.0371842	-0.00386693	-0.00149394	-0.003556	-0.00437453	-0.0307931	-0.00199837
Atg9a	0.00126726	0.0495983	-0.0488559	0.00197674	0.000360617	-0.000331018	-0.00410575	-0.0549978	0.00211679
Ankzf1	0.0401708	-0.0135491	-0.00755645	0.00703041	0.0120264	0.00420506	0.00585852	-0.0189659	0.0114512
Stk16	0.187743	-0.147633	0.0438276	0.0188748	0.0243695	0.0179588	0.0145908	-0.0230603	0.0158123
Tuba4a	-0.40404	0.491889	-0.196149	-0.0412819	-0.0474243	-0.0492434	-0.0448987	-0.0995808	-0.0254262
Dnajb2	-0.0445281	0.0770747	0.00941235	0.00386704	-0.00180606	0.00114673	-0.00424754	0.0188938	-0.000615089
Ptprn	0.0903101	-0.0655296	-0.0317616	0.0116596	0.0112041	0.0176074	0.0063645	-0.0237253	0.00591317
Dnpep	0.172062	-0.102761	-0.0030935	0.023047	0.0314749	0.0241551	0.014205	-0.0645876	0.0172862
Des	0.0769597	-0.263097	0.113021	-0.00202545	0.00144432	0.0647865	0.00272185	0.611788	-0.00116598
Speg	-0.0330876	0.0371748	-0.0211079	0.00145506	-0.00324271	0.00429812	-0.00245361	0.0663082	0.00182322
Gmppa	0.211546	-0.153406	0.0302644	0.0246843	0.0289993	0.0260265	0.0184595	-0.037156	0.0167247
Chpf	0.444105	-0.3257	-0.00843404	0.288092	0.0593004	0.063698	0.0370987	-0.0872166	0.0340045
Obsl1	0.0408123	0.0370005	-0.0486809	0.00460283	0.0126075	0.00403357	0.000829814	-0.0845132	0.00813291
Inha	-0.0250634	0.0588521	-0.0420105	-0.0023818	0.00059369	-0.000242357	-0.0046609	-0.0428562	0.00119517
Stk11ip	0.0665252	-0.0430281	0.0305579	0.0149156	0.0130739	0.0116233	0.00821607	-0.00905864	0.00859743
Slc4a3	-0.226376	0.306654	-0.139476	-0.0236163	-0.0252907	-0.0215689	-0.0265474	-0.124607	-0.0144544
Epha4	-0.0750893	0.104063	-0.0457801	-0.00906242	-0.00638081	-0.00420268	-0.00836909	-0.0749949	-0.00748126
Farsb	0.0384889	-0.0453048	0.0679797	0.00402643	0.00315671	0.00494106	0.00840672	0.0521442	-0.000951747
Acsl3	0.0865183	-0.0654699	0.0520723	0.0121833	0.00857666	0.00956711	0.00786144	-0.0139348	0.00298159
Kcne4	0.314669	-0.270444	0.104051	0.0373503	0.0410518	0.0406366	0.0311289	-0.0123232	0.0243913
Wdfy1	0.143051	-0.182104	0.146746	0.0187355	0.0168554	0.0196808	0.0167347	0.162931	0.0092719
Mrpl44	-0.0561134	0.0964901	-0.0373043	-0.00466503	-0.00388288	-0.00561916	-0.00393669	-0.0406792	-0.00128411
Serpine2	0.549997	-0.415126	-0.00784974	0.0643903	0.0739021	0.0731018	0.0443788	-0.108302	0.0445299
Cul3	0.0548416	-0.0669495	0.116275	0.00855901	0.00292209	0.00290434	0.00789903	0.056367	0.00142254
Dock10	0.146613	-0.110253	0.0481225	0.0203969	0.0207836	0.0167734	0.0140603	-0.0226993	0.014548
Irs1	0.0288304	0.037768	-0.0669041	0.00905352	0.00474228	0.00415008	-0.0026547	-0.0969312	0.00417567
Rhbdd1	0.0542125	-0.0483971	0.0484258	0.0110405	0.010986	0.00591614	0.00916355	0.0291412	0.00147032
Col4a4	0.00293581	0.0143271	-0.0194836	0.00125781	0.00121069	0.840101	-0.00228052	-0.0328833	0.00794932
Mff	0.0224837	0.000901812	-0.0145657	-0.00368899	-0.00401831	-0.00111029	-0.00198529	-0.000858869	-0.00120179
Agfg1	0.142474	-0.144612	0.12008	0.0194065	0.0187632	0.0177815	0.0192749	0.0764655	0.0108363
Pid1	0.197598	-0.180732	0.151473	0.0273021	0.0226928	0.0261687	0.0206728	0.0315095	0.0154866
Trip12	0.146837	-0.109135	0.0851498	0.0243588	0.0186797	0.0217554	0.0147508	-0.00929838	0.00630721
Fbxo36	0.0856359	-0.0609399	-0.00663679	0.00508032	0.00950712	0.0148417	0.00539405	-0.0294747	0.00767724
Sp110	0.224601	-0.188871	0.0741126	0.0256175	0.0273018	0.0281955	0.0196101	-0.0283019	0.0145657
Sp140	0.251326	-0.196262	0.0834584	0.0246338	0.0331729	0.03128	0.020133	-0.0358327	0.0160387
Sp100	0.256898	-0.19781	0.113095	0.0270442	0.0354009	0.035066	0.0218709	-0.04102	0.0170589
A630001G21Rik	0.150115	-0.127368	0.0750143	0.0170756	0.0224612	0.0189521	0.0144383	-0.0159561	0.00995055
Cab39	0.0843553	-0.0927332	0.11555	0.00702202	0.00953035	0.012232	0.00606831	0.0826435	0.00492693
Itm2c	0.528746	-0.401887	0.0636912	0.0596195	0.0642085	0.0678108	0.0402423	-0.118219	0.0361983
Psmd1	0.117008	-0.203597	0.201125	0.00363312	0.00376111	0.0104869	0.0143917	0.146151	-0.00393752
Ncl	0.175387	-0.285876	0.40497	0.0281509	0.0179693	0.0272086	0.70874	0.252759	0.00422948
C130036L24Rik	0.0181723	-0.00233203	-0.01576	0.00139965	-0.00150641	0.00389479	-0.00130691	-0.0176327	0.00203183
Ptma	0.613018	-0.583849	0.434809	0.162536	0.0819903	0.097921	0.0739671	0.114035	0.0446138
Pde6d	0.100689	-0.0689983	-0.023618	0.013161	0.00848979	0.0141153	0.00302639	-0.0215869	0.00784088
Cops7b	0.0459761	-0.031515	0.00816802	0.0117782	0.00294403	0.00443766	0.00328415	-0.00545424	0.00457866
Dis3l2	0.0637993	-0.0406182	0.0128132	0.0119634	0.00984296	0.00742975	0.00962157	-0.0119032	0.00401645
Eif4e2	0.304535	-0.273807	0.157355	0.0375123	0.0370645	0.0415494	0.031574	0.0343438	0.0231678
Efhd1	0.00952302	-0.0201978	-0.00689237	-0.00460563	-0.00134203	-0.00139243	-0.000947094	0.0240277	0.000186746
Gigyf2	0.0994663	-0.100656	0.0802823	0.0165556	0.00987333	0.0153026	0.015064	0.022204	0.00574693
Inpp5d	0.270023	-0.25397	0.239495	0.0373964	0.0395344	0.0355815	0.034735	0.0408314	0.0161483
Atg16l1	0.0520293	-0.0313134	0.0307394	0.00985852	0.0110566	0.00916843	0.00527225	0.0101901	0.00801968
Dgkd	0.111426	-0.105992	0.0847596	0.0174706	0.0169117	0.0185278	0.0118927	0.0360328	0.00796452
Usp40	0.0313814	-0.0223645	0.0172854	4.3831e-05	0.0069642	-0.0012923	0.00192014	-0.00235286	0.00251001
Hjurp	0.122775	-0.0637549	0.00705753	0.0222852	0.0233942	0.0242831	0.0106359	-0.0616905	0.0126956
Arl4c	0.232639	-0.222227	0.207245	0.0316284	0.026656	0.0366299	0.0275509	0.0453085	0.0190631
Sh3bp4	0.0517836	-0.0386986	0.0222781	0.00126325	0.0127777	0.0127576	0.000852354	0.00388586	0.00233808
Agap1	0.0597356	-0.0559609	0.0658063	0.00606993	0.0104519	0.00811035	0.0104504	0.020338	0.00600635
Asb18	-0.0645414	0.0823578	-0.0401609	-0.00735141	-0.00783216	-0.0142551	-0.00645204	-0.0381994	-0.00816903
Ackr3	-0.0894486	0.115502	0.0212665	-0.00465865	-0.00607236	-0.00686349	-0.00725407	-0.0303046	-0.00113128
Cops8	0.0562062	-0.0505641	0.0429898	0.00415288	0.0118886	0.00483436	0.00587133	0.039948	-0.000644781
Col6a3	0.498827	-0.379912	0.0282262	0.0609186	0.0751014	0.0682668	0.0438715	-0.0902503	0.0438134
Lrrfip1	0.115465	-0.170066	0.218869	0.0151562	0.00682965	0.0209306	0.0200243	0.174092	0.00582396
Ramp1	0.0790556	-0.0257237	-0.0164249	0.00735881	0.01011	0.00684558	0.00853045	-0.0646009	0.00553601
Ube2f	0.0948419	-0.0975723	0.0864288	0.0120852	0.0176085	0.0123961	0.0117533	0.0776894	0.00392955
Scly	0.060513	-0.04416	0.0129643	0.00318641	0.00424426	0.00607748	0.00178278	-0.0115868	0.00426549
Klhl30	-0.0705193	0.0895765	-0.0400776	-0.00160433	-0.00949982	-0.00935812	-0.00942102	-0.0237604	-0.0046159
Ilkap	0.081656	-0.0473222	0.0664526	0.015585	0.0189126	0.01558	0.0100782	-0.00597071	0.00872471
Hes6	0.0614616	-0.0181079	-0.00986601	0.00776072	0.009902	0.00745662	0.0017223	-0.037551	0.00305316
Per2	0.00876741	-0.00723074	0.0335347	0.00239118	0.000163075	0.00300055	0.00505436	0.0246378	0.000874678
Traf3ip1	0.0249475	-0.0125761	0.0018664	0.000101319	0.012709	0.00902379	0.00226496	-0.0139915	0.00739716
Asb1	0.0193217	-0.00933904	0.032698	-8.92711e-05	0.00426355	0.0113771	0.00154763	0.00920295	0.00930857
Hdac4	0.0491894	-0.0268265	0.0496971	0.0112112	0.00718111	0.0124606	0.00744418	-0.00829861	0.00450082
Ndufa10	-0.309362	0.335497	-0.16172	-0.0427643	-0.0448869	-0.052379	0.154753	-0.124551	0.198222
Cops9	0.244056	-0.115839	-0.0208778	0.0241511	0.0264238	0.0259595	0.0152391	-0.107581	0.0148562
Gpc1	-0.202039	0.315672	-0.162936	-0.0137405	-0.0133049	-0.0171648	-0.0218471	-0.174662	-0.00705929
Ankmy1	-0.0879005	0.0872082	-0.0601263	-0.0108362	-0.0102103	-0.0139276	-0.0144067	-0.0647281	-0.00931065
Dusp28	-0.0198751	0.0441233	-0.0449274	-0.00781489	-0.00317369	-0.0019868	-0.00744572	-0.0473847	-0.00467483
Rnpepl1	0.0870624	-0.0357743	0.0236605	0.0141093	0.00983108	0.0286219	0.00881593	-0.034508	0.0128869
Capn10	0.0840709	-0.0639777	0.00524918	0.00503249	0.00866387	0.0125163	0.0110917	0.00681787	0.00471786
Gpr35	0.148664	-0.19827	0.323089	0.0247837	0.015302	0.0236565	0.0277004	0.14341	0.0110823
Sned1	0.0413648	-0.0147777	-0.00217878	0.00478032	0.014714	0.00965386	0.00545105	-0.0414043	0.0061023
Mterf4	0.0279472	-0.0085384	0.00172267	0.0105097	0.000751228	0.00478873	0.00236343	-0.0173866	0.00201541
Ppp1r7	0.0407466	-0.02676	0.0355376	0.000888358	0.00566107	0.00368026	0.00728135	0.0105562	0.00362293
Hdlbp	0.254556	-0.177173	0.0456412	0.0321412	0.0275979	0.0294029	0.0146464	-0.0719883	0.0161025
Farp2	0.000141584	0.00549063	-0.008385	0.00827126	0.00369987	-0.000504792	0.00277092	-0.0135152	-0.000812661
Stk25	0.0980326	-0.059418	0.0149063	0.0133892	0.020172	0.0169647	0.011315	-0.0132007	0.00955816
Bok	0.244762	-0.191745	0.0253674	0.0280018	0.0344804	0.0337026	0.0227322	-0.0366751	0.0184656
Thap4	-0.00728477	0.034012	-0.0374604	0.000594662	0.000393716	-0.00137777	-0.00490558	-0.0398404	-0.00134571
Atg4b	0.116273	-0.085918	0.031583	0.0151245	0.0143776	0.0163381	0.0127566	-0.00642913	0.00758757
Dtymk	0.192479	-0.171295	0.0982862	0.0223995	0.0257942	0.0318228	0.0216374	0.0366649	0.014843
Ing5	0.0576352	-0.0538097	0.0684343	0.0092826	0.00900195	0.00387784	0.0138822	0.0159928	0.010365
D2hgdh	-0.0199825	0.0583677	-0.0159903	-0.00487485	-0.00186341	-0.00256127	-0.000269526	-0.045322	-0.00156578
Fam174a	0.0926577	-0.0648489	-0.00394443	0.00944509	0.00841527	0.00935511	0.000413052	0.000745991	0.0028488
St8sia4	0.0503086	-0.0516374	0.0968532	0.0059909	0.0101213	0.00833947	0.00621432	0.0210802	-0.000532651
D1Ertd622e	0.162345	-0.167167	0.183468	0.0274813	0.0197109	0.0198412	0.0194284	0.0436419	0.00970574
Ppip5k2	-0.072171	0.107699	-0.0382966	-0.00367148	-0.0101557	-0.00633394	-0.00914677	-0.0645359	-0.0045506
Gin1	0.00146906	0.0128012	-0.0177687	0.0038185	0.000929831	0.00381078	0.000365619	-0.0193534	-0.000879092
Pam	0.0610947	0.0754345	-0.126949	0.0187578	0.0276865	0.0214967	0.00532799	-0.0967015	0.0210752
Pign	0.109875	-0.104756	0.0679018	0.017966	0.0135299	0.024767	0.0123221	0.0234689	0.00693241
Relch	0.048156	-0.0328958	0.0467256	0.00745787	0.00728201	0.00817605	0.01139	0.0125298	0.0105134
Tnfrsf11a	0.161712	-0.141744	0.0621658	0.0194851	0.0257328	0.0193947	0.0163676	0.0101526	0.0095285
Zcchc2	0.098186	-0.0946395	0.105544	0.0139099	0.017008	0.0159597	0.013604	0.0244339	0.00368595
Phlpp1	0.0068548	0.0151739	-0.00777735	0.000208727	0.00128291	0.0060782	0.000624784	-0.0227119	0.00405344
Bcl2	0.0593001	-0.0649251	0.0193294	0.00620476	0.00292599	0.0130237	0.00357436	0.0261402	0.000581157
Kdsr	0.0911402	-0.0732665	0.0417418	0.0165281	0.0122109	0.0141833	0.0130927	-0.00118639	0.00462347
Vps4b	0.212468	-0.192491	0.15877	0.0322945	0.0378243	0.0412272	0.0219429	0.0324175	0.0175546
Serpinb8	0.0867792	-0.0658555	0.0311514	0.0105237	0.0160907	0.0112751	0.0129213	-0.00917611	0.00178336
D830032E09Rik	-0.0492015	0.0677088	-0.0455576	-0.0117718	-0.00579491	-0.00455753	-0.00245	-0.0442314	-0.00394522
Dsel	0.128809	-0.108624	0.0324207	0.0190295	0.0152687	0.0148521	0.0137544	-0.0120234	0.0100474
Tsn	0.155306	-0.135458	0.097712	0.0206161	0.023213	0.0228327	0.0170722	0.0204804	0.0121432
Nifk	0.0942777	-0.159813	0.198094	0.0153665	0.0176063	0.018568	0.0184374	0.191425	0.00440529
Clasp1	-0.204923	0.240757	-0.123402	-0.0255285	-0.0306338	-0.035812	-0.027516	-0.0970019	-0.0148878
Inhbb	0.160766	-0.191925	0.21192	0.0213923	0.019223	0.0233602	0.0219556	0.130719	0.00979908
Ralb	0.214146	-0.226145	0.231025	0.0295784	0.0217613	0.0306837	0.0264352	0.0923516	0.0143791
Tmem185b	0.0816407	-0.102952	0.13926	0.0109524	0.0129057	0.010801	0.0142544	0.0873585	0.00394239
Ptpn4	-0.0377975	0.0494124	-0.00343894	-0.00183543	-0.00566443	-0.00697882	-0.0025352	-0.00957912	-0.00446142
Tmem177	-0.0277243	0.0510551	-0.0354069	0.00103608	-0.00266696	-0.00652316	-0.00491555	-0.0197004	-0.00359737
Tmem37	0.283514	-0.227265	0.0425565	0.0226358	0.027259	0.0278994	0.0193805	-0.0647357	0.0153592
Dbi	0.111259	-0.0390837	-0.0470032	-0.00826237	-0.00640193	-0.00725177	-0.00428883	-0.0869359	-0.00535582
3110009E18Rik	0.012228	-0.0091849	0.00936933	-0.00451019	0.00213333	0.0017186	0.00273856	0.0224399	-0.0020048
Steap3	0.175261	-0.109844	-0.0121367	0.0197499	0.0296917	0.0219766	0.0164911	-0.0601698	0.0123587
Marco	0.0515994	-0.0289877	0.00157675	0.0147156	0.011446	0.00733536	0.00664431	-0.0306583	0.00696174
Gm29346	-0.0426392	0.038929	-0.0121802	-0.00443462	-0.00482335	-0.00519317	-0.0083063	0.0154786	-0.000122853
Insig2	0.00270429	0.00578655	0.00309085	-0.00450727	0.00117724	0.00203481	0.000427661	0.0233378	0.00168501
Ccdc93	0.0767449	-0.0564055	0.0349327	0.0119551	0.0133674	0.00848537	0.0086225	-0.00667565	0.00770178
Ddx18	0.121402	-0.162137	0.16656	0.0133438	0.0117849	0.017153	0.0168692	0.104193	0.00829177
Actr3	0.434233	-0.454243	0.397038	0.255506	0.0511022	0.0597679	0.0532265	0.160916	0.0244866
Slc35f5	-0.0118838	-0.001589	-0.01583	-0.00539248	0.406959	-0.00447997	-0.00452709	0.0923609	-0.00747724
Gpr39	0.206051	-0.171477	0.0374602	0.0249487	0.0248645	0.0296221	0.0170551	-0.0156629	0.0146585
Mgat5	0.142473	-0.105039	0.0882201	0.0169082	0.0255483	0.0226324	0.0174575	0.00841802	0.012213
2900009J06Rik	2.19574e-05	-0.00583901	-0.0100926	-0.0016951	-0.00368848	-0.00010917	-0.00245333	0.0130165	-0.000336583
Ccnt2	0.0139591	0.0060446	0.0436446	0.00388756	0.00578336	0.00762822	0.00240958	-0.00460199	-0.000566206
Rab3gap1	0.0433934	-0.0171809	0.0091536	0.00878976	0.00748885	0.00346164	0.00852766	-0.000599051	0.00407975
R3hdm1	0.0739457	-0.0653386	0.0721194	0.0101248	0.0125707	0.00767939	0.00877023	0.0246462	0.0034366
Ubxn4	0.154054	-0.215299	0.214444	0.0203737	0.0219708	0.0280275	0.023986	0.179426	0.00325256
Mcm6	0.26921	-0.256994	0.128387	0.0330243	0.0311255	0.0394859	0.0324878	0.0274344	0.0164814
Dars	0.053181	-0.0472071	0.0700723	0.0127451	0.0129449	0.0134253	0.00935562	0.0444919	-5.92295e-06
Cxcr4	0.218703	-0.190151	0.188245	0.0343382	0.0288449	0.0296142	0.0269276	0.0119551	0.0163569
Cd55	0.161817	-0.11574	0.00436452	0.0188748	0.022367	0.0186726	0.0135776	-0.0488795	0.0192378
Pfkfb2	-0.0691755	0.100596	-0.0622083	-0.00774444	-0.00467375	-0.00342997	-0.00814359	-0.0720336	-0.00441675
Yod1	0.0137905	-0.00879276	0.0255059	0.000351611	-0.00505801	0.0155343	-0.00199088	-0.00420414	0.00354314
Mapkapk2	0.00753692	-0.0175008	0.102126	-0.00408073	-0.00699201	0.000170649	0.00210302	0.115901	-0.000904533
Eif2d	0.0623493	-0.0299616	-0.0092487	0.0107791	0.00806354	0.00383828	0.00113554	-0.0342026	0.00697614
Rassf5	0.238063	-0.237179	0.235926	0.0265311	0.0279659	0.0300293	0.0220563	0.022522	0.0142486
Ikbke	0.144114	-0.14769	0.1869	0.0204726	0.0179571	0.0240261	0.0233383	0.036091	0.0137854
Srgap2	0.172047	-0.127148	0.0541557	0.0216237	0.020651	0.0180991	0.02091	-0.0400942	0.0157016
Rab7b	0.376079	-0.314268	0.104998	0.0356198	0.0374059	0.0376074	0.0285751	-0.0430215	0.0180308
Pm20d1	-0.0435011	0.0619601	-0.0357317	-0.00789727	-0.00817492	-0.00987109	-0.00523691	-0.0387059	-0.00219029
Slc41a1	0.0317017	-0.00531744	0.00222033	0.00845834	0.00368083	0.00767277	0.00302343	-0.00132511	0.00635266
Rab29	0.226767	-0.180916	0.0524431	0.0235509	0.0295301	0.0303096	0.0186168	-0.0165445	0.0150001
Nucks1	0.202769	-0.200102	0.145707	0.0302655	0.0224475	0.0285292	0.0214358	0.0352238	0.0110065
Slc45a3	0.149891	-0.105359	0.00396005	0.0170176	0.0237689	0.0149228	0.0103782	-0.0429889	0.0134833
Elk4	0.115697	-0.0748308	0.0477706	0.0142992	0.020055	0.0245662	0.0131529	-0.0102644	0.0133581
Cdk18	0.0777075	-0.048346	-0.00582708	0.0057136	0.00852108	0.0106963	0.00878199	-0.0182783	0.00375725
Klhdc8a	-0.120848	0.161055	-0.0802922	-0.0128363	-0.0131558	-0.02019	-0.0142772	-0.0955844	-0.00782147
Nuak2	0.172942	-0.167486	0.142172	0.0205316	0.0187528	0.0297935	0.022007	0.0223666	0.0136851
Tmcc2	0.00379587	0.01523	-0.00895789	0.00315793	0.00228328	0.00296736	-0.000834567	-0.023328	-0.00190441
Dstyk	0.0776878	-0.0560457	0.0265003	0.0172076	0.0136296	0.0127669	0.00997856	0.00391203	0.0101668
Rbbp5	0.0686198	-0.0595168	0.0359024	0.00723507	0.0109527	0.0160263	0.00390382	0.00654861	0.00345434
Lrrn2	0.106865	-0.0726787	-0.00405873	0.0135025	0.0138283	0.0108787	0.0100779	-0.0203198	0.0108328
Mdm4	0.0656709	-0.0427567	0.0284374	0.0122632	0.0122956	0.0148455	0.0100274	-0.00547184	0.0102975
Pik3c2b	-0.0451226	0.0611608	-0.0328149	-0.0028212	-0.00353899	-0.00218986	-0.00148862	-0.00903416	-0.00357516
Ppp1r15b	0.148351	-0.166233	0.181312	0.0220983	0.0256124	0.0215898	0.0210547	0.0706085	0.00705764
Plekha6	-0.0531256	0.101304	-0.0588236	0.000481933	0.00126896	-0.000813548	-0.00246218	-0.0361571	0.00320129
Sox13	0.0308619	-0.00237728	-0.0102082	0.00566342	0.00665027	0.00472944	0.00481736	-0.0286706	0.000980071
Snrpe	0.290512	-0.290059	0.164675	0.0275575	0.0295024	0.0356768	0.0282217	0.0857184	0.0168224
Atp2b4	0.0486561	-0.0116079	0.015178	0.0109759	0.0103895	0.00928588	0.00869367	-0.0337505	0.00707814
Prelp	0.342818	-0.164991	-0.0866812	0.0463096	0.0549939	0.0517426	0.0271031	-0.167891	0.0382806
Fmod	0.552732	-0.418067	-0.0219388	0.0571593	0.0710654	0.0619807	0.0391713	-0.111322	0.0466698
Btg2	0.0119954	-0.0339563	0.082317	0.0015029	-0.00271377	0.0010317	0.00397995	0.110686	-0.00220581
Adora1	-0.0284588	0.0336621	0.000264978	-0.000598757	-0.000848284	0.000172923	-0.00160237	0.0225855	0.00146401
Ppfia4	0.171978	-0.135405	0.0172869	0.0155365	0.0162455	0.0187756	0.0128768	-0.0223846	0.010405
Tmem183a	0.145129	-0.140134	0.114651	0.0273218	0.0181406	0.0225857	0.0139021	0.0457041	0.0121122
Cyb5r1	0.0761212	-0.0656011	0.0940873	0.0106933	0.00831991	0.0177647	0.0142717	0.0438974	0.00628703
Adipor1	0.184392	-0.149699	0.0824308	0.0210772	0.0187262	0.0227282	0.00809914	0.00231383	0.012043
Klhl12	0.00612318	0.0109826	0.00747071	0.00529648	0.00232731	0.00880021	-0.00143181	-0.0101425	0.00359225
Rabif	0.145516	-0.141389	0.0890354	0.0203034	0.021996	0.0153515	0.0195388	0.0409496	0.00561746
Kdm5b	0.14562	-0.12463	0.0581432	0.0162995	0.0221134	0.0197931	0.015512	0.00357675	0.0110939
Ppp1r12b	-0.147155	0.204297	-0.0903034	-0.0122879	-0.0122527	-0.0126938	-0.0161907	-0.0715013	-0.00816616
Ube2t	0.00991249	0.00739263	-0.00728885	-0.00263728	0.000749799	-0.00304831	0.00222139	-0.013464	0.00187457
Lgr6	-0.0790076	0.107173	-0.0443487	-0.00644807	-0.00853016	-0.00796171	-0.00864756	-0.0587155	-0.00443404
Ptpn7	0.100984	-0.124558	0.202288	0.0121666	0.00981373	0.0163711	0.0141223	0.0491126	0.00785792
Arl8a	0.224602	-0.203472	0.154754	0.0336918	0.0271027	0.0285829	0.0267077	0.0387324	0.018569
Rnpep	0.302581	-0.264637	0.187964	0.034111	0.0328325	0.0364716	0.0290198	-0.0073047	0.0174342
Timm17a	-0.0843928	0.0753666	-0.024037	-0.0170915	-0.0153983	-0.0094387	-0.0155993	0.0302573	0.581315
Lmod1	0.140145	-0.0948254	0.00234011	0.0243436	0.024486	0.0174795	0.00941009	-0.0453523	0.0123289
Shisa4	0.229886	-0.18731	0.0100178	0.0312649	0.0270444	0.0318067	0.0167463	0.0139808	0.0253808
Ipo9	0.137678	-0.110224	0.0648693	0.0185036	0.0191975	0.0203001	0.0180002	-0.00242764	0.0105062
Nav1	0.21757	-0.180024	0.0837942	0.0280992	0.0297494	0.0314516	0.0249927	-0.00759883	0.0180658
Csrp1	0.521619	-0.422672	0.121932	0.0619845	0.0664981	0.0667285	0.0517223	-0.0520309	0.0377897
Phlda3	0.498034	-0.384463	0.0625658	0.0616394	0.06562	0.0689223	0.0427004	-0.0414751	0.0450691
Tnnt2	-0.647688	0.727131	-0.354679	-0.0642931	0.00591118	-0.0650667	-0.0832005	-0.125071	-0.0533138
Tmem9	0.250406	-0.172315	-0.0138291	0.0277432	0.0306655	0.0367892	0.0148722	-0.0872683	0.0215904
Cacna1s	-0.0583032	0.0794033	-0.043876	-0.00685961	-0.00967658	-0.00722168	-0.00714839	-0.0412354	-0.00495171
Kif21b	0.16234	-0.144234	0.0818061	0.0191592	0.0228004	0.0229572	0.0127671	-0.00131818	0.00783245
Camsap2	0.105797	-0.0811532	0.0622697	0.0200139	0.0156139	0.0207864	0.0107318	0.019691	0.0126341
Ddx59	0.012233	-0.0074097	-0.00677921	0.0028395	-0.00131573	-0.00284889	-0.00276794	-0.0146796	0.000224632
Zfp281	0.103602	-0.103929	0.132249	0.0247702	0.0133805	0.0225378	0.0177399	0.0279634	0.00854269
Ptprc	0.318368	-0.30937	0.31707	0.0390571	0.0362713	0.0412898	0.0397887	0.0518578	0.0215231
Nek7	0.0857147	-0.0686137	0.0506055	0.00920688	0.0112981	0.0145359	0.0102913	0.0336747	0.00142759
2310009B15Rik	0.120189	-0.0962776	0.00320894	0.00593318	0.00832498	0.00762678	0.00765706	-0.0116089	0.0035081
Dennd1b	0.0426915	-0.0249253	0.0522667	0.00568543	0.00618268	0.00896094	0.0042388	0.0030744	0.00210102
Zbtb41	0.0816187	-0.0798339	0.0651756	0.0115184	0.00665803	0.0168736	0.00710961	0.00884938	0.00879796
Cfh	0.263193	-0.116307	-0.0398352	0.0492813	0.0501747	0.0478962	0.0264978	-0.0989401	0.039222
Kcnt2	0.0796312	-0.0540101	-0.000584124	0.011456	0.0115373	0.0100824	0.00547018	-0.0131453	0.009951
Cdc73	0.0431913	-0.0429413	0.0648363	0.0115557	0.0058841	0.00581657	0.00806829	0.0298812	0.00387574
B3galt2	-0.0510735	0.0215607	-0.0182517	-0.00703326	-0.00549888	-0.00940028	-0.00631475	0.0447829	-0.00442908
Glrx2	0.0498243	-0.0233551	-0.000659396	0.00524399	-0.000602952	0.00269831	0.00447582	0.00204199	-7.49386e-05
Ro60	0.0889479	-0.104506	0.0742573	0.0159947	0.00854508	0.0169326	0.0114635	0.0754645	0.00993878
Uchl5	0.069649	-0.0794013	0.0843381	0.00859984	0.00157437	0.0095806	0.00871566	0.0439668	0.00494291
Rgs2	0.0365708	-0.000978619	0.0652836	0.00223892	-0.00137751	0.00524831	0.00255715	-0.0705106	-0.0044645
Pla2g4a	0.159075	-0.170807	0.169197	0.0212395	0.0221987	0.0242639	0.0233441	0.0603242	0.0115287
Ptgs2	0.0890463	-0.142188	0.302872	0.0188416	0.0127506	0.0258146	0.0247013	0.134941	0.00575601
Odr4	0.0644762	-0.0507332	0.0107524	0.0116699	0.00789263	0.00998476	0.00639125	-0.00135491	0.00643113
Tpr	0.114233	-0.133625	0.188009	0.0174621	0.00871545	0.0171143	0.0165344	0.0688225	0.00600741
Prg4	0.0838364	-0.181127	0.311525	0.0204451	0.0127259	0.0244878	0.0217776	0.346163	0.00895214
Hmcn1	0.0276226	-0.00834381	-0.0150241	0.00659672	0.00817567	0.00512147	0.00349101	-0.029515	0.00668617
Gm10138	0.0160753	-0.00166435	-0.019738	0.00796648	0.0044239	0.00204477	0.000171866	-0.0271504	0.00596107
Ivns1abp	-0.345627	0.429632	-0.22502	-0.0335928	-0.0335113	-0.0411251	-0.0408446	-0.217988	-0.0242001
Swt1	0.0584276	-0.0733371	0.0671686	0.00882897	0.00656932	0.00519203	0.00977505	0.0309881	0.000418316
Trmt1l	0.0284579	-0.02411	0.0100801	9.67178e-05	0.00224252	-0.00231279	-0.00198312	0.0012716	0.00772658
Rnf2	0.142385	-0.121322	0.0614511	0.0204837	0.0190111	0.0250111	0.0160686	0.0116415	0.00645925
Fam129a	0.253541	-0.210336	0.0628216	0.0252309	0.030742	0.031796	0.0203703	-0.0227039	0.0179281
Edem3	0.0833894	-0.0740134	0.0387428	0.012454	0.0068974	0.00904155	0.010241	0.0264922	0.00225386
1700025G04Rik	0.0792864	-0.079176	0.0523885	0.016913	0.0131192	0.012211	0.0102929	0.0963424	0.0043202
Tsen15	0.0476451	-0.0424544	0.0272531	0.0102132	0.0041126	0.00553185	0.00524112	0.0194546	0.00563496
Colgalt2	-0.0056703	0.0247066	-0.018764	0.00105864	0.000731017	0.000414347	-0.00290047	-0.0235033	-0.00143372
Rgl1	0.162045	-0.1278	0.0588596	0.0214498	0.0224955	0.01802	0.0162832	-0.00917928	0.0126321
Arpc5	0.486194	-0.486664	0.45573	0.0615407	0.0564861	0.0670481	0.0594334	0.12609	0.0251814
Ncf2	0.318053	-0.3209	0.343747	0.0460341	0.0387897	0.046144	0.039086	0.0728936	0.0154106
Smg7	0.0506751	-0.0277142	0.0704583	0.0135241	0.00901296	0.0154227	0.00896877	0.0138079	0.00325073
Lamc2	0.0221688	-0.0298281	0.0657773	0.00209838	-0.000374456	0.0100949	0.00338141	0.0659717	0.00470567
Lamc1	0.370626	-0.257268	0.000331759	0.0457293	0.0542033	0.0495697	0.0348173	-0.0629275	0.0350096
Dhx9	0.148457	-0.132015	0.10212	0.0262019	0.0301851	0.0308349	0.0195838	0.0429417	0.0132683
Npl	0.115578	-0.0896936	0.0239683	0.0186524	0.0169832	0.0194445	0.00976055	-0.00796057	0.00830203
Rgs16	0.0402338	-0.0674515	0.075719	0.00456753	0.00389224	0.00412484	0.897878	0.0287403	9.00514e-05
Rnasel	0.109364	-0.137324	0.245891	0.0206284	0.0165487	0.0177842	0.0168268	0.0603912	0.00318149
Glul	-0.0669903	0.0496281	0.031396	-0.00497998	-0.0069732	-0.0048669	-0.00761748	0.138397	-0.00679203
Ier5	0.18991	-0.211879	0.287599	0.0330514	0.0262917	0.0388444	0.0304492	0.171627	0.0160343
Mr1	0.0545164	-0.035418	-0.0101294	0.0106925	0.00405834	0.00402681	0.00323739	-0.0219332	0.00618136
Stx6	0.1574	-0.150673	0.0873299	0.028626	0.0238393	0.0273363	0.0194426	0.0194203	0.0208367
BC034090	-0.00147495	0.0289875	-0.0119401	0.00278489	0.00422916	0.00151857	-0.00091793	-0.00911627	0.00224268
Xpr1	0.0677896	-0.0606976	0.0513477	0.0076147	0.00654017	0.0140173	0.0115199	0.0165961	0.00526887
Gm5532	-0.168116	0.219373	-0.114666	-0.0187241	-0.0152645	-0.0176641	-0.020207	-0.088407	-0.00966428
Acbd6	0.0573035	-0.0311541	0.0190773	0.00823742	0.010545	0.00889213	0.00707804	0.000318118	0.00139034
Qsox1	0.27945	-0.239231	0.0646407	0.0330869	0.0373411	0.0424435	0.0251719	0.051679	0.021872
Cep350	0.0720568	-0.0716168	0.0716221	0.00369982	0.0104683	0.0159564	0.0139492	0.0184626	0.00710891
Tor1aip1	0.179235	-0.132902	0.0918386	0.023605	0.016579	0.0285164	0.0207698	-0.0223549	0.0150987
Tor1aip2	0.213264	-0.181214	0.10903	0.026428	0.0301182	0.0296625	0.021794	0.0412052	0.0139868
Gm2000	0.165992	-0.143279	0.0421746	0.0209312	0.0157815	0.017031	0.0155396	0.018119	0.00655889
Soat1	0.303502	-0.273944	0.194688	0.0427783	0.0374809	0.0465564	0.0318063	0.0158255	0.0192622
Abl2	0.0882135	-0.0805624	0.0740718	0.0171832	0.0149339	0.0148064	0.0134594	0.0192119	0.00821454
Tor3a	0.324141	-0.243895	0.0337879	0.0246992	0.039834	0.0434553	0.0266446	-0.0651592	0.0206889
Fam20b	0.0669119	-0.0524952	0.0348039	0.527264	0.00568285	0.0136265	0.00658339	0.00069152	5.30837e-05
Ralgps2	0.019566	4.74169e-05	0.00815023	-0.00236008	-0.00116624	0.00122089	0.00171117	-0.0231024	0.000110221
Rasal2	0.0497293	-0.0349057	0.01369	0.00811259	0.00510215	0.0134571	0.00651389	0.00164496	0.00888213
Cryzl2	0.133528	-0.0866565	-0.0191428	0.0138508	0.0160852	0.0200403	0.0066215	-0.05313	0.010945
Sec16b	0.129653	-0.0839381	0.00132457	0.0140254	0.019789	0.0182363	0.0144686	-0.0305044	0.0161274
Cop1	0.117896	-0.100052	0.0828551	0.00992183	0.0175405	0.0166322	0.0101557	0.00806389	0.00534164
4930523C07Rik	0.144629	-0.100931	0.0238807	0.0232152	0.0240535	0.0304529	0.0127484	-0.030549	0.00964012
Mrps14	0.0381371	-0.0127424	-0.00527227	-0.00166686	-0.00525186	-0.00327012	1.164e-05	-0.0148256	0.0006572
Cacybp	0.108187	-0.105369	0.111549	0.0149741	0.0161208	0.0158504	0.0116814	0.0590422	0.00591963
Rabgap1l	-0.00826931	0.0210722	-0.013973	-0.00187783	-0.00494928	-0.00124132	-0.00242594	-0.0123274	0.000716503
Rc3h1	0.0863677	-0.0462198	0.0230187	0.0126921	0.0123993	0.0162067	0.00861147	-0.0311255	0.0110412
Zbtb37	0.0178729	-0.00830837	0.029968	0.00859846	0.00614443	0.00753968	0.00111736	-0.00108372	0.00242489
Gas5	0.595584	-0.527892	0.150193	0.0623962	0.0713516	0.0749275	0.0566519	0.0424836	0.0408285
Dars2	-0.0110339	0.0232112	-0.0211628	-0.001869	-0.00456969	-0.00614797	-0.00596495	-0.0269802	-0.00334105
Cenpl	0.101651	-0.089427	0.0440399	0.00869163	0.0155667	0.012481	0.0142289	-0.00676649	0.0051942
Klhl20	0.0555865	-0.043791	0.0248712	0.00880812	0.00315568	0.00762855	0.00496401	0.00910597	0.00451811
Prdx6	0.0321071	-0.076412	0.232947	0.00788956	-0.00148577	0.00360893	0.00881388	0.153134	-0.00437728
Suco	0.0811306	-0.0892643	0.119179	0.0136817	0.0149469	0.0180963	0.0169723	0.0427526	0.00780701
Pigc	0.152555	-0.112723	0.0257269	0.0111105	0.0167474	0.0195966	0.0143882	-0.0299918	0.012018
Dnm3os	0.277783	-0.19081	-0.00315103	0.0424573	0.0414553	0.0363712	0.024704	-0.077573	0.026956
Eef1aknmt	0.0551173	-0.0628744	0.0704424	0.00387178	0.00435419	0.0130151	0.00687453	0.0461764	0.00404784
Vamp4	0.147726	-0.127458	0.107931	0.0238947	0.0195401	0.02441	0.0149158	0.0164581	0.0109432
Prrc2c	0.137342	-0.164187	0.232309	0.0282811	0.0175929	0.0245248	0.0233327	0.0907746	0.00768389
Fmo1	0.000585368	0.0406455	-0.0577285	0.00382852	-0.004471	-0.00143494	-0.00214968	-0.0526799	0.00339444
Fmo2	-0.0196548	0.0451832	-0.0340273	-0.000658083	-0.000527286	-0.00319757	0.000641567	-0.0376539	-0.000304835
Prrx1	0.177838	-0.137933	0.0543057	0.0250904	0.0245789	0.0267504	0.0153626	-0.0277657	0.00940384
Gorab	0.0669688	-0.0697739	0.0564936	0.00996584	0.00650343	0.00824397	0.00655271	0.0155718	0.00579068
Kifap3	0.0616458	-0.0248061	-0.0165907	0.00491887	0.0115541	0.0133655	0.00520703	-0.0305459	0.00612023
Scyl3	0.101419	-0.0860908	0.0723028	0.0221121	0.0126764	0.0178567	0.013757	-0.00253681	0.0106261
Sell	0.0986738	-0.180495	0.465585	0.0247328	0.0135499	0.0220635	0.0246515	0.15976	0.00590384
Selp	0.10074	-0.152157	0.200104	0.012528	0.0116978	0.0160636	0.0158142	0.178687	0.00734342
Slc19a2	0.0385073	-0.0417607	0.0600118	0.00884055	0.00482254	0.0121479	0.00751501	0.0157187	0.00185674
Ccdc181	0.013648	0.00367406	-0.0121829	-0.000861647	0.00107936	0.00219641	-0.00115323	-0.0111401	0.00762219
Blzf1	0.0376581	-0.0283421	0.0344123	0.00622353	0.00797559	0.00924693	0.0108343	0.0279983	0.00216306
Nme7	0.0437	-0.043428	-0.00507723	0.00556471	0.00271046	0.001873	0.00168466	0.0114061	0.00129868
Atp1b1	-0.124387	0.107338	-0.0637055	-0.0161503	-0.0108657	-0.0139888	-0.0150523	0.173398	-0.00718432
Dpt	0.549375	-0.381575	-0.0335742	0.0609223	0.0704619	0.0712648	0.0414211	-0.18485	0.0458736
Sft2d2	0.156329	-0.137636	0.121976	0.0186522	0.020804	0.0230711	0.0174096	0.0154727	0.0149655
Tiprl	0.0886907	-0.0755145	0.0546037	0.0052137	0.013116	0.01137	0.011224	0.0242819	0.00682634
Dcaf6	-0.0522047	0.0876764	-0.0475647	-0.00345267	-0.00485975	-0.00660912	-0.0063193	-0.0492338	-0.00470777
Mpc2	-0.413827	0.465096	-0.253749	-0.0769695	-0.0768539	-0.0872729	-0.0633342	-0.18398	-0.0473875
Mpzl1	0.232162	-0.169869	0.0114985	0.0255688	0.0337234	0.0384313	0.0210185	-0.0531685	0.0200455
Rcsd1	-0.00995905	0.0621147	-0.0475217	0.00606534	0.00277158	-0.00360417	-0.00337834	-0.067586	0.000850617
Creg1	0.291957	-0.205376	0.0288025	0.0248293	0.0245852	0.0314751	0.0142324	-0.107243	0.013043
Pou2f1	0.0467208	-0.0377838	0.019545	0.00385728	0.00649032	0.00685155	0.00425308	-0.000791668	0.00307973
Dusp27	-0.033767	-0.0324263	0.0643315	-0.00467588	-0.0112611	-0.00471307	0.000912741	0.185723	-0.00464056
Tada1	0.0819518	-0.0557626	0.0364418	0.0119457	0.0138518	0.0174809	0.0113259	0.000183851	0.00686993
Pogk	0.0480826	-0.0479543	0.0562636	0.00266706	0.00267099	0.794313	0.00361534	0.0190851	0.00795577
Fam78b	0.0748944	-0.073727	0.0592967	0.0160007	0.0103424	0.0172862	0.0121585	0.0176001	0.00446779
Uck2	0.085522	-0.321482	0.280885	0.00413878	-0.000446621	0.0117246	0.0143126	0.688034	-0.0020035
Tmco1	0.0515771	-0.0173466	-0.0142402	0.00503423	0.00163047	0.0013649	-0.00511672	-0.0374183	0.00855682
Aldh9a1	0.151801	-0.124147	0.0803265	0.0148278	0.017035	0.0157686	0.0128516	-0.0319107	0.00437994
Mgst3	-0.361718	0.430568	-0.227246	-0.0496938	-0.0554059	-0.0626838	-0.0505673	-0.171836	-0.0276715
Rxrg	-0.126883	0.16325	-0.0857007	-0.0211644	-0.0171967	-0.0241146	-0.0165057	-0.083442	-0.00897676
Pbx1	0.082687	-0.058595	0.0338617	0.0189781	0.0118051	0.0183335	0.00525657	-0.0279755	0.0079859
Nuf2	0.130883	-0.0970784	0.00677295	0.0105783	0.0165415	0.0128973	0.00868425	-0.0439399	0.0136564
Rgs5	0.0776173	0.0576371	-0.108256	0.0197623	0.0206426	0.0165581	0.00281837	-0.185861	0.0136053
Rgs4	0.16484	-0.0985657	-0.023077	0.0166818	0.022346	0.0292979	0.0160827	-0.077768	0.0112358
Hsd17b7	-0.0302114	0.0403275	0.00481209	-0.00430506	-0.00261154	0.00111373	-0.000666884	-0.00524351	-0.00116023
Ddr2	0.15344	-0.138739	0.099243	0.0273132	0.0182545	0.0317057	0.0194629	0.00497451	0.0150199
Uap1	0.125399	-0.13753	0.125744	0.0217256	0.0140802	0.0195933	0.0166383	0.0857552	0.0139169
Uhmk1	0.123048	-0.116378	0.101817	0.0155572	0.0111586	0.68927	0.0116942	0.0203526	0.0133648
Gm7694	-0.0135098	0.0194832	0.0079595	-0.00604529	-0.00271813	-0.00785955	-0.000581555	-0.00964564	0.00031201
Olfml2b	0.47001	-0.346545	0.00642032	0.0583461	0.0617367	0.0591759	0.0331074	-0.1122	0.0351909
Atf6	0.0301144	-0.0306572	0.055306	0.000458997	0.00258802	0.00640857	0.00843996	0.0346965	0.00579043
Dusp12	0.12044	-0.116336	0.0494965	0.0113132	0.0140318	0.0130394	0.0111824	0.0324231	0.00606768
Fcgr2b	0.389594	-0.391198	0.476046	0.0529547	0.0386859	0.0503856	0.0463211	0.1103	0.0213132
Fcgr4	0.34345	-0.289685	0.145188	0.0297295	0.648136	0.0346819	0.0310763	-0.0186495	0.0198618
Fcgr3	0.557246	-0.531158	0.47838	0.0673011	0.0590135	0.06892	0.0568824	0.0635864	0.0332405
Sdhc	-0.250504	0.319932	-0.164308	-0.0405797	-0.0366317	-0.0447385	-0.0324112	-0.119058	-0.0236416
Pcp4l1	-0.182538	0.217727	-0.0865532	-0.0217273	-0.02303	-0.0231789	-0.0224486	-0.0141592	-0.0137161
Tomm40l	-0.0495721	0.0966759	-0.0513653	-0.00656884	-0.00912832	-0.00841234	-0.00740779	-0.0529339	-0.00410298
Fcer1g	0.746303	-0.654314	0.345194	0.0766442	0.078893	0.0827037	0.0660681	-0.00675962	0.0434156
Ndufs2	-0.380121	0.514391	-0.224949	-0.0456917	-0.0481007	-0.0533254	-0.0467203	-0.193688	-0.0273334
Adamts4	0.112763	-0.19431	0.339115	0.0243184	0.0159665	0.0265935	0.0275685	0.174232	0.00250988
B4galt3	0.151954	-0.122035	0.0754346	0.0185587	0.0230353	0.0214632	0.0176895	0.00922717	0.011472
Ppox	0.0903073	-0.0466758	-0.00873891	0.0127693	0.0153271	0.0160972	0.00547923	-0.0355274	0.0133673
Usp21	0.0800553	-0.0573056	0.0174017	0.00574375	0.0133783	0.0144557	0.0094437	-0.00652202	-0.000278718
Ufc1	0.220627	-0.15985	0.0341512	0.024644	0.030282	0.021929	0.0187198	-0.0415538	0.0144106
Dedd	0.0971333	-0.0793957	0.0409779	0.00870195	0.0123655	0.012822	0.00769325	0.0108337	0.0042508
Nit1	0.0677984	-0.0458534	0.00903445	0.0117221	0.00414023	0.0031528	0.00370077	-0.0129204	0.00173726
Pfdn2	0.0771645	-0.0922658	0.0741354	0.00686776	0.00631931	0.00802392	0.00695155	0.0829841	0.00159522
Arhgap30	0.225258	-0.231032	0.22182	0.0277773	0.0199309	0.0329819	0.0260731	0.0500951	0.0111928
Usf1	0.0837136	-0.0861436	0.0491722	0.0044232	0.00499413	0.0020857	0.00339846	0.0200567	0.00197539
F11r	0.0422941	-0.0105899	0.0242683	0.0126872	0.0152182	0.0128152	0.010211	0.00389919	0.00507297
Alyref2	0.0345133	-0.0349558	0.0202109	0.00315837	0.00422585	0.00586105	0.00488257	0.00781768	0.00260702
Ly9	0.333669	-0.267734	0.0640435	0.0333376	0.0379289	0.0348526	0.0280631	-0.0559218	0.0153141
Cd48	0.388454	-0.316627	0.0783447	0.0454284	0.0476626	0.051396	0.0280124	-0.0458624	0.0236532
Cd84	0.301634	-0.259453	0.170058	0.0357013	0.0302652	0.0402349	0.0332508	-0.0124036	0.0157934
Ncstn	0.22967	-0.169027	0.0295741	0.0245108	0.0316569	0.0293663	0.0212341	-0.0501315	0.019112
Copa	0.249594	-0.213132	0.141364	0.030301	0.0274895	0.373374	0.0285388	0.0366801	0.018833
Pex19	-0.0412301	0.0918359	-0.0528139	0.000800223	-0.00422742	-0.00208052	-0.00762413	-0.0695829	-0.00105561
Dcaf8	0.0481047	0.0109813	-0.0151814	0.00823024	0.0086724	0.00708822	0.00301212	-0.0462265	0.00546897
Pea15a	0.426054	-0.324941	0.0642402	0.286653	0.0584888	0.0542398	0.0374732	-0.0494457	0.0309514
Casq1	-0.0419578	0.0530285	-0.0213927	-0.00169679	-0.00299651	-0.00245766	-0.00139768	0.0107797	-0.00302684
Igsf8	0.282768	-0.216625	0.0659301	0.0303728	0.0366863	0.0438003	0.0272456	-0.0238911	0.0269846
Atp1a2	-0.290502	0.378326	-0.183485	-0.0310192	0.171522	-0.0391924	-0.0342736	-0.140516	-0.0176604
Pigm	0.0859373	-0.095108	0.106746	0.0228843	0.0117935	0.020671	0.0126391	0.0364905	0.00695594
Slamf9	0.341797	-0.253672	0.00832995	0.0363854	0.0440527	0.0402129	0.0252316	-0.0666508	0.0250432
Tagln2	0.61526	-0.55829	0.318175	0.0763603	0.23547	0.0807766	0.0650215	0.054694	0.0406868
Dusp23	0.0257057	-0.0132293	0.00191553	-0.000169285	0.000825585	0.0033887	0.00165937	-0.0245823	0.00545036
Ifi209	0.251358	-0.225558	0.204387	0.0282671	0.0244093	0.0308699	0.0281972	0.0249568	0.013019
Ifi207	0.2787	-0.239094	0.162315	0.029111	0.0293397	0.0351418	0.0299733	-0.000760571	0.0214881
Ifi204	0.361922	-0.309444	0.195534	0.036818	0.0402209	0.0455921	0.0373643	-0.00496696	0.0210083
Mndal	0.297564	-0.225548	0.0613147	0.0290821	0.0345619	0.0340472	0.0247446	-0.061097	0.0163306
Ifi211	0.121611	-0.131884	0.0959583	0.00985687	0.00952694	0.0133655	0.90043	0.0172322	0.00244831
Ifi203	0.178728	-0.116085	0.0478947	0.027876	0.0287566	0.0221903	0.0139686	-0.0620309	0.0132165
Ifi205	0.0945242	-0.0799003	0.0455526	0.00457644	0.00299669	0.00755091	0.0086713	0.0101929	0.00219007
Spta1	-0.021795	0.033028	-0.0232042	0.00272336	-0.00402096	-0.00326831	-0.00319077	-0.0152159	-0.000880409
Fh1	-0.257647	0.315708	-0.127536	-0.0381058	-0.0370981	-0.0419017	-0.0309721	-0.0775865	-0.0225951
Chml	0.00173975	-0.000529021	0.0398456	0.00155783	-0.00142619	0.000846422	0.0052985	0.0139436	0.0023306
Cep170	0.17176	-0.217766	0.265102	0.0281621	0.0237713	0.0300801	0.0363278	0.132545	0.011723
Sdccag8	0.0922253	-0.0791089	0.0505942	0.00663311	0.00954074	0.0160773	0.012244	0.0155399	0.0059038
Akt3	0.115238	-0.0933931	0.0576291	0.0148117	0.0166785	0.0135126	0.0122124	-0.000440861	0.0107085
Zbtb18	0.0227198	-0.0120878	0.0324111	0.00234028	0.00587056	0.00529006	0.00358892	-0.00510324	0.00481476
Adss	0.190918	-0.186578	0.142489	0.020394	0.0334357	0.0362586	0.0246505	0.0435577	0.0171494
Desi2	0.123824	-0.102668	0.0627789	0.0151476	0.0107238	0.0150378	0.011472	0.0103316	0.00845568
B230369F24Rik	-0.0497159	0.0672963	-0.0323715	-0.00596686	-0.00921001	-0.00921826	-0.00723852	-0.0393763	-0.00297073
Cox20	-0.0176069	0.0666858	-0.112457	-0.0180271	-0.00926379	-0.0109357	-0.0101075	-0.0796185	-0.0030635
Hnrnpu	0.257436	-0.235427	0.274963	0.0345872	0.0344713	0.0440255	0.0387069	0.0854265	0.0195377
Efcab2	-0.14133	0.180542	-0.0764817	-0.0118282	-0.0185489	-0.0195519	-0.0173253	-0.0808386	-0.0115867
Kif26b	0.390991	-0.297242	0.000872407	0.0392497	0.0479143	0.0475992	0.0300217	-0.0880223	0.0253023
Smyd3	0.0760417	-0.0552252	0.0173708	0.00663642	0.00758545	0.00827452	0.00635825	-0.034123	0.00422986
Tfb2m	-0.0127383	0.0141809	0.00475179	-0.00430933	-0.00031657	-0.00390951	-0.00236602	0.0124043	0.00225056
Cnst	-0.022333	0.0552115	-0.0213399	0.00522892	0.00605368	-0.00358922	-0.00144241	-0.0324305	-0.00380119
Sccpdh	-0.0263617	0.0692585	-0.0360259	-0.00541732	-0.00524741	-0.00343087	-0.00186007	-0.0516876	-0.00117173
Ahctf1	0.104439	-0.112313	0.11649	0.0110656	0.0161638	0.016011	0.0141763	0.0558816	0.0064533
Cdc42bpa	0.140879	-0.113282	0.0584129	0.0168044	0.0181699	0.0319876	0.0130222	-0.0064531	0.0136603
Coq8a	-0.337125	0.474142	-0.260453	-0.037823	-0.0343223	-0.0423124	-0.0406828	-0.276831	-0.0172633
Psen2	0.176202	-0.135181	0.0306534	0.0190954	0.0244222	0.0231118	0.0154173	-0.0190901	0.013216
Itpkb	-0.0114824	0.0680735	-0.00745129	0.0113998	0.00972445	0.0136051	0.00402363	-0.0616579	0.00291026
Parp1	0.101974	-0.0776994	0.0339198	0.0108075	0.0136193	0.00529162	0.0126052	-0.0245603	0.00464088
Acbd3	0.149393	-0.162081	0.156513	0.018077	0.0166634	0.0251677	0.0211216	0.0614548	0.00715526
H3f3a	0.518926	-0.420422	0.184659	0.174653	0.056573	0.0601719	0.0428529	-0.0563718	0.0294858
Sde2	0.0715616	-0.071882	0.0740459	0.643051	0.00592773	0.0149477	0.0148708	0.0148944	0.00418534
Pycr2	0.128441	-0.124578	0.0984269	0.0210318	0.0203573	0.0174887	0.0195635	0.0541026	0.00794999
Lefty1	0.0973377	-0.0820251	0.0425452	0.0217648	0.0103061	0.0217937	0.0135961	0.0021801	0.00841672
Tmem63a	0.150952	-0.0920886	0.0278776	0.0176343	0.0290561	0.030417	0.0127245	-0.0352587	0.0153348
Ephx1	0.233801	-0.143424	-0.0237573	0.0281155	0.0329841	0.0324149	0.0161518	-0.0773675	0.0293598
Nvl	0.056917	-0.0400775	0.0230044	0.0102945	0.0184244	0.0141545	0.00358121	-0.00729183	0.0122493
Cnih4	0.15221	-0.163028	0.070291	0.00667597	0.0149759	0.450312	0.00874541	0.0834789	0.0125921
Wdr26	0.167172	-0.154829	0.131629	0.0188208	0.0233854	0.0265586	0.0172947	0.056821	0.00789356
Lbr	0.0650336	-0.0820985	0.13369	0.0135346	0.00670053	0.0131638	0.013595	0.0351606	0.00590468
Enah	0.0259704	-0.227465	0.24178	0.00245055	-0.00417586	0.00818554	0.00874754	0.608343	-0.00554434
Srp9	0.25139	-0.247439	0.158008	0.0229531	0.0237606	0.0252629	0.0212778	0.052943	0.0093832
Degs1	0.0777055	-0.0943966	0.0613473	0.00903175	0.00706195	0.00868702	0.00635185	0.00873966	0.00050748
Fbxo28	0.0964237	-0.0939616	0.0915098	0.0181834	0.00982033	0.021437	0.0135802	0.0236434	0.00714667
Trp53bp2	0.0870284	-0.0771542	0.0788005	0.0168668	0.0112807	0.0163332	0.0133685	0.0150262	0.00605511
Capn2	0.375751	-0.355817	0.185674	0.0419726	0.0440673	0.048712	0.0357811	0.0735977	0.0266547
Disp1	0.112288	-0.0709026	-0.00348887	0.0132882	0.0114151	0.0162593	0.00455456	-0.044138	0.00905231
Brox	0.117621	-0.0943109	0.033738	0.0132316	0.0139608	0.0136282	0.00829585	-0.00579112	0.00467037
Aida	0.236119	-0.204604	0.0666977	0.0234397	0.0266711	0.0245927	0.0239287	-0.00157687	0.0141871
Mia3	0.167815	-0.139473	0.0833281	0.0257817	0.0213024	0.0293513	0.0167265	0.00794918	0.0149626
Taf1a	-0.00649488	0.0104368	-0.00573984	-0.00344348	0.00872893	0.0149034	-0.00391979	0.0164166	-0.000571072
Dusp10	0.00235075	-0.0267853	0.0501266	-0.00562997	0.000269118	-0.000967612	0.00287472	0.100072	0.00120591
Hlx	0.119982	-0.0953188	0.070349	0.0238402	0.0226902	0.0219684	0.0102957	-0.0161273	0.0115643
2021-03-02	0.184047	-0.129364	0.0184479	0.0224137	0.0194492	0.0245999	0.0174041	-0.0441294	0.00877237
C130074G19Rik	0.0430397	-0.0239598	0.0293192	0.00951952	0.00760088	0.0140043	0.00862738	-0.00762792	0.00529369
Mark1	0.0482854	-0.0249773	0.00620845	0.0115242	0.010795	0.00420838	0.00352619	-0.0176774	0.00258569
Rab3gap2	0.126462	-0.128027	0.0751683	0.0152237	0.0108922	0.016758	0.0102269	0.0505749	0.00917846
Iars2	-0.0267483	0.0534305	-0.0261981	-0.0054253	-0.000911181	-0.00526485	-0.00318225	-0.0251539	0.00115675
Bpnt1	0.0537523	-0.0551975	0.0512116	0.0100821	0.0126302	0.0101458	0.00978834	0.0449269	0.00181947
Eprs	0.102276	-0.139005	0.119607	0.00847999	0.00895925	0.0165871	0.00938434	0.0848713	0.00980645
Tgfb2	0.150692	-0.225038	0.0975036	0.0119948	0.0181173	0.0236092	0.015664	0.245297	0.00850791
Rrp15	0.114439	-0.143743	0.156349	0.016015	0.0131773	0.0173058	0.0123507	0.0995504	0.00488148
Gpatch2	0.0406585	-0.0290894	0.0187007	0.011334	0.00397248	0.0049863	0.0039846	0.00465709	0.00656584
Esrrg	-0.0530883	0.0697234	-0.029907	-0.00969975	-0.00570573	-0.00771152	-0.000235306	-0.031953	-0.00629934
Kctd3	0.0601327	-0.0553382	0.0253588	0.0039901	0.780286	0.00628438	0.00403404	0.0148783	-0.00158732
Cenpf	0.0867373	-0.0532506	-0.0135392	0.00506865	0.0109112	0.00931619	0.00336097	-0.065083	0.0054156
Ptpn14	0.0961038	-0.0656599	-0.00298002	0.0129835	0.0159174	0.0170117	0.00772611	-0.00744514	0.00962348
Smyd2	-0.0159195	0.0404742	-0.0219538	0.00259068	-0.000623538	-0.000595269	-0.00215366	-0.00760275	0.00221773
Prox1	-0.109296	0.127946	-0.065185	-0.0122775	-0.00874201	-0.0146009	-0.0119064	-0.0473601	-0.00939721
Rps6kc1	0.0785044	-0.0770162	0.0359772	0.00419389	0.0079216	0.00751533	0.00542326	0.024043	0.00524347
Angel2	0.102142	-0.0841861	0.0445152	0.0184071	0.0184545	0.0181318	0.0124973	0.00972595	0.0115939
Flvcr1	0.0909674	-0.0894683	0.0894189	0.021649	0.0118954	0.0172041	0.0151487	0.0316873	0.0104093
Tatdn3	0.0217947	-0.00655379	-0.0176597	0.765311	-0.00143481	0.00789332	0.00499616	-0.0254277	0.00311929
Atf3	0.12526	-0.114512	0.118562	0.0169566	0.0166703	0.0265769	0.016906	0.079084	0.0139095
D730003I15Rik	0.0572425	-0.0387857	0.00519455	0.00947854	0.00774651	0.00673848	0.00514403	-0.00799774	0.005899
Nenf	0.218275	-0.0747573	-0.104546	0.013376	0.0257628	0.259987	0.0095971	-0.157929	0.0214579
Pacc1	0.104932	-0.0794011	-0.00213471	0.00772906	0.00891515	0.0095062	0.00826174	-0.0216039	0.00792611
Ppp2r5a	0.0666248	-0.0354366	0.0621705	0.0149927	0.00928069	0.00998375	0.00932423	-0.0105178	0.00706138
Ints7	0.0676485	-0.0409931	0.0186709	0.0110804	0.00785587	0.00911805	0.00874483	-0.0114772	0.0075043
Lpgat1	0.056832	-0.0161866	0.0110651	0.012412	0.0077491	0.00671114	0.00334232	-0.0363909	0.00669065
Slc30a1	0.0617345	-0.0594141	0.0641957	0.00494364	0.00931762	0.0123142	0.0109906	0.0479924	0.00545788
Traf5	0.109251	-0.103943	0.0598356	0.0116174	0.0142663	0.0115391	0.0111425	0.0094334	0.0090131
Rcor3	0.0175622	0.00940446	-0.0223486	0.00844586	0.0055142	-0.000679526	0.000548517	-0.0283407	0.00221074
Hhat	0.201167	-0.162131	0.0241892	0.0260005	0.0290366	0.0257617	0.0196193	-0.0276069	0.0198026
Sertad4	0.345607	-0.256475	-0.00193423	0.0415832	0.0478561	0.0449624	0.026232	-0.0751827	0.0303009
Gm15867	0.286134	-0.218099	-0.015685	0.0293435	0.0347985	0.0339859	0.0223763	-0.0444422	0.0285194
Utp25	0.0474668	-0.042393	0.0557719	0.0108457	0.00871678	0.00549357	0.00371695	0.0284933	0.00216371
A130010J15Rik	0.026957	-0.0256728	0.0111547	0.00279842	0.000532712	0.00451593	0.000273277	0.0194997	0.00171571
Lamb3	-0.0330414	0.0557761	-0.0149427	-0.00312507	-0.00516715	-0.00597794	-0.00414311	-0.0263953	-0.00138431
Hsd11b1	-0.0551518	0.0606641	-0.0146131	-0.00698881	-0.0106206	-0.0117236	-0.00807113	-0.0174172	-0.00604948
G0s2	-0.0403689	0.0682584	0.057557	-0.00494788	-0.00614187	-0.00864721	-0.00314155	0.00552774	-0.00113469
Plxna2	0.0287864	-0.0296282	0.0609152	0.0041961	0.00100188	0.00790927	0.00671162	0.0353633	0.00134894
Cd34	0.274295	-0.166547	-0.0362921	0.0342386	0.0416744	0.0460656	0.0236679	-0.100808	0.0313766
A330023F24Rik	-0.0215093	0.0425436	-0.000566387	0.00479882	-0.00228258	0.00304321	0.000591843	-0.0222499	0.00460105
Cr1l	0.090433	-0.0811687	0.0745141	0.00954588	0.0135862	0.0109551	0.0130418	0.0369532	0.00411902
Fam171a1	0.156643	-0.112946	0.0272278	0.0206022	0.0233965	0.0376074	0.0158754	-0.0186886	0.0153603
Nmt2	0.14761	-0.155071	0.120357	0.0187104	0.018962	0.0209078	0.0214562	0.0530621	0.0132009
Rpp38	0.0546008	-0.0742522	0.0688294	0.00754168	0.00166378	0.00490768	0.00921237	0.0665948	0.00125022
Meig1	-0.0508872	0.0454894	-0.0154241	-0.00801929	-0.0074567	-0.00805332	-0.00453837	-0.0206337	-0.00725196
Hspa14	0.106488	-0.0957572	0.0522173	0.0102118	0.0105101	0.0167243	0.00931545	0.0301814	0.0088158
Cdnf	-0.0413834	0.0546539	-0.0164248	-0.00591812	-0.00171207	-0.00442401	-0.00535065	-0.020207	-0.00302386
Fam107b	0.17339	-0.178474	0.213727	0.0276618	0.0204421	0.0300046	0.0222811	0.0681491	0.013017
Frmd4a	0.103093	-0.11414	0.144923	0.0140172	0.0138083	0.0174096	0.0171539	0.067103	0.00613481
Prpf18	0.059641	-0.0546299	0.084398	0.010759	0.0107438	0.0130721	0.00989039	0.0291077	0.0129574
Sephs1	0.121169	-0.0977324	0.0453209	0.0106215	0.019981	0.021244	0.0184533	-0.00484062	0.0124709
Phyh	-0.326673	0.397686	-0.150828	-0.038557	-0.04143	-0.0467683	-0.038836	-0.0858284	-0.0287162
Optn	-0.0934082	0.111683	-0.0532806	-0.0110418	-0.0127577	-0.0151076	-0.0151345	-0.062074	-0.0111394
Camk1d	0.133477	-0.130873	0.134072	0.0205773	0.0122501	0.0172991	0.017413	0.0379755	0.00570223
Cdc123	0.140034	-0.123503	0.0521316	0.00606677	0.0116063	0.0235928	0.00603861	0.00117822	0.0109552
Nudt5	0.141823	-0.133804	0.108545	0.0219081	0.0244183	0.0181773	0.0185213	0.0384221	0.013516
Sec61a2	0.0430526	-0.0394447	0.0387256	-0.000874057	0.00794659	0.00794	0.00537342	0.0136592	0.000297049
Upf2	0.0708457	-0.0686422	0.0920311	0.0132688	0.00450721	0.0168767	0.00998429	0.0169251	0.0090277
Proser2	-0.0133536	0.0276244	-0.00145833	0.000733132	-0.00148744	-0.0015821	0.00198354	-0.00373816	0.00436757
Echdc3	-0.0798845	0.104312	-0.04287	-0.0149377	-0.0129237	-0.01164	-0.00770162	-0.0442727	-0.00313838
Usp6nl	0.0893099	-0.0828282	0.0561763	0.0145041	0.00881262	0.0119387	0.00758778	0.0109444	0.00581424
Celf2	0.0808814	-0.108082	0.108817	0.0096929	0.0121849	0.00748066	0.011303	0.0828439	0.00881599
Taf3	0.0341193	-0.0417055	0.0843775	0.0068296	0.00597203	0.00622511	0.00792389	0.0299934	-0.00145156
Atp5c1	-0.45095	0.527557	-0.275011	-0.00794784	-0.074042	-0.0826004	-0.0637427	-0.171484	-0.0443277
Kin	0.0634174	-0.063333	0.0444153	0.00875721	0.0101831	0.00918984	0.00422917	0.0285758	0.00749142
Itih5	0.142895	-0.079771	-0.0355467	0.018095	0.0303809	0.0287884	0.0114411	-0.0604345	0.0157922
Pfkfb3	0.166514	-0.154014	0.155226	0.0177256	0.0272963	0.0402277	0.020455	0.0555618	0.0117129
Rbm17	0.169752	-0.19105	0.193659	0.0215817	0.0188436	0.0211262	0.0221018	0.110305	0.00896376
Il15ra	-0.0124546	0.0322726	-0.0048999	0.00233485	0.000123914	-0.00427839	-0.000686863	0.00139415	0.00044723
Fbh1	0.133774	-0.0872591	0.012158	0.013054	0.0171522	0.018087	0.00690376	-0.0200443	0.00873564
Ankrd16	0.0698456	-0.0435119	0.00607747	0.00879038	0.0108137	0.0127741	0.00643249	-0.0231621	0.00819841
Mindy3	0.113151	-0.107382	0.0800593	0.0133899	0.0130494	0.0156228	0.0119564	0.0372245	0.0103736
Pter	0.0385793	-0.0298638	-0.0112158	0.0101121	0.00142011	0.00512622	0.000959777	8.58843e-06	0.00817139
Rsu1	0.28254	-0.25582	0.0935033	0.0266195	0.0328493	0.0371133	0.0266003	0.0239885	0.0178137
Trdmt1	0.0225422	-0.0266764	0.0424864	0.00608982	0.00291738	0.0107866	0.00380953	0.0153914	0.000861309
Vim	0.674129	-0.648638	0.301243	0.0693105	0.0764579	0.133533	0.0647465	0.0413605	0.0406529
Hacd1	-0.0173833	0.0407443	-0.0455952	-0.00878079	-0.00462422	-0.0103251	-0.00419836	-0.00975794	-0.00376417
Stam	0.0827927	-0.0748619	0.0463648	0.0153963	0.0117556	0.0106363	0.0101268	0.0320508	0.00566101
Mrc1	0.30638	-0.283108	0.173168	0.0360454	0.0325606	0.0377827	0.029569	0.013178	0.0211314
Cacnb2	-0.105853	0.107005	-0.0486024	-0.0105041	-0.0144773	-0.0161839	-0.0136326	-0.0147646	-0.00824161
Nsun6	0.0270689	-0.0181626	0.0329958	0.0113652	0.00400717	0.00297662	0.0021624	-0.00267783	0.000406131
Arl5b	0.0532453	-0.0260528	0.0328281	0.0103056	0.00924011	0.0154417	0.0100846	-0.0034869	0.0126683
Plxdc2	0.414052	-0.296642	-0.0229184	0.0427567	0.0559243	0.0501625	0.031967	-0.122399	0.0368924
Nebl	-0.208482	0.254338	-0.123416	-0.0236642	-0.0239198	-0.0276283	-0.0243296	-0.0880494	-0.017973
A930004D18Rik	0.0581815	-0.0463785	0.000677859	0.00253989	0.00556891	0.00635844	0.00372724	-0.00173356	0.00446984
Mllt10	0.0536369	-0.0482338	0.0366193	0.00996251	0.00664487	0.0088281	0.00659911	0.0072691	0.00333833
Dnajc1	0.11528	-0.116467	0.0874316	0.0197468	0.014601	0.0172396	0.0103056	0.0376495	0.00742712
Commd3	0.109083	-0.059006	-0.0181158	0.00742975	0.0133845	0.0089068	0.00633446	-0.0681068	0.00463812
Bmi1	0.0509519	-0.0285456	0.00407427	0.00716235	0.00713081	0.0099305	0.00210759	-0.0129016	0.0025973
Pip4k2a	0.196339	-0.159928	0.0943748	0.0266022	0.0240121	0.032478	0.022395	0.00543039	0.0163425
Msrb2	-0.0599196	0.10413	-0.0777806	-0.0116727	0.545395	-0.0124412	-0.0145658	-0.0802739	-0.00509027
Otud1	-0.0134412	-0.0225485	0.0505887	-0.00221733	0.0018213	-0.00429364	0.0013071	0.159186	-0.00174286
Etl4	-0.0530384	0.0964528	-0.0573408	-0.00532096	-0.00429337	-0.00352507	-0.00651487	-0.0703066	-0.00201029
Arhgap21	0.0388897	-0.0267053	0.0182417	0.00595173	0.00136634	0.0192743	0.00170934	0.00258885	0.00747744
Thnsl1	-0.0173716	0.0265822	-0.0171618	-0.00441009	-0.0014659	-0.00339033	-0.0044617	-0.0170707	0.0020284
Apbb1ip	0.163546	-0.199574	0.353123	0.0296087	0.0219441	0.0292142	0.0263699	0.115578	0.0133754
Pdss1	-0.038636	0.0292188	0.0316684	-0.00290922	-0.00406165	-0.00773813	-0.00115601	0.0152083	-0.00513145
Abi1	0.24589	-0.231947	0.203588	0.0346554	0.0336526	0.0392582	0.034669	0.0403455	0.0204077
Acbd5	0.127592	-0.108592	0.0608929	0.0188864	0.0177589	0.0243365	0.0174003	-0.00391897	0.00901215
Yme1l1	0.0704291	-0.0487411	0.0818349	0.00793653	0.0140228	0.0146073	0.00732101	0.0195317	0.00258646
Spopl	0.0512435	-0.0518489	0.0530253	0.00825194	0.00783282	0.00910215	0.00570502	0.0288571	0.00367049
Hnmt	-0.00356823	0.0138666	-0.00798505	-0.00568189	-0.00529985	-0.000627384	-0.00177723	-0.0239693	-0.00607791
Il1rn	0.110736	-0.177604	0.489683	0.0256288	0.00946082	0.0208064	0.545199	0.143447	0.00519035
Psd4	0.131101	-0.132561	0.188434	0.0217893	0.0128243	0.0225073	0.0208059	0.054782	0.00720024
Ehmt1	0.068269	-0.0567745	0.0417338	0.0100138	0.0105632	0.0112516	0.0102927	-0.00184215	0.00410267
Arrdc1	0.160307	-0.124723	0.0592831	0.021869	0.0196626	0.023504	0.0174003	-0.0228059	0.00993797
Zmynd19	0.0962887	-0.0932131	0.0772043	0.015145	0.0131679	0.0193102	0.0117165	0.0450726	0.0075156
Dph7	0.043566	-0.0485775	0.0239006	0.00326368	0.00588578	0.00605021	0.00442517	0.0227519	-0.000530364
Mrpl41	-0.0573695	0.114504	-0.0454802	-0.00538668	-5.30412e-05	-0.00639632	-0.00670739	-0.0613802	-0.000516668
Pnpla7	0.108629	-0.0740028	0.0212036	0.00736897	0.010787	0.0201322	0.00742076	-0.0449229	0.00742221
Nsmf	0.150347	-0.0869077	-0.00217627	0.021149	0.026856	0.0267757	0.0160469	-0.0338632	0.0176547
Nrarp	0.0374698	-0.0321679	0.0412543	0.00694996	0.00714067	0.0098225	0.00687108	0.0270423	0.00743904
Tor4a	0.118451	-0.0958735	0.0351947	0.0145344	0.0131643	0.0165278	0.0128383	-0.00506424	0.0100784
Nelfb	0.147422	-0.117828	0.0705368	0.0222393	0.0193582	0.0206842	0.0150058	0.0151806	0.00953898
Tubb4b	-0.0206733	-0.0269958	0.112499	-0.00872133	-0.00726211	-0.00115166	0.000785424	0.234921	-0.00766956
Ndor1	0.0878132	-0.0748201	0.0337891	0.0131427	0.0180831	0.0167526	0.0097356	-4.50928e-05	0.00606041
Tmem203	0.095736	-0.0750355	0.0562846	0.0157775	0.0120851	0.00877858	0.0110976	-0.00774807	0.0129706
Tprn	0.0456084	-0.0433257	-0.0036204	0.00514277	0.00338803	0.0020115	0.003586	-0.00242535	-0.000724017
Ssna1	0.207564	-0.144747	0.0343805	0.0294351	0.0310202	0.0292502	0.0187895	-0.0194117	0.0213515
Anapc2	0.211722	-0.164852	0.0682406	0.0220886	0.0249023	0.0241619	0.0202024	-0.0163425	0.0125187
Man1b1	0.180412	-0.127235	0.0408939	0.0228328	0.0240335	0.025152	0.0161556	-0.030592	0.0151749
Dpp7	0.288742	-0.217393	0.0221879	0.0308355	0.0290056	0.0366007	0.0276488	-0.0641012	0.0179243
Uap1l1	0.326518	-0.240831	0.0749399	0.0383265	0.0428869	0.0460096	0.0288315	-0.0681415	0.0277336
Entpd2	0.244004	-0.134176	-0.061857	0.0286164	0.0339928	0.030577	0.0167426	-0.128921	0.0202505
Npdc1	0.453059	-0.351285	0.0409574	0.0497277	0.0597227	0.0562604	0.0398299	-0.0619101	0.0399078
Abca2	0.0361424	0.0147528	-0.0482345	0.0129425	0.00442084	0.000962785	-0.00116576	-0.0509143	0.00772708
Paxx	0.0804836	-0.0381795	-0.01506	0.0156632	0.0107199	0.0130867	0.00577623	-0.01963	0.00782149
Ptgds	-0.326042	0.246373	-0.149199	-0.0462961	-0.0496515	-0.0493268	-0.0414122	0.0511102	-0.0274661
Fbxw5	-0.0145673	0.0788189	-0.0378989	-0.00248229	0.00290297	0.00304431	-0.000230945	-0.0627768	0.00214269
Traf2	0.138198	-0.104008	0.0496198	0.0182027	0.0200954	0.0168102	0.0125026	0.0133202	0.0131214
Edf1	0.252502	-0.153561	-0.0241175	0.0165226	0.0301854	0.0279487	0.0147375	-0.0723066	0.0160139
Phpt1	-0.0672418	0.125098	-0.0624816	-0.00449941	-0.00808121	-0.00396491	-0.00492644	-0.03928	-0.0019332
Rabl6	0.0678854	-0.0384614	0.0162906	0.011717	0.0115135	0.00739695	0.00801188	-0.0216383	0.00511804
Tmem141	-0.0299392	0.0658927	-0.0655638	-0.00240672	-0.0126143	-0.00646775	-0.0107445	-0.0739387	-0.00561872
Fcna	0.0536431	-0.0277701	-0.00832533	0.00863626	0.00943838	0.00881925	0.00245308	-0.0407653	0.00813318
Bmyc	0.155307	-0.120774	0.0061619	0.0149798	0.0166782	0.0223586	0.00890125	-0.013196	0.00771367
Camsap1	0.0418145	-0.0319055	0.0346018	0.584082	0.00160956	0.0117454	0.012736	0.0271377	0.000157126
Ubac1	-0.0318261	0.0545763	-0.0330643	-0.00333089	-0.00567564	0.00188796	-0.00776473	-0.01093	0.000558221
Nacc2	0.103203	-0.0838932	0.0292741	0.014275	0.0108513	0.0120182	0.00643159	-0.00919557	0.00433769
Tmem250-ps	0.0203309	0.0193922	-0.00659665	0.00408755	0.00485256	0.00412245	0.000868821	-0.0375368	0.00490455
Qsox2	0.0336587	-0.0271541	0.0374291	-0.00252139	0.000638793	0.00143085	0.0032678	-0.0091108	-0.00385409
Gpsm1	-0.106795	0.183648	-0.0912157	-0.00546087	-0.0103843	-0.00637772	-0.0119495	-0.0825911	-0.00310013
Dnlz	0.0342538	-0.00494881	-0.0403347	-0.00193247	0.000805498	0.0015733	-0.00339163	-0.0319309	-0.00268708
Snapc4	0.0385707	-0.0219572	0.00678755	0.0025254	0.00697139	0.0107098	0.00269826	0.0102321	0.00591153
Entr1	0.085429	-0.0787338	0.0777212	0.0108676	0.0152979	0.0114259	0.00855608	0.0263317	0.00495248
Pmpca	-0.0396434	0.0789169	-0.0102078	-0.000941434	-0.00259448	-0.00741948	-0.00304186	-0.0175413	-0.00254357
Inpp5e	0.0091149	0.0206695	-0.0203953	0.00461068	0.00610129	0.00458005	-0.00260596	-0.0351915	0.00503155
Sec16a	0.120964	-0.104857	0.0463941	0.00969344	0.0111863	0.638699	0.00908789	0.00370429	0.0104788
Notch1	0.116443	-0.114179	0.141425	0.0202442	0.0183917	0.020244	0.0195894	0.0261328	0.00884343
Egfl7	0.144246	-0.0601409	0.0318193	0.0310292	0.0280613	0.0301889	0.0202804	-0.0521024	0.0198609
Agpat2	-0.0288059	0.0597881	-0.0237917	-0.00502799	-0.00171615	-0.00812057	-0.00605278	-0.0687583	-0.00453411
Dipk1b	-0.022335	0.0572217	-0.0409551	-0.000771573	0.00745997	0.000567362	-0.00551257	-0.0623507	-0.00484044
Surf6	0.0967034	-0.10631	0.112361	0.0142441	0.0135964	0.0180122	0.0142866	0.0387984	0.00558121
Med22	0.0851652	-0.0604256	0.0268115	0.0124171	0.00665436	0.00915581	0.00587578	0.00179398	0.00894782
Rpl7a	0.685829	-0.676389	0.281681	0.0611556	0.0694667	0.0671873	0.0542053	0.146374	0.0363374
Surf1	0.0862417	-0.0495198	-0.0269557	0.00594259	0.00729307	0.00775269	0.0027863	-0.0369436	0.00955446
Surf2	0.0689765	-0.0746644	0.0617058	0.00665616	0.00876822	0.0136117	0.0119626	0.0544288	0.00503258
Surf4	0.435949	-0.379977	0.22526	0.054537	0.0549587	0.0647553	0.0450202	0.0553987	0.0345437
Rexo4	0.109064	-0.0831109	0.0500131	0.0146855	0.0161648	0.011111	0.011306	0.000798692	0.00754255
Cacfd1	0.0872021	-0.0367776	-0.00467373	0.0161187	0.0131881	0.0135535	0.00752018	-0.0498711	0.00597885
Adamtsl2	0.339524	-0.21399	-0.0550827	0.0423136	0.0544695	0.0521393	0.0266047	-0.137395	0.0336211
Dbh	-0.0574286	0.0902126	-0.0456038	-0.00390028	-0.00899439	-0.00984079	-0.00590584	-0.0621974	-0.00440025
Sardh	0.141952	-0.086477	-0.0120248	0.0157713	0.0224652	0.0183907	0.0140245	-0.0612034	0.0122591
Vav2	0.127778	-0.0902715	0.0267872	0.0292953	0.0167942	0.0203269	0.0121396	-0.0209646	0.0102523
Brd3os	0.0698879	-0.0511744	0.0113254	0.00722408	0.0107257	0.0142784	0.00699035	-0.0099486	0.00649419
Brd3	0.116978	-0.0997187	0.0870848	0.0144946	0.0134003	0.0172088	0.0116122	0.00929342	0.00911847
Wdr5	0.101307	-0.118476	0.129366	0.0186953	0.0091231	0.0177904	0.0157479	0.0776185	0.00517755
Rxra	0.115304	-0.0560523	0.014251	0.0198187	0.0146125	0.0209499	0.0136393	-0.0494886	0.0102831
Col5a1	0.768249	-0.578976	0.0120343	0.163454	0.102045	0.0962055	0.0605036	-0.17711	0.0635447
Olfm1	0.253338	-0.230329	0.122502	0.0255016	0.0331364	0.0332907	0.0242004	0.0289633	0.0192659
Mrps2	-0.000436768	0.00323911	0.0101582	0.00103333	-0.000271147	-0.00297802	0.0024507	0.0375079	0.000168225
Ralgds	0.149769	-0.123938	0.0755202	0.0252659	0.0199043	0.0229608	0.0180006	-0.0106444	0.0102596
Gtf3c5	0.0542658	-0.0289972	0.0125331	0.00308963	0.00956343	0.0186655	0.00622038	0.00582748	0.00882029
Tsc1	0.0323826	-0.0134056	0.0161188	0.0105681	-0.000834221	0.003693	-0.000325626	-0.00499076	0.00114653
Gtf3c4	0.10639	-0.0915523	0.036243	0.0142206	0.0202572	0.014698	0.0108161	0.00380121	0.00928737
Ddx31	0.0796829	-0.0789139	0.0675172	0.00786032	0.00914637	0.0172609	0.006676	0.0417792	0.00653306
Ttf1	0.0696938	-0.0693257	0.0700187	0.00870197	0.0124206	0.00734778	0.00741048	0.028596	0.0069448
Setx	0.0814608	-0.0820358	0.105483	0.0144882	0.00884656	0.0112875	0.00973451	0.0212664	0.00967936
Med27	0.0560771	-0.047317	0.0240558	0.00732975	0.00660968	0.00792153	0.00474602	0.0164534	-0.00187401
Rapgef1	0.0617731	-0.0722623	0.0742956	0.0117725	0.00947646	0.0128854	0.00681069	0.106732	0.00529891
Trub2	0.00231111	0.00786289	0.00424737	-0.00420439	-0.00078611	0.0108004	-0.00244366	0.00728132	0.000827725
Coq4	-0.00574438	0.0329921	-0.00735197	0.00450595	0.00417137	0.00331773	0.00127529	-0.0255481	0.0033008
Slc27a4	0.0511041	-0.028137	0.0605316	0.00404797	0.00723656	0.00750505	0.00447373	0.0135704	0.00114068
Urm1	0.121315	-0.0799818	0.0258086	0.0162681	0.0181112	0.0117474	0.0127998	-0.0209352	0.0120401
Cercam	0.363666	-0.258638	-0.0116435	0.0404162	0.0513827	0.0463754	0.0297572	-0.0881066	0.0307825
Odf2	0.0847957	-0.0535153	0.0111956	0.0140637	0.0126566	0.0133435	0.00669826	-0.0092401	0.00962651
Gle1	0.0854937	-0.0572665	0.0102093	0.0114251	0.0105557	0.00960753	0.00722439	-0.0159209	0.00413834
Sptan1	0.23571	-0.176326	0.0716324	0.0375929	0.029798	0.0352692	0.0233594	0.0108612	0.022319
Wdr34	0.0475016	-0.0343542	-0.0034125	0.00131169	0.00360395	0.0038237	0.00243535	-0.016255	0.0022025
Set	0.26999	-0.336143	0.381467	0.0459455	0.0333046	0.0439143	0.0419645	0.20796	0.0139461
Pkn3	0.0747603	-0.0551677	0.00988898	0.0159746	0.00806797	0.0155496	0.0120122	-0.013518	0.00483583
Zdhhc12	0.155832	-0.138928	0.0389561	0.0134644	0.0182262	0.0196234	0.00901472	0.00995547	0.010084
Zer1	0.0364062	0.0132827	-0.0249007	0.0070157	0.00446915	0.00765283	0.00243503	-0.0510738	0.0088886
Tbc1d13	0.123488	-0.0885443	0.0371532	0.0225599	0.0200375	0.0204118	0.0101513	-0.00921085	0.0119415
Endog	-0.155772	0.211298	-0.101552	-0.019932	-0.0196292	-0.023278	-0.0205822	-0.0949121	-0.0119076
Spout1	0.103814	-0.100417	0.0918566	0.01465	0.0152492	0.0141177	0.0129537	0.0459136	0.0114498
Kyat1	-0.0514878	0.083737	-0.0482907	-0.00731197	-0.00743152	-0.00217432	-0.00267177	-0.0486475	-0.00371658
Lrrc8a	0.100723	-0.0693984	0.0399505	0.0145864	0.0167244	0.0172816	0.0146848	-0.00195117	0.00687717
Phyhd1	-0.034158	0.0723578	-0.0483149	-0.00768321	-0.00194551	-0.00973894	-0.00974564	-0.0492991	0.00125153
Dolk	0.00923976	-0.00143883	-0.00636707	-0.00196519	0.668257	-0.000226357	-0.00462351	-0.00534887	-0.00293599
Nup188	0.109829	-0.0903954	0.0495126	0.0163405	0.0127128	0.0284382	0.0133782	0.0114233	0.0166632
Sh3glb2	0.0736139	-0.0172264	-0.0211047	0.0119045	0.00898941	0.0147113	0.001949	-0.0701699	0.00817101
Miga2	-0.078815	0.127147	-0.0553743	-0.0101736	-0.00440962	-0.0026634	-0.00929094	-0.0548785	-0.00256433
Dolpp1	0.102384	-0.080145	0.0379467	0.00888033	0.0116876	0.0122572	0.0116997	-0.00025151	0.00749277
Crat	-0.301585	0.390515	-0.173252	-0.0374696	-0.033878	-0.0399201	0.356132	-0.166221	-0.024227
Ptpa	0.160008	-0.129676	0.0807436	0.015531	0.0199684	0.0282653	0.0150818	0.00466674	0.0134148
Ier5l	0.303853	-0.292033	0.189636	0.0335131	0.0343267	0.0383747	0.0355226	0.0429146	0.0199131
Ntmt1	0.0829586	-0.0525389	0.0301508	0.0118476	0.0133317	0.0152454	0.0109107	0.00873088	0.00407494
Asb6	0.14213	-0.131565	0.0737299	0.0112775	0.0204358	0.0212369	0.0157293	0.0187038	0.00917424
Prrx2	0.210779	-0.164551	-0.000626955	0.0207163	0.02848	0.0210117	0.010904	-0.043892	0.0147168
Tor1b	0.129391	-0.0992061	0.0887424	0.0268939	0.0176016	0.0229752	0.0176391	0.00879578	0.0128246
Tor1a	0.210279	-0.190402	0.0720658	0.017684	0.0228737	0.0250914	0.0197307	0.00505096	0.00859579
BC005624	0.150973	-0.122651	0.0530439	0.0125732	0.017903	0.0170705	0.0148981	-0.0087514	0.0088815
Usp20	-0.0318965	0.0433679	-0.0219571	0.00136314	-0.00518212	-0.000349349	-0.00184649	0.0313294	-0.00395035
Fnbp1	0.13285	-0.098467	0.0737733	0.019381	0.0200824	0.0217675	0.0138064	-0.0277872	0.0121727
D330023K18Rik	0.029917	0.00107282	-0.0262533	0.00457724	0.00768225	-0.00404473	0.00333735	-0.0230536	0.00181858
Gpr107	0.153345	-0.111541	0.0485649	0.0172186	0.0205235	0.0205437	0.0170137	-0.00556707	0.0127974
Ncs1	0.176891	-0.205354	0.154819	0.0249466	0.0191857	0.0249623	0.0239979	0.106096	0.00914941
Hmcn2	-0.052881	0.0792942	-0.0242154	-0.00352698	-4.34223e-05	-0.00592855	-0.000663848	-0.0551926	-0.00145965
Ass1	0.302621	-0.301096	0.16154	0.0297489	0.034284	0.0428102	0.0287683	0.0770594	0.0190471
Fubp3	0.120843	-0.0961198	0.0523073	0.023795	0.0203086	0.0168837	0.0128342	0.00511269	0.0122566
Exosc2	0.0889049	-0.121434	0.0939638	0.0107108	0.00955644	0.0159094	0.0117559	0.0859859	0.00475845
Abl1	0.164343	-0.107099	0.0279462	0.0232991	0.0213712	0.025654	0.0137108	-0.0250991	0.0118645
Nup214	0.0875519	-0.0617061	0.0354092	0.0224924	0.0166298	0.0163848	0.0124872	0.000407729	0.00870439
Fam78a	-0.00429253	0.0337196	-0.0438011	0.00135055	-0.00260518	0.000953683	-0.0018069	-0.0554071	-0.000879754
Plpp7	-0.0453965	0.0770786	-0.0642751	-0.00858575	0.00091647	-0.00634187	-0.00349171	-0.0408619	-0.00590081
Prrc2b	0.0829722	-0.0422271	0.0107246	0.0133774	0.018456	0.0112219	0.00475601	-0.0204317	0.00986409
Pomt1	0.0718461	-0.0506847	-0.00689285	0.0098018	0.00916093	0.0147015	0.00502411	-0.023313	0.00610831
Uck1	0.110265	-0.0803574	0.0284515	0.0120593	0.0180678	0.0149641	0.0112688	-0.00904929	0.00995137
Swi5	0.299291	-0.220335	0.0350868	0.0230174	0.0327999	0.0294166	0.0187049	-0.0434376	0.020851
Golga2	0.101134	-0.0732898	0.0231992	0.0139489	0.011445	0.0137198	0.00973466	-0.000464163	0.00775754
Dnm1	0.107751	-0.0615028	-0.0162326	0.0248027	0.0208295	0.0135451	0.0109777	-0.0452044	0.00743277
Ciz1	0.0868758	-0.0507737	0.0096946	0.0145856	0.0123296	0.0155817	0.00664299	-0.0107595	0.00990058
1110008P14Rik	0.13187	-0.0955522	0.00402325	0.00798558	0.0136808	0.0123717	0.00961485	0.012581	0.0113185
Lcn2	-0.0158739	-0.213512	0.310081	-0.00318924	-0.012255	-0.00377256	0.009371	0.514615	-0.0127602
Ptges2	-0.0740839	0.115886	-0.0462924	-0.00888467	-0.0106587	-0.0088353	-0.00457788	-0.0516163	-0.00669188
Slc25a25	0.0556818	-0.0572799	0.0583174	0.00746886	0.00407846	0.0112065	0.00549752	0.0233603	0.0035908
Fam102a	0.0626566	-0.0387504	0.0308714	0.0106247	0.0114713	0.00370018	0.0101866	-0.00876586	0.00767385
Dpm2	0.268594	-0.21547	0.0792365	0.0275525	0.0356247	0.0404209	0.0252339	-0.0207655	0.0217102
St6galnac4	0.159712	-0.164081	0.125687	0.0251292	0.0220415	0.0295143	0.0196515	0.102212	0.00785379
St6galnac6	0.070604	-0.0185872	-0.0297182	0.0043284	0.0100438	0.0098223	0.00274322	-0.0587059	0.00723288
Ak1	-0.259567	0.403165	-0.230586	-0.0264519	-0.0301708	-0.0356865	-0.0326543	-0.260077	-0.0151651
Eng	0.319982	-0.247204	0.0644267	0.0341181	0.0408964	0.040334	0.0300855	-0.0073867	0.0282551
Fpgs	0.117343	-0.119449	0.0661626	0.015849	0.0198858	0.0164166	0.0114149	0.0453955	0.00811634
Cdk9	0.256387	-0.228024	0.170243	0.0279215	0.0298401	0.0406729	0.0278464	0.0199272	0.0145385
Sh2d3c	0.0393762	-0.028765	0.071499	0.011973	0.00648722	0.0140448	0.0102779	0.0123921	0.00528863
Tor2a	0.305574	-0.253019	0.071219	0.0385898	0.0354579	0.0406181	0.026752	-0.0221424	0.0250278
Ptrh1	0.109929	-0.139416	0.105102	0.00753177	0.0138685	0.0157594	0.014545	0.0989627	0.00734289
Stxbp1	0.0677155	-0.0416075	0.0428472	0.0156535	0.0165509	0.0172597	0.0138126	0.00130808	0.0110779
Fam129b	0.369352	-0.35478	0.282348	0.0466845	0.0446451	0.0570377	0.0467706	0.113955	0.0278445
Lrsam1	0.0493145	-0.0203691	-0.0184993	0.00192168	0.00678929	0.00741634	0.00683881	-0.00740263	0.00216859
Rpl12	0.791543	-0.794639	0.368503	0.0798654	0.0879916	0.0931791	0.0719304	0.190311	0.0450808
Slc2a8	0.0516371	-0.0163913	-0.026567	0.00390589	0.0100489	0.0058288	0.00139206	-0.0414229	0.00835391
Ralgps1	-0.00431181	0.00192296	-0.000970133	0.0058497	0.0013756	0.00410822	-0.000589916	0.020567	-0.00165354
Angptl2	0.340091	-0.235677	-0.00484415	0.0315968	0.0466453	0.0503875	0.0270989	-0.0861662	0.0281477
Zbtb34	0.0688198	-0.0431041	0.0262311	0.0126732	0.00859361	0.0098346	0.0149531	0.0011291	0.00511833
Zbtb43	0.0197144	-0.0119137	0.0121278	0.0105402	0.00657222	0.00329066	0.00875653	0.00873509	0.00192665
Mvb12b	0.111591	-0.0814702	0.0375903	0.0152311	0.0175219	0.0165003	0.0137241	-0.0126762	0.0123189
Pbx3	0.0641549	-0.0539569	0.0293246	0.00945052	0.00826187	0.00719461	0.010816	-0.00042066	0.00767418
Mapkap1	0.0788876	-0.0773437	0.0295885	0.00740799	0.0110394	0.00705357	0.00408129	0.0337741	0.00203406
Gapvd1	0.117832	-0.118835	0.116241	0.0167372	0.0133355	0.0176406	0.0116565	0.0419168	0.00677874
Hspa5	0.151238	-0.210905	0.451574	0.035027	0.0175583	0.0370093	0.0351075	0.277848	0.00851896
Rabepk	0.0918642	-0.0813526	0.0518916	0.0124618	0.0146371	0.0140103	0.0116235	0.0121205	0.0057014
Fbxw2	0.109966	-0.0836339	0.0410879	0.011943	0.0152213	0.0154492	0.0110925	0.0022586	0.00879571
Psmd5	0.0982174	-0.0873637	0.0702325	0.0156483	0.00676818	0.0148602	0.0107385	0.0228346	0.0124533
Traf1	0.140225	-0.136758	0.110194	0.019379	0.0198437	0.0233057	0.0164738	0.016861	0.0112377
Cntrl	0.0845262	-0.0739128	0.06573	0.0154299	0.0178264	0.0121871	0.00959659	0.00335326	0.00513015
Rab14	0.130181	-0.103992	0.106224	0.0151851	0.0178371	0.0142425	0.0154619	0.0254734	0.00767886
Gsn	-0.137145	0.323743	-0.155242	0.00132206	-0.00164946	-0.00194502	-0.0142298	-0.257119	0.153828
Stom	0.00945865	0.0503837	-0.0619297	0.000413605	0.000203005	0.000285016	-0.00290092	-0.105077	-0.000372982
Ggta1	0.199705	-0.170914	0.0745126	0.0224403	0.0236145	0.0216497	0.0212911	0.000180856	0.0140149
Dab2ip	0.085019	-0.0526942	0.0121914	0.0126437	0.00835801	0.0133952	0.00523972	-0.0108934	0.0108223
Ndufa8	-0.310371	0.370787	-0.229158	0.0638845	-0.0575854	-0.059882	-0.04873	-0.194644	-0.0356287
Rbm18	0.0583287	-0.0703063	0.0856194	0.0136531	0.00985804	0.00912654	0.00812536	0.0754265	0.0015037
Mrrf	-0.00141025	0.00613457	0.0167858	-0.00216015	-0.00221045	0.00185007	0.000503988	0.0177621	-0.00110298
Ptgs1	0.102473	-0.0768836	0.0744569	0.0217129	0.017366	0.0165599	0.0120855	-0.0177463	0.011149
Pdcl	0.0781139	-0.0627441	0.0479513	0.0128346	0.0141437	0.0137699	0.0093246	0.010429	0.00562922
Rc3h2	0.0632789	-0.0394933	0.0499545	0.0122859	0.0105938	0.0143696	0.00849894	-0.00752517	0.0053689
Zbtb6	0.0814158	-0.0660974	0.0592003	0.0141146	0.0106055	0.0121885	0.00828251	0.00674088	0.00867915
Rabgap1	0.0522718	-0.0295458	0.0407392	0.00987519	0.00641154	0.0130969	0.00624613	-0.00446212	0.0109114
Strbp	0.088748	-0.0585184	0.0164941	0.012766	0.0141129	0.0077911	0.0057657	-0.0193314	0.0136943
Dennd1a	0.122924	-0.0823055	0.0303958	0.0167494	0.0166826	0.0143019	0.0141977	-0.0314693	0.0108813
Nek6	0.361799	-0.331517	0.259802	0.0429076	0.0416296	0.0444074	0.039737	0.022237	0.0237345
Psmb7	0.0592337	-0.0648718	0.0358844	-0.00378693	-0.00403098	-0.000269799	0.000310526	0.0591622	0.000131176
Olfml2a	0.0609274	-0.0377218	0.0111633	0.013597	0.0125545	0.0140769	0.00642786	-0.0239232	0.00636704
Rpl35	0.6165	-0.576788	0.145486	0.049605	0.135633	0.0588683	0.0434804	0.0630484	0.0293973
Arpc5l	-0.0216661	0.0532958	-0.0432337	-0.00895567	-0.00458356	-0.0115248	-0.00551668	-0.0437727	-0.00369848
Golga1	0.0272294	-0.00460065	0.0170977	0.00679891	0.00354974	0.00685288	0.0075084	0.000302857	0.00524021
Scai	0.0445149	-0.0305021	0.0110411	0.0065903	0.00745998	0.00566497	0.00125809	0.00228463	0.00477894
Ppp6c	0.060007	-0.0354414	0.0506746	0.015927	0.00816703	0.00887299	0.00712688	0.0238563	0.00789869
Gtdc1	0.0409143	-0.0379173	0.0164458	0.000769535	0.00321434	0.00627143	0.00247655	0.0103055	-0.00222962
Zeb2	0.259092	-0.279522	0.289342	0.0386088	0.0384935	0.0359215	0.0308688	0.101287	0.0184033
Zeb2os	0.151007	-0.126463	0.0634927	0.0152356	0.0146301	0.0157988	0.016442	-0.0153866	0.00840927
Acvr2a	0.015677	-0.0138305	0.0168019	0.00206124	0.00767103	0.00181598	0.000782665	0.0229324	-0.000866593
Orc4	0.0404256	-0.0235531	0.0419188	0.00632008	0.00336915	0.0114821	0.00175616	0.0241089	0.00234609
Mbd5	0.0617234	-0.0562013	0.0242583	0.00783151	0.00747655	0.00686944	0.00575046	0.00684376	0.00423218
Epc2	0.0889524	-0.0752835	0.0869266	0.0146193	0.0152854	0.0154934	0.00788256	0.00670588	0.00826088
Mmadhc	-0.039331	0.0438445	0.0145583	-0.00525075	-0.00720166	-0.0113323	-0.00666757	0.0249833	-0.00476039
Rnd3	0.114641	-0.0921617	0.0403023	0.0158523	0.0176211	0.021175	0.0129317	-0.00128954	0.0119864
Rbm43	0.113863	-0.0942716	0.0348332	0.0097484	0.0184769	0.0166018	0.00962403	-0.00876317	0.00693456
Nmi	0.146568	-0.122918	0.056801	0.0151822	0.0121922	0.0212139	0.0129413	-0.00329611	0.00834824
Tnfaip6	0.159337	-0.17277	0.184345	0.0264887	0.0243535	0.0279987	0.0224803	0.087091	0.0125501
Rif1	0.033693	-0.0499829	0.0937686	0.0112663	0.0110374	0.0148178	0.00589081	0.0389086	0.00578735
Arl5a	0.115475	-0.109249	0.0879751	0.0153841	0.0157116	0.0203631	0.0121102	0.0529981	0.00656442
Stam2	0.117529	-0.103217	0.0694687	0.012007	0.008017	0.0185378	0.0148233	0.0161469	0.00564763
Fmnl2	0.142899	-0.147824	0.148391	0.0265425	0.0180418	0.0274531	0.0199261	0.0344651	0.0105825
Prpf40a	0.140666	-0.178817	0.221278	0.0204147	0.0192247	0.0238462	0.0233935	0.109628	0.00687265
Arl6ip6	0.0889552	-0.0748089	0.0723049	0.014091	0.00921698	0.0119352	0.00560173	0.00785634	0.00582116
Kcnj3	-0.12142	0.167833	-0.072708	-0.0151654	-0.0188164	-0.0161913	-0.0163141	-0.094461	-0.00950949
Gpd2	0.0484309	-0.0551897	0.0914041	0.0101451	0.00678314	0.00751878	0.00946658	0.022151	0.000774852
Cytip	0.191133	-0.203989	0.309482	0.0281431	0.0194492	0.0292879	0.0243929	0.0857779	0.015906
Acvr1	0.169421	-0.13276	0.0346153	0.0297993	0.0156772	0.0241868	0.0138519	-0.0101493	0.0243069
Upp2	0.110421	-0.072641	-0.02054	0.00946033	0.00715989	0.00872741	0.00510926	-0.0407005	0.0108134
Pkp4	-0.02708	0.053849	-0.0258612	-0.00296073	-0.00234451	-0.00390173	-0.00265192	-0.0258591	-0.00319945
Tanc1	0.0501828	-0.0300075	0.00917594	0.010143	0.00749823	0.0117397	0.00967493	-0.0168125	0.00257431
Wdsub1	0.05854	-0.0351935	-0.0160292	0.00314891	0.0110388	0.00331205	0.00455862	-0.0238744	-0.000922704
Baz2b	0.0842688	-0.0772377	0.106256	0.0114229	0.0130965	0.0110174	0.014686	0.0142363	0.00718552
2021-03-07	0.0488089	-0.0531036	0.132767	0.00832709	0.00967331	0.0153082	0.011148	0.0353689	0.00329374
Cd302	0.387682	-0.289998	0.0300438	0.0403005	0.0511066	0.0397481	0.0320977	-0.0838527	0.028242
Pla2r1	0.103587	-0.0753054	-0.000823516	0.0106014	0.0129499	0.0131843	0.00602961	-0.0292023	0.00890851
Itgb6	-0.0811165	0.10249	-0.0540962	-0.00840106	-0.0111044	-0.0143498	-0.0104401	-0.0570772	-0.00842904
Rbms1	0.206811	-0.280152	0.460893	0.0424638	0.0270096	0.0396826	0.0387294	0.163123	0.0106323
Tank	0.129407	-0.128623	0.111841	0.0124009	0.0146347	0.0198223	0.0148777	0.041713	0.00804145
Psmd14	0.160986	-0.199894	0.162654	0.0180778	0.0179429	0.0248407	0.0196673	0.134114	0.00567751
Fap	0.213013	-0.150265	-0.0159488	0.0233437	0.0298825	0.0273571	0.0154833	-0.0701664	0.0172425
Ifih1	0.200171	-0.158362	0.0660923	0.0219467	0.0219945	0.0224171	0.0215546	-0.0281637	0.0140655
Gca	-0.0519539	0.0669572	-0.0226025	-0.00450817	-0.00954546	-0.00925661	-0.00652003	-0.0249558	-0.00717629
Fign	-0.0503936	0.0562864	-0.0232806	-0.00817679	-0.00438625	-0.00642351	-0.00564042	-0.00820421	-0.00178041
Grb14	-0.127509	0.181216	-0.133008	-0.0199983	-0.0260373	-0.0255994	-0.0233161	-0.143209	-0.0104238
Cobll1	-0.0418081	0.0584193	-0.0149896	-0.00729312	-0.00987869	-0.00129829	-0.00396357	-0.0170777	-0.00428125
Gm13594	-0.0827827	0.111065	-0.0611099	-0.0143427	-0.0118518	-0.0102735	-0.0132229	-0.058005	-0.00802441
Ttc21b	0.0346288	-0.0248299	0.0163063	0.00378107	0.00353504	0.00543534	0.00225418	-0.00453224	0.00195886
Scn7a	0.0788593	-0.00763263	-0.0366824	0.0185389	0.020575	0.0139115	0.00476125	-0.0706157	0.0142402
Xirp2	0.0485328	-0.331754	0.290426	0.000109688	0.0797315	0.00330136	0.0101831	0.779613	-0.0115842
Stk39	-0.0275425	0.0532145	-0.0303235	-0.00289567	-0.00337738	-0.00249827	-0.00448667	-0.0183307	-0.00192633
Cers6	0.20599	-0.185981	0.140005	0.026367	0.0260771	0.0245373	0.0209273	0.00680072	0.0132242
Nostrin	0.0383739	-0.0208837	0.00629424	0.00744192	0.00380743	0.00875031	0.00772237	-0.00505939	0.000105587
Spc25	0.110679	-0.0953985	0.0137612	0.0104332	0.0080095	0.0139688	0.00749735	-0.0320375	0.00511769
Bbs5	0.037012	-0.0327057	0.00998839	-0.000869322	0.00470346	0.00419743	0.00372135	-0.00845961	0.0105139
Klhl41	-0.0498156	-0.100836	0.20849	-0.00504353	-0.0120363	-0.00252127	0.00423524	0.495149	-0.00675389
Fastkd1	-0.029186	0.0298633	-0.00306557	-0.00669324	-0.00274126	-0.00661714	-0.00502114	0.00761404	-0.00530182
Ppig	0.117299	-0.161712	0.245944	0.0204336	0.0142698	0.0176625	0.0207141	0.0884844	0.00662989
Phospho2	0.0301875	-0.0218833	0.0126025	0.00476296	0.000281419	-0.000413149	0.000465294	0.00600238	0.00515578
Klhl23	-0.0529482	0.0947692	-0.0548874	-0.00549536	-0.00300424	-0.00535507	-0.00641434	-0.0743219	-0.00366902
Ssb	0.16143	-0.192494	0.215322	0.0223441	0.0212485	0.0279042	0.022774	0.123746	0.0106526
Mettl5	-0.00600225	0.0186778	0.0116489	-0.00144127	-0.00344894	-0.00362467	-0.00531568	-0.0108952	-0.000563454
Ubr3	-0.0626929	0.0882092	-0.0352774	-0.00741308	-0.00592165	-0.00739824	-0.00739544	-0.0140573	-0.00287708
Gorasp2	0.229799	-0.210651	0.148434	0.0321359	0.0313151	0.0363033	0.0242492	0.0742441	0.0181971
Tlk1	0.0828755	-0.0466124	0.0270646	0.0150095	0.00981709	0.00846665	0.0052795	-0.0145101	0.00458058
Mettl8	0.0438461	-0.0314063	0.0273284	0.00693989	0.00175159	0.00492366	0.00840226	0.00695975	0.00828659
Dcaf17	0.0641224	-0.0539749	0.0207893	0.0102766	0.010973	0.00701999	0.0039298	-0.00199317	0.00669417
Dync1i2	0.172772	-0.179128	0.171838	0.0248419	0.0227692	0.0259711	0.0215806	0.0799804	0.0122437
Slc25a12	-0.163933	0.216771	-0.0883714	-0.0188493	-0.0243772	-0.0184247	-0.0247846	-0.0860428	-0.0134907
Hat1	0.0535525	-0.0502841	0.0690563	0.0109504	0.00363592	0.010344	0.0073369	0.0213432	0.00209672
Metap1d	-0.0208327	0.0652871	-0.036666	0.00445064	0.00373291	0.00181838	-0.00347573	-0.0473746	0.00347759
Itga6	0.0882301	-0.0444446	0.0513391	0.0151947	0.0164036	0.0140207	0.011667	-0.0253201	0.010717
Pdk1	-0.0672524	0.0663147	0.0159557	-0.00671082	-0.00334624	-0.00790164	-0.00743531	0.0440652	-0.00528321
Rapgef4	-0.0286232	0.0197104	0.0150024	0.00111235	-0.0041531	-0.00230755	-0.000656456	0.024587	-0.00289883
Map3k20	-0.107115	0.0550564	0.0739028	-0.0124563	-0.0102283	-0.0108362	-0.00474769	0.239923	-0.00942757
Cdca7	0.0743229	-0.0729882	0.0871474	0.00912297	0.0111699	0.0102212	0.0127669	0.0363391	0.011098
Sp3	0.062959	-0.0605546	0.0583579	0.0071735	0.00527997	0.00883575	0.00585514	0.00470821	0.842748
Sp3os	0.000702245	0.0201522	-0.0244121	-0.00401012	0.00141815	0.0034397	-0.0058029	-0.0135085	-0.00174898
Ola1	0.0977375	-0.0853169	0.0817783	0.0139041	0.0113896	0.0130838	0.0137506	0.0313737	0.0116919
Cir1	0.0677239	-0.0525418	0.0480824	0.00820647	0.00394335	0.00649681	0.0082872	-0.0102208	0.00739154
Scrn3	-0.0241382	0.0383565	-0.00934648	-0.00485626	-0.00665442	-0.00629544	-0.00394153	-0.0261912	-0.00517802
Gpr155	-0.00471963	0.0263466	-0.0195926	-0.00370318	0.0066338	-0.00448979	-0.00263059	-0.0363528	-0.00228542
Wipf1	0.265298	-0.255941	0.249706	0.0419477	0.0291372	0.036876	0.03803	0.0333119	0.0203105
Chn1	-0.00176888	0.0146276	-0.0142837	-0.00152028	0.00749205	-0.00132162	0.00167488	-0.0052378	0.00389649
Atf2	0.0954339	-0.0807096	0.052197	0.0133288	0.0105627	0.0144111	0.010126	0.00432445	0.00357151
Atp5g3	-0.631413	0.750486	-0.325451	-0.0807826	-0.0830111	-0.0908227	-0.0787576	-0.256231	-0.0564283
Lnpk	0.0349617	-0.0334263	0.0394697	0.00630953	0.00993721	0.0054505	0.00348601	0.0240906	-0.000327046
Mtx2	-0.0481887	0.0777221	-0.0458593	-0.0118307	-0.0101912	-0.00838109	-0.0102004	-0.0204964	-0.00229758
Hnrnpa3	0.31267	-0.377544	0.36577	0.0433236	0.034677	0.0448715	0.0445864	0.218925	0.0162781
Nfe2l2	0.227664	-0.209019	0.17705	0.031148	0.0257942	0.0335418	0.0275555	0.067038	0.0178686
Agps	0.151632	-0.152204	0.124025	0.0159703	0.0175779	0.0174188	0.0141426	0.0597866	0.00886773
Ttc30b	0.00935796	0.0119754	-0.0212336	-0.00153812	-0.00279144	-0.000315623	-0.000612493	-0.0362972	0.00445712
Ttc30a1	-0.00146603	0.00410488	0.00341003	0.00294799	-0.00552023	0.002487	0.00102992	0.00575809	-0.00133194
Rbm45	0.021224	-0.0137721	0.0469483	0.00636742	0.00561241	0.0131705	0.0104675	0.0180927	0.00389208
Osbpl6	-0.038297	0.0527462	-0.0406256	0.000281146	-0.0075202	-0.00527269	-0.00327803	-0.0283686	-0.00507456
Prkra	0.104014	-0.0708331	0.0201048	0.0113913	0.0109884	0.0118481	0.00752243	-0.0218693	0.00939982
Fkbp7	0.361761	-0.254433	-0.00880233	0.039449	0.0472752	0.0421086	0.0276282	-0.104013	0.0312939
Plekha3	0.12359	-0.116129	0.106583	0.0138351	0.017566	0.0209841	0.0158965	0.0300328	0.00684349
Ttn	-0.504705	0.383093	-0.190547	-0.0116975	-0.0821125	-0.0878672	-0.0700158	0.144827	-0.0556966
Ccdc141	-0.152268	0.188293	-0.0963102	-0.0166132	-0.017098	-0.0209089	-0.0190379	-0.0814651	-0.0144532
Sestd1	0.0758668	-0.0629501	0.056117	0.0100188	0.011459	0.015252	0.0105077	0.0163323	0.00196572
Zfp385b	-0.00946112	0.0124241	-0.0186858	-0.00459077	-0.00278412	0.00212445	0.00261781	0.00271982	0.000545701
Cwc22	0.0808866	-0.0804137	0.0634972	0.0132416	0.0117217	0.00920409	0.0139622	0.0278568	0.00145494
Ube2e3	0.0869604	-0.0357539	0.00606936	0.00699264	0.0113672	0.0118642	0.00567098	-0.0563674	0.0111557
Itga4	0.166151	-0.150506	0.0995795	0.0144062	0.0188302	0.0202413	0.0149191	0.0042413	0.00857172
Itprid2	0.240891	-0.191415	0.065843	0.0311827	0.0311729	0.0330793	0.0266612	-0.0335028	0.0183169
Pde1a	0.199062	-0.179196	0.10248	0.029806	0.0277346	0.0298925	0.0211748	0.0155179	0.0158485
Dnajc10	0.272104	-0.224061	0.0748082	0.0292057	0.033483	0.0407056	0.0269154	-0.0153305	0.0193347
Frzb	0.503146	-0.383768	0.00630652	0.0538712	0.064903	0.0593554	0.0382281	-0.0986602	0.0426308
Nckap1	0.14494	-0.152258	0.0993883	0.0173898	0.0183894	0.026991	0.0161163	0.0887332	0.00931888
Dusp19	0.0442073	-0.0279475	-0.0145243	0.00148587	0.00132287	0.00202134	-0.000308682	-0.0241298	0.000336771
Nup35	0.0680623	-0.0665869	0.0282171	0.00605426	0.0105865	0.00534069	0.00719455	0.0183171	0.00653781
Zc3h15	0.166351	-0.198924	0.208837	0.0245656	0.0154596	0.0232007	0.0224247	0.0977697	0.00680325
Itgav	0.295243	-0.218422	0.141332	0.0500651	0.0502994	0.0556327	0.0342764	0.00273221	0.0280269
Calcrl	0.0873598	-0.0670023	0.0586796	0.0247908	0.015785	0.0185794	0.010205	0.00361155	0.00700065
Tfpi	0.0598811	-0.0252766	0.0170498	0.0071177	0.00531969	0.0124476	0.00531344	0.00106405	0.00428691
Ctnnd1	0.207375	-0.173832	0.0788036	0.0219739	0.0245936	0.0289072	0.0193107	0.00753939	0.0163245
Selenoh	0.300337	-0.219772	-0.00497028	0.031793	0.034561	0.034548	0.0220245	-0.0932985	0.0167775
Tmx2	-0.0999077	0.129275	-0.0567478	0.285424	-0.012845	-0.0055974	-0.0112909	-0.0298771	-0.00714244
Med19	0.0542516	-0.0629318	0.0682294	0.00865816	0.00539557	0.00860029	0.00526686	0.0284989	0.000862895
Zdhhc5	0.0923699	-0.0907944	0.0493364	0.00740231	0.0115616	0.00808437	0.00578196	0.051084	0.00979292
Clp1	0.0933243	-0.0905204	0.0882409	0.0118037	0.0130583	0.00749885	0.0128317	0.0243363	0.00568034
Serping1	0.578308	-0.406541	-0.0376494	0.064572	0.0745868	0.0660669	0.0418075	-0.196114	0.0468224
Ube2l6	0.366848	-0.292429	0.0953973	0.0335262	0.0401107	0.0395965	0.030872	-0.0613433	0.0202083
Timm10	-0.0760585	0.0756009	-0.0044876	-0.0142671	-0.0130244	-0.00816435	-0.00939872	0.0569754	-0.00433019
Slc43a3	0.205552	-0.122111	-0.0180542	0.0260445	0.0299766	0.0351706	0.0135478	-0.0882394	0.0215961
Ssrp1	0.206367	-0.183771	0.119412	0.397448	0.0253606	0.0300991	0.0261573	0.0253719	0.0166123
Tnks1bp1	0.165154	-0.114104	0.0286067	0.0190549	0.025986	0.0244456	0.0203232	-0.0315748	0.0195602
Aplnr	0.123641	-0.0563572	-0.0358249	0.0203177	0.0250132	0.0227498	0.016718	-0.0708076	0.0121112
Olfr1033	0.0457228	-0.0300192	0.0211349	0.0170206	0.00812996	0.0102123	0.00718724	-0.0246421	0.00115461
Ptprj	0.207053	-0.183966	0.0913272	0.0284148	0.0295834	0.0296536	0.0201364	0.00736738	0.014876
Nup160	0.0742651	-0.0771556	0.0734441	0.012796	0.0077427	0.00918941	0.00953854	0.0365281	0.0101597
Fnbp4	0.0824692	-0.0592323	0.0241175	0.0169329	0.0160817	0.0116002	0.00751615	-0.00370392	0.00734633
Mtch2	-0.0197507	0.0510016	-0.00591248	-0.00734276	-0.00549785	-0.00844222	-0.00349733	-0.0124683	-0.00472066
C1qtnf4	-0.0951423	0.121209	-0.0552244	-0.0106787	-0.0136505	-0.0150177	-0.0143407	-0.0605104	-0.0112353
Ndufs3	-0.290232	0.361857	-0.171453	-0.0494054	-0.044875	-0.0473685	-0.0404354	-0.141019	-0.0236656
Kbtbd4	0.0186439	0.00417138	-0.0207733	0.000939837	0.00461832	0.00283716	-0.00240548	-0.0196247	0.00284688
Ptpmt1	0.0844816	-0.0721266	0.0343651	0.0084938	0.00909705	0.00790862	0.00246074	0.0169928	0.00143869
Celf1	0.0193903	-0.0242313	0.118509	0.012154	0.00879129	0.0172132	0.0110232	0.0666055	0.0045081
Rapsn	0.0504203	-0.0207793	-0.0282926	0.00281907	0.00453553	0.00240438	0.000356511	-0.0375195	0.00422431
Psmc3	0.0790782	-0.0385139	0.0526763	0.0121317	0.0122354	0.0104463	0.00841634	0.00440648	0.0086493
Slc39a13	0.220989	-0.18027	0.0485111	0.0268713	0.0264873	0.0346386	0.0167427	0.0251946	0.0159318
Spi1	0.467872	-0.426166	0.283511	0.453733	0.0480141	0.0561579	0.0485648	0.0149575	0.0278453
Mybpc3	-0.391553	0.575919	-0.327592	-0.0282415	-0.0297005	-0.0386019	-0.0423725	-0.299161	-0.0136871
Madd	0.132228	-0.102281	0.0534666	0.0111352	0.0198394	0.0215528	0.0102482	-0.0102916	0.00706272
Nr1h3	0.0303637	-0.0196271	0.0273154	0.00460921	0.00483366	0.00602902	0.00093031	0.0200901	-6.95166e-05
Acp2	0.182149	-0.148882	0.0639001	0.0227963	0.0232491	0.0206698	0.0131695	-0.0179613	0.0114496
Pacsin3	-0.0750262	0.0624685	-0.0580582	-0.00898065	-0.00787339	-0.00444296	-0.00555297	0.120381	-0.00142917
Arfgap2	0.0356079	0.0152952	0.0229671	0.0104086	0.00989087	0.0188738	0.00430203	-0.0185693	0.00983625
1110051M20Rik	0.0770705	-0.0477671	-0.0163504	0.0112775	0.00838995	0.0110302	0.000236417	-0.0347853	0.00149908
Ckap5	0.0664262	-0.0419266	0.0172576	0.00541102	0.00604891	0.00736471	0.00216348	-0.0186285	0.00462413
Arhgap1	0.247953	-0.214918	0.0684935	0.0279986	0.0323737	0.0340955	0.0256374	0.017268	0.0182391
Atg13	0.0526667	-0.0491228	0.0371624	0.00903841	0.00745263	0.00858856	0.00449561	0.0455908	0.00812966
Harbi1	0.015709	-0.0208338	0.0141619	0.00376153	0.00410639	-0.00014911	0.00265014	0.0286666	-0.000242449
Ambra1	0.0603087	-0.0451267	0.0583164	0.0166501	0.00719162	0.0111933	0.00714417	0.0273933	0.00742595
Mdk	0.527462	-0.387312	-0.00219107	0.0619146	0.0681279	0.0701859	0.0424813	-0.121266	0.046642
Dgkz	0.148447	-0.125202	0.123119	0.0177862	0.0239828	0.0330251	0.0163213	0.00976368	0.0144576
Creb3l1	0.31005	-0.263869	0.125354	0.0375548	0.0429148	0.0445964	0.0326836	0.00205933	0.0207957
Phf21a	0.114255	-0.0999372	0.092801	0.0137754	0.0172707	0.0174409	0.015166	0.0195364	0.0102722
Pex16	0.00873763	0.00931623	-0.0206537	0.00437383	0.0055952	0.00236401	-0.00158768	-0.0198338	0.000841448
Mapk8ip1	0.0825256	-0.0573774	-0.00952956	0.0111913	0.0149567	0.0124647	0.00822325	-0.0338997	0.00972315
Cry2	0.0104271	0.00922887	-0.00687572	0.00612983	0.00382946	-0.000332192	-7.77233e-05	0.00451889	0.000678405
Slc35c1	0.134735	-0.124815	0.067483	0.0136824	0.014655	0.0198736	0.0147838	0.0258732	0.0127188
Chst1	0.11219	-0.166817	0.228597	0.0202957	0.0176292	0.0207419	0.0221349	0.132341	0.00715281
4631405J19Rik	-0.0830992	0.105311	-0.0613015	-0.0100131	-0.0133149	-0.0119621	-0.0107921	-0.0519539	-0.00733635
Trp53i11	0.141072	-0.135227	0.197642	0.0289929	0.0273941	0.0312194	0.0265192	0.0967082	0.0148763
Tspan18	0.0873247	-0.0378547	-0.0230919	0.0243164	0.0159469	0.0147291	0.00637499	-0.0593311	0.00870407
Cd82	0.232916	-0.205121	0.118477	0.0320045	0.0237032	0.0335295	0.0250056	-0.00457551	0.0158005
Ext2	0.203008	-0.163716	0.0304875	0.0196292	0.0194371	0.611905	0.0129494	-0.0236676	0.0150595
Accs	0.0773011	-0.0426983	-0.0207046	0.0117114	0.007506	0.0114631	0.00417996	-0.0404423	0.00674258
Gm13889	0.213685	-0.3088	0.226686	0.0257972	0.023453	0.0280644	0.0243666	0.31821	0.0138106
Alkbh3	0.00742779	-0.00560235	-0.00870912	-0.00327033	-0.00158132	-0.00346843	-0.00305531	0.0148596	-0.0034054
Hsd17b12	0.172816	-0.17036	0.130345	0.0238955	0.0258446	0.0306652	0.0205857	0.0640696	0.0099579
Ttc17	0.0671431	-0.0386009	0.027746	0.00915772	0.0040005	0.00750206	0.00749104	-0.00372411	0.0044793
2810002D19Rik	0.0364155	-0.0207362	-0.00092442	0.00277151	0.0056972	0.00797303	0.000539747	-0.0103221	0.00211057
Api5	0.147559	-0.144429	0.125641	0.0223914	0.0216211	0.029887	0.017353	0.0403088	0.0152497
B230118H07Rik	-0.108357	0.136776	-0.0840776	-0.0163037	-0.0206853	-0.0165947	-0.0171202	-0.0664668	-0.0102911
Traf6	0.0620933	-0.0720627	0.112355	0.00901772	0.012202	0.0101515	0.00784845	0.0454527	0.00388625
Commd9	0.124717	-0.0780005	0.0120356	0.0184536	0.0177435	0.0146167	0.0102183	-0.0318016	0.0105756
Ldlrad3	0.0939496	-0.0749266	0.0157705	0.00913837	0.0157197	0.0140958	0.00697598	-0.0167608	0.00776954
Trim44	0.124082	-0.111893	0.0831131	0.0193725	0.0187567	0.0211397	0.0149878	0.0323586	0.0102383
Pamr1	0.134274	-0.0996054	-0.0168926	0.0146191	0.0160865	0.0152367	0.00732888	-0.0421446	0.912134
Cd44	0.25676	-0.335807	0.576106	0.0479711	0.0329714	0.0483504	0.052364	0.265016	0.0169171
Pdhx	-0.160042	0.197835	-0.0999477	-0.02347	-0.0207938	-0.0200904	-0.0194895	-0.0603836	-0.0133379
Apip	-0.0617946	0.108657	-0.0705747	-0.0103966	-0.0114284	-0.0151196	-0.0124238	-0.0904688	-0.00414212
Cat	-0.0679765	0.135683	-0.071903	0.200615	-0.00915648	5.21657e-05	-0.00797411	-0.0568666	-0.00209486
Abtb2	-0.000630556	0.00895465	0.0327623	0.000427007	0.000325179	0.00527	0.00200507	0.0261025	0.00211367
Nat10	0.0773375	-0.0782338	0.0709333	0.00871695	0.0150707	0.0229783	0.00934112	0.0323571	0.00627684
Caprin1	0.164363	-0.144601	0.134699	0.0224652	0.0216221	0.0240977	0.0181085	0.0231647	0.0104331
Lmo2	0.212216	-0.175968	0.0467971	0.0145173	0.0219659	0.0238674	0.01874	-0.0140658	0.010358
Fbxo3	-0.0240249	0.0749654	-0.00319472	0.0020659	-0.00235685	0.00109587	-0.00247721	-0.048581	-0.000986218
Cd59b	0.0179152	0.00288727	-0.0313969	-0.0017739	0.00162959	-0.00752009	-0.00291701	-0.0412714	0.000523996
Cd59a	-0.075906	0.101698	-0.0940403	-0.0177813	-0.0146149	-0.0233329	-0.0156943	-0.075213	-0.0109173
Hipk3	-0.0319152	0.0643423	0.0120171	0.00415272	0.000326423	-0.00316541	-4.84964e-05	0.0179747	-0.00419305
Cstf3	0.0766309	-0.0733471	0.0593824	0.00994844	0.0117685	0.0157839	0.00541576	0.0291263	0.00824973
Tcp11l1	0.0742849	-0.0796776	0.0450432	0.00461469	0.0049452	0.00380389	0.00273585	0.0246781	-0.00144701
Qser1	0.0446036	-0.0343516	0.0340849	0.00833034	0.0128951	0.00707775	0.00351244	0.00615886	0.00552647
Ccdc73	0.0341885	-0.0274144	-0.0124776	-0.00143152	-0.000310848	0.000719754	-0.000283639	-0.0275137	0.904635
Eif3m	0.100303	-0.103132	0.100001	0.00552101	0.00613948	0.00931286	0.0109649	0.0674295	0.00388922
Wt1	0.0373748	-0.0125577	0.0142231	0.00699956	0.0135527	0.00577832	0.0060009	-0.0215175	0.00577323
Rcn1	0.493371	-0.385597	0.0566863	0.0498244	0.0648791	0.0653188	0.0419545	-0.0752575	0.0380301
Elp4	0.0289688	-0.019683	0.0174779	0.000877488	0.00118627	0.00474891	0.00120672	0.0114712	-0.00106889
Immp1l	-0.0397766	0.0621195	-0.0578162	-0.0155889	-0.0101674	-0.0146839	-0.0114592	-0.0379072	-0.00475086
Dnajc24	0.0604437	-0.0589065	0.0430898	0.00737925	0.00845219	0.00439409	0.00642963	0.0160527	0.00343485
BB218582	-0.0609724	0.0902088	-0.0481733	-0.0107606	-0.0093367	-0.0108681	-0.00951567	-0.0584219	-0.00291877
Mpped2	-0.0242728	0.0462877	-0.0430266	-0.0033405	0.000627077	-0.00205165	-0.00586719	-0.0436625	0.00206277
Arl14ep	0.0831356	-0.0653589	0.0690838	0.0141838	0.0140244	0.00914559	0.0121363	0.010363	0.00628079
Mettl15	-0.00215721	0.0244969	-0.0216096	0.010798	0.0040471	0.00577271	-0.0014481	-0.0195192	0.00142394
Bdnf	0.0194098	-0.0161183	-0.010726	0.00381771	0.0036144	0.000402252	-0.00318354	0.00986638	-0.000845484
Lin7c	0.0732125	-0.0809522	0.111486	0.0116669	0.0118151	0.0140936	0.0152161	0.056297	0.00668052
Lgr4	-0.00858938	0.0359518	-0.0177244	-0.00745001	0.00488548	0.000751686	-0.000449014	-0.000507162	0.00362951
Ccdc34	0.159238	-0.145287	0.0503852	0.0152902	0.0152538	0.0169599	0.0120843	-0.0197326	0.00764297
Fibin	0.355708	-0.244053	-0.0377655	0.0440328	0.0551975	0.0482339	0.0303843	-0.0854941	0.0332008
Lpcat4	0.111681	-0.0960021	0.0442206	0.021672	0.0164406	0.0122654	0.0125507	0.0048506	0.0013246
Nop10	0.106451	-0.0688729	-0.00196682	0.00894811	0.0057757	0.00911914	0.00164241	0.00996126	0.00934096
Slc12a6	0.0915222	-0.0626747	0.0623288	0.0185145	0.0159423	0.0204294	0.0136482	-0.00572021	0.0124947
Emc4	0.063082	-0.0370202	0.0033503	0.00725889	0.00475136	0.00527934	0.00476591	-0.00523608	0.00354085
Katnbl1	0.123637	-0.12735	0.0759287	0.0149137	0.0163284	0.017438	0.0129467	0.0277649	0.0081089
Emc7	0.15677	-0.134076	0.0791413	0.0175225	0.0170078	0.0196383	0.0151728	0.0347306	0.0098692
Aven	0.0340094	-0.026177	0.0360637	0.00199891	0.000423706	0.00645041	0.00446375	0.0197739	0.00118848
Arhgap11a	0.143952	-0.117544	0.0453502	0.0174247	0.0188732	0.0216406	0.0123369	-0.0183459	0.00957426
Actc1	-0.596359	0.628238	-0.312105	-0.0674928	-0.0380086	-0.068731	-0.0724044	0.08818	-0.0444978
C130080G10Rik	-0.0763417	0.0134569	-0.0634644	-0.0259009	-0.0180782	-0.0267437	-0.0132639	0.0465245	-0.0142679
Aqr	0.0971086	-0.0867161	0.0891181	0.0174224	0.0116056	0.0122096	0.0164479	0.0244227	0.00612069
Zfp770	-0.0241947	0.013274	-0.00460133	-0.00465039	-0.00494558	-0.00458117	-0.0034169	0.0385256	-0.00470247
Dph6	0.0420075	-0.0505512	0.0676162	0.0131915	0.00531884	0.00697025	0.0101478	0.0348969	0.0046552
Meis2	0.0281803	-0.0268216	0.025427	0.00521381	0.00247848	0.00554395	-0.000737876	0.0129744	0.00341971
Spred1	0.196742	-0.207738	0.235975	0.0335743	0.02715	0.0305379	0.0310463	0.090978	0.0170218
Fam98b	0.062053	-0.0599788	0.0742965	0.0147428	0.0098568	0.0101151	0.0106562	0.0323515	0.00257388
Thbs1	0.589245	-0.574864	0.528097	0.0770966	0.071431	0.227306	0.0650548	0.0799862	0.0423943
Gpr176	0.37375	-0.305114	0.0402141	0.038495	0.0422687	0.0392022	0.031833	-0.057637	0.0224506
Eif2ak4	0.0768714	-0.0760207	0.0659804	0.0120568	0.00640443	0.00766913	0.00940069	0.0201022	0.00526246
Srp14	0.230122	-0.166565	0.0389866	0.0196819	0.0276483	0.0232357	0.0188161	-0.0174119	0.0126794
Bmf	0.148449	-0.106041	0.00282776	0.0161298	0.0214148	0.0242642	0.0106978	-0.0443459	0.0127805
Bub1b	0.15149	-0.115774	0.0064502	0.0189528	0.0163841	0.0188571	0.0107528	-0.042905	0.00831188
Pak6	-0.0024598	-0.0255444	0.0316208	-0.00165257	-0.000856249	-0.00440672	-0.00229463	0.0895993	-0.00190046
Inafm2	0.0667366	-0.0463185	0.0167673	0.010549	0.00995193	0.00458763	0.00324037	0.0216354	0.00772132
Ccdc9b	0.0167015	-0.00495151	0.000919041	0.00377768	0.0020532	0.000470242	0.00100306	0.00604951	0.00312523
Knstrn	0.158858	-0.117495	0.00629208	0.0232477	0.0142227	0.0172341	0.0125038	-0.0517432	0.0100186
Ivd	-0.212937	0.281663	-0.11232	-0.0217989	-0.0258207	-0.0218196	-0.0232026	-0.084477	-0.0164899
Bahd1	0.111406	-0.0900195	0.0697115	0.0146101	0.0121693	0.0143118	0.0118037	-0.00896151	0.00699164
Chst14	0.238703	-0.193924	0.0392443	0.0255851	0.0268364	0.0294167	0.0189645	-0.0282603	0.0210755
Ccdc32	0.0852723	-0.0653169	0.038672	0.0111922	0.00964309	0.00672386	0.00629487	-5.22351e-08	0.00504779
Rmdn3	0.0821604	-0.0485668	-0.00202905	0.00727215	0.0131438	0.00942034	0.00438032	-0.0279648	0.00593387
Gchfr	-0.04334	0.0545035	-0.0231862	-0.00513494	-0.00621303	-0.00175516	-0.00351835	-0.0242514	-0.00471205
Dnajc17	0.0287236	-0.0258911	0.0241923	0.00551961	0.00691426	0.00109275	0.00197886	0.0187547	-0.00051033
Zfyve19	0.0850186	-0.0689533	0.0722448	0.0111508	0.0113414	0.0134494	0.00819363	0.0186554	0.00708765
Vps18	0.129899	-0.10399	0.0295276	0.0136271	0.0158292	0.0129818	0.0154185	-0.016975	0.00397451
Dll4	0.048881	-0.0515534	0.0803005	0.0053388	0.00444633	0.00925504	0.00787934	0.0556215	0.00193308
Chac1	0.0188988	-0.00840788	0.0306853	0.00634882	0.0076443	0.00323949	0.00315183	0.0116803	0.00307428
Ino80	0.0824632	-0.0908855	0.0810325	0.00725518	0.00789725	0.0091461	0.00891967	0.038477	0.00644429
Chp1	0.139389	-0.119916	0.0956719	0.0100046	0.0219164	0.0232722	0.0109047	0.0207389	0.012121
Oip5os1	-0.0383506	0.0829695	-0.0244024	-0.00294673	-0.00900364	-0.0087522	-0.00404917	-0.0660918	-0.00359206
Nusap1	0.134608	-0.099684	0.0138863	0.0107146	0.0183933	0.0130286	0.013078	-0.0470813	0.00898505
Ndufaf1	-0.0909897	0.132618	-0.0462959	-0.00475305	-0.0089778	-0.0116403	-0.00854649	-0.0572723	-0.00723842
Rtf1	0.0773148	-0.0762287	0.088728	0.00574848	0.0100456	0.0109736	0.00994826	0.00411405	0.00447522
Rpap1	0.0482285	-0.023979	-0.00313153	0.0118652	0.00630932	0.00826274	0.00245851	-0.0145254	0.000925926
Tyro3	0.146472	-0.108966	0.00595707	0.0224337	0.0170252	0.0170552	0.0106164	-0.031776	0.0175186
Mga	0.0913887	-0.0908623	0.106755	0.0240668	0.0109833	0.0189298	0.0150916	0.0306689	0.00617107
Mapkbp1	0.0717223	-0.0489422	0.0368487	0.0142935	0.00637233	0.0103805	0.00766568	-0.0184128	0.00264497
Jmjd7	0.00516155	0.0181092	-0.0150366	0.000181998	0.00317227	0.00106011	0.00170272	-0.0182538	0.00397912
Ehd4	-0.0462074	-0.118461	0.137401	-0.0106038	-0.0167558	-0.00852257	-0.00253689	0.489933	-0.0135403
Vps39	0.0824296	-0.0384821	0.012556	0.0184458	0.0115186	0.00773853	0.00826962	-0.0348697	0.0138197
Tmem87a	0.0351964	-0.0308714	0.0358705	0.00366043	0.00549749	0.0135262	0.00785276	0.0259056	0.00145828
Ganc	0.014277	-0.0147197	-0.00777659	-0.0028462	0.85639	-0.000931467	-0.00143135	-0.000806277	-0.00404773
Zfp106	-0.101153	0.0742581	0.00242522	-0.0214299	-0.0149028	-0.0218377	-0.0113383	0.034258	-0.0164903
Snap23	0.143725	-0.136369	0.132693	0.0149138	0.024491	0.0247286	0.0151835	0.045864	0.00838856
Lrrc57	0.0254537	-0.016075	0.0228441	0.00653571	0.00776798	0.00481275	0.00591676	0.0154671	0.000394733
Haus2	0.0483524	-0.0635684	0.066108	0.00248349	0.00714591	0.00446064	0.00611596	0.0485127	0.00175879
Stard9	0.0976042	-0.0698181	0.0237911	0.0172948	0.0119271	0.0182761	0.00798075	-0.0380836	0.00864692
Cdan1	0.0525395	-0.0267858	0.000673369	0.00439475	0.00569968	0.00806487	0.00299203	-0.0241148	0.00496581
Ttbk2	0.040388	-0.0255903	0.0105285	0.00666371	0.00458793	0.00188381	0.00369055	-0.0108007	0.00273102
Ubr1	0.0507734	-0.0446013	0.053235	0.00873723	0.0111236	0.00766281	0.00762698	0.00777027	0.0040864
Tmem62	0.056474	-0.0765773	0.0420613	0.00562967	0.00275629	0.00474248	0.00358296	0.06072	0.00381331
Ccndbp1	0.0987908	-0.0723889	0.0224307	0.00997829	0.0136885	0.0136102	0.00658508	-0.0210441	0.00914692
Lcmt2	0.00188612	0.00413307	0.010622	-0.00165041	-0.00154717	-0.00246069	-0.00406151	0.000457218	0.00259937
Adal	0.0154848	0.00319851	-0.00686587	0.00238654	0.00452216	0.00449178	0.00199242	-0.0213142	0.000499433
Zscan29	0.0719947	-0.0563316	0.0363617	0.0147165	0.00958951	0.00959944	0.00806864	0.00015116	0.00675424
Tubgcp4	0.0385418	-0.0425743	0.0156343	0.000669689	0.000561622	0.00200176	0.000371039	-0.00170743	0.937758
Trp53bp1	0.0590241	-0.03868	0.0212145	0.00705799	0.0118214	0.00660635	0.00533476	-0.0062669	0.00171813
Map1a	0.141716	-0.109904	0.0140238	0.020207	0.0208015	0.0195565	0.0140833	0.00197777	0.0140467
Ppip5k1	-0.0543022	0.0375108	-0.0317874	-0.0111369	-0.00960771	-0.00964038	-0.00657065	0.0402461	-0.00725004
Pdia3	0.505192	-0.436246	0.278291	0.065516	0.0637541	0.0745437	0.052011	0.075495	0.0377142
Serf2	0.700267	-0.484449	-0.0292685	0.0635227	0.0799543	0.212823	0.0441749	-0.173245	0.200141
Hypk	0.00966278	0.00560143	0.0281363	-0.00120892	-0.00193666	-0.00274981	-0.000954177	0.0607916	4.23349e-05
Mfap1b	0.0576656	-0.0395566	0.0228276	0.00484958	0.00830119	0.0162459	0.00396531	-0.00706682	0.00219716
Mfap1a	0.0511462	-0.0519174	0.0744255	0.00646175	0.00415282	0.00494908	0.00736846	0.0300452	0.00619126
Frmd5	-0.149696	0.202032	-0.115376	-0.0146362	-0.0188504	-0.0188491	-0.0181953	-0.0629851	-0.0070662
Casc4	0.124059	-0.109088	0.0429512	0.0178428	0.0139625	0.0200225	0.0131348	0.00237139	0.0105606
Ctdspl2	0.0542933	-0.0469797	0.0714428	0.0069245	0.00736506	0.0113204	0.00807626	0.0197112	0.00489044
Eif3j1	0.0689755	-0.164184	0.20188	0.00926845	-0.00122359	0.00690784	0.00700113	0.197913	-0.000282546
Spg11	0.0736591	-0.0521801	0.0205738	0.00965914	0.0111126	0.00824311	0.00488595	0.00294679	0.00484281
B2m	0.770856	-0.613582	0.182663	0.0795993	0.092855	0.159243	0.0643621	-0.123728	0.0509981
Sord	-0.13995	0.133125	-0.071007	-0.0238521	-0.0291935	-0.024447	-0.025283	-0.0657644	-0.0197693
Shf	0.111625	-0.0855458	0.0178111	0.0118895	0.0135	0.013687	0.0115356	-0.013278	0.00875508
Slc28a2	-0.0156128	0.0427512	-0.0185521	-0.000151613	0.00353992	-0.00312874	-0.00174386	-0.0369276	-0.00287931
Gatm	0.178378	-0.135723	0.0446751	0.0266145	0.0231877	0.0183398	0.0195131	-0.0280845	0.0094321
AA467197	0.209014	-0.320741	0.654345	0.0373446	0.0270567	0.0439134	0.0473998	0.264229	0.012192
Slc30a4	0.124584	-0.147264	0.126872	0.0158539	0.0189291	0.0218102	0.0205093	0.0759845	0.00870394
Bloc1s6	0.0468979	-0.0331167	0.0261257	0.00687468	0.00602196	0.0130098	0.00773237	0.0353177	0.00458356
Sqor	0.0447458	-0.0286743	0.0162772	0.00122029	0.00235283	0.0124621	-0.00139072	-0.0171246	0.00233102
Sema6d	0.0743069	-0.0890138	0.118553	0.0120637	0.0118851	0.0180215	0.0143023	0.0595625	0.00802287
Myef2	0.103241	-0.103406	0.0905739	0.015179	0.0117734	0.0150123	0.0172984	0.0347111	0.00606194
Dut	0.134919	-0.0892956	0.00601273	0.0120635	0.0120696	0.0145799	0.00890829	-0.0538816	0.00952796
Fbn1	0.706483	-0.531681	0.00910102	0.0783896	0.0892497	0.423851	0.053765	-0.143349	0.0616816
Eid1	0.246253	-0.218122	0.0905801	0.0242549	0.536444	0.0248062	0.0221219	0.00847887	0.0128106
Secisbp2l	0.0878052	-0.0770633	0.0824219	0.0128	0.0121124	0.014339	0.0182318	0.00731049	0.00469453
Cops2	0.0842174	-0.0747324	0.0831908	0.012503	0.0102636	0.0147622	0.0104589	0.032736	0.0092853
Galk2	0.174214	-0.134053	0.0397661	0.0239856	0.0174757	0.0212846	0.0135886	-0.026511	0.0155843
Dtwd1	0.065526	-0.0524052	0.0186607	0.0140668	0.0107388	0.0116045	0.00650961	0.00543488	0.00391299
Gabpb1	0.0281067	-0.0508575	0.0340746	0.00132524	0.000920202	0.000815901	0.924407	0.0204807	-0.00189194
Usp8	0.162891	-0.154204	0.0836383	0.0201851	0.0205002	0.0216673	0.0196234	0.0214193	0.00947132
Usp50	-0.0177357	0.0627218	-0.0240852	0.00533547	0.00165807	0.000353715	0.000229726	0.0177892	0.00547144
Trpm7	0.0930264	-0.0752207	0.0680126	0.0206143	0.0112233	0.0145754	0.00840579	0.00187637	0.00899225
Sppl2a	0.152606	-0.13033	0.114661	0.016663	0.0138199	0.0192153	0.0181811	0.0178119	0.0100906
Blvra	0.205705	-0.156192	0.0181709	0.0201194	0.0201339	0.0205445	0.0185641	-0.0452783	0.00917717
Ncaph	0.103318	-0.0793423	0.00464322	0.0143425	0.0163449	0.00508961	0.00900657	-0.0227335	0.00921391
Itpripl1	0.0631598	-0.0488228	0.035182	0.0102694	0.00695164	0.00644907	0.0098234	-0.0159502	0.00329634
1810024B03Rik	0.098128	-0.0725943	-0.0140942	0.00468632	0.00829968	0.012696	0.0025947	-0.0331209	0.0106202
Snrnp200	0.125792	-0.0963355	0.0456193	0.0109274	0.0141895	0.0151776	0.00924303	-0.00666396	0.00911118
Ciao1	0.0771395	-0.035814	0.00886322	0.0123134	0.00785081	0.0139152	0.00624008	-0.0319095	0.00987434
Tmem127	0.195536	-0.156314	0.0708898	0.0244623	0.0283104	0.0243508	0.0184938	-0.0079985	0.0116665
Stard7	-0.086589	0.137055	-0.0413859	-0.0047126	-0.0095081	-0.00609503	-0.00675254	-0.0808733	-0.00641485
Fahd2a	-0.0950662	0.129688	-0.0642347	-0.0117164	-0.01359	-0.0136379	-0.010898	-0.0694342	-0.0065362
Mrps5	0.0202961	-0.00654264	0.0174189	0.00397596	0.00450432	0.00706125	0.00328709	0.0121386	0.00289453
Mal	0.00536682	-0.0636387	-0.00661436	-0.0046615	-0.00121144	-0.0111377	-0.00574977	0.098609	-0.00384883
Mall	0.0454636	-0.0472004	0.0800146	0.0154081	0.0130039	0.0151814	0.0113779	0.0469258	4.74834e-05
Nphp1	0.0847302	-0.0635107	-0.0045541	0.00241924	0.00627385	0.00960031	0.00533896	-0.033605	0.00853132
Mtln	-0.0184949	0.0199978	-0.0400724	-0.0129879	-0.0102749	-0.0132913	-0.0116979	0.0102581	-0.00604022
Bcl2l11	0.129356	-0.106453	0.100636	0.0207642	0.0187232	0.0257307	0.0147981	-0.0125146	0.00533113
Morrbid	0.186097	-0.194855	0.159642	0.0191757	0.0232903	0.0348538	0.0221201	0.0656513	0.010172
Anapc1	0.167212	-0.131807	0.0611659	0.0197376	0.0210809	0.0227958	0.0153597	0.00596381	0.0113146
Mertk	0.147267	-0.144636	0.084116	0.0177854	0.0158657	0.0163169	0.0149891	0.0137205	0.0118953
Tmem87b	0.0525774	-0.0412661	0.0272307	0.00855475	0.00637619	0.0105412	0.00627705	0.00791858	0.00556535
Zc3h8	-0.00466348	0.0108087	0.028291	0.000632682	0.000620975	0.00601387	-0.00166537	-0.00830965	-0.00230167
Gm10762	0.0027667	0.0124902	-0.0241237	0.00430832	0.00190243	-0.000956615	0.00159615	-0.0392724	0.00283741
Ttl	0.0506334	-0.0308988	0.021805	0.00473467	0.00443418	0.00840754	0.00553606	-0.00686942	0.00376682
Polr1b	0.0480148	-0.0729634	0.0644821	0.010081	0.00559515	0.0096552	0.00620771	0.0823614	-0.00067847
Chchd5	0.0807422	-0.0481421	0.000377208	0.0124782	0.00630896	0.00730175	0.00554119	-0.038449	0.00640804
Slc20a1	0.117107	-0.098567	0.0860105	0.0134416	0.0165046	0.0140706	0.0166919	0.0235128	0.00663082
Ckap2l	0.191221	-0.150732	0.0119655	0.0228197	0.0233933	0.0238572	0.0150607	-0.0530088	0.00930892
Il1b	0.13112	-0.232833	0.641532	0.0287313	0.0144839	0.0304416	0.0400138	0.241858	0.00708067
Sirpa	0.542154	-0.458497	0.19898	0.0648982	0.0625407	0.0648537	0.0475336	-0.0373458	0.0369085
Stk35	0.0383706	-0.0306987	0.0503497	0.00564643	0.00604015	0.010265	0.0091371	0.00437085	0.0129777
Snrpb	0.23167	-0.185342	0.150149	0.0302491	0.0328525	0.0315752	0.0281568	0.039326	0.0182871
Nop56	0.147002	-0.208197	0.264484	0.0216747	0.0166086	0.0266987	0.0309872	0.17662	0.00384156
Idh3b	-0.28516	0.350633	-0.15926	-0.0435006	-0.0455469	-0.0461093	-0.0352405	-0.0763973	-0.0234914
Cpxm1	0.33047	-0.238905	0.00886983	0.0483288	0.057115	0.051982	0.031856	-0.0975768	0.0267736
Pced1a	0.0916927	-0.0663397	0.0150014	0.0106585	0.0164749	0.0120708	0.0103556	-0.0157675	0.00429753
Vps16	0.115762	-0.0888614	0.0288539	0.0119152	0.0160683	0.0196445	0.016731	-0.0149991	0.0155951
Ptpra	0.251364	-0.199352	0.0656398	0.0346087	0.0354012	0.034506	0.0252637	-0.0231644	0.0161447
Mrps26	0.0510418	-0.0235676	0.000561967	0.280242	0.00357948	0.00314993	0.00259935	-0.00163581	0.00927047
Ubox5	0.0130859	-0.00270389	-0.00317904	0.00143952	0.00120208	-0.000631399	-0.00274502	-0.00351249	0.000364988
Fastkd5	0.0198308	-0.0155575	0.00647296	-3.62366e-05	0.00599579	0.0122192	0.00351071	0.0223723	0.000468519
Ddrgk1	0.132163	-0.0759393	-0.0149078	0.0211238	0.0160435	0.0209922	0.00911223	-0.0471211	0.0121143
Itpa	0.0998721	-0.0630741	0.0437893	0.0153355	0.016551	0.0120776	0.0109951	-0.00780319	0.00908257
4930402H24Rik	0.0427541	-0.0485655	0.0737189	0.0106533	0.0108939	0.00207658	0.00498424	0.0337163	0.00196944
Atrn	0.0673557	-0.0411394	0.0146462	0.0025412	0.0100612	0.00974346	0.00381748	-0.00550261	0.00591228
Gfra4	-0.0263947	0.0497151	-0.0239608	0.0034125	-0.00324725	-0.00107748	0.00126374	-0.0229697	-0.00145017
Siglec1	0.143781	-0.113618	0.0393746	0.010813	0.0133812	0.0177443	0.0128391	-0.0208853	0.00887951
Hspa12b	-0.0266948	0.0666961	-0.0311234	0.00275193	0.00226927	-0.00133788	-0.00112424	-0.0308766	0.00179756
1700037H04Rik	0.164712	-0.138711	0.069175	0.0235675	0.0195915	0.0196475	0.0168353	-0.00953123	0.0101249
Spef1	0.0960033	-0.0571549	0.00365322	0.0126776	0.017987	0.0188599	0.00945892	-0.0259558	0.0139671
Cenpb	0.187971	-0.164892	0.124994	0.0304638	0.0268975	0.0307468	0.018729	0.0341528	0.0122959
Cdc25b	0.138866	-0.107176	0.0802749	0.0124015	0.0211993	0.0161486	0.0140855	-0.0197539	0.00705454
Ap5s1	0.0184931	0.0258069	-0.00598006	0.00399618	0.00111418	0.00591876	0.00192243	-0.0276362	0.0041672
Mavs	-0.0210059	0.0422461	-0.0263471	-0.00378479	-0.00402112	-0.0057029	-0.006415	-0.0280924	0.795036
Pank2	0.140618	-0.114004	0.0439367	0.0171858	0.019806	0.0159099	0.0146015	-0.00779576	0.0135772
Rnf24	0.0581116	-0.0669613	0.0647766	0.00720527	0.0100157	0.0094714	0.00563129	0.0452171	0.0129428
Smox	0.110995	-0.115351	0.257065	0.0218883	0.0152795	0.0259096	0.0260936	0.086603	0.0112831
Prnp	0.116556	-0.120272	0.0179172	0.0103992	0.0167409	0.0185356	0.00883636	0.100799	0.00979056
Prnd	0.162947	-0.125371	0.0336542	0.0225057	0.0247675	0.0188593	0.0144155	-0.0544533	0.00848505
Rassf2	0.222922	-0.180723	0.0990683	0.036431	0.0288518	0.03356	0.0229772	-0.0221997	0.016047
Slc23a2	0.0632876	-0.0645936	0.0786206	0.0104612	0.00593409	0.00672016	0.0102266	0.0536595	0.00905385
Tmem230	0.0718464	-0.0678805	0.0430862	0.00928609	0.00774929	0.0100903	0.00865926	0.0312858	-0.000601389
Pcna	0.248776	-0.258921	0.211123	0.0314272	0.0337206	0.034342	0.0300087	0.0920585	0.0145164
Cds2	0.0253916	0.00394249	0.0565212	0.00909352	0.00752042	0.013614	0.0077046	-0.00136853	0.00322737
Gpcpd1	-0.168355	0.236904	-0.079658	-0.0127005	-0.0177862	-0.0205938	-0.0200451	-0.145423	-0.0145064
Shld1	-0.0196967	0.0745974	-0.0451681	-0.000192845	-0.00108331	-0.00422988	-0.00595673	-0.0669594	-0.00110019
Trmt6	0.0702185	-0.095426	0.128181	0.0100125	0.0038667	0.0115439	0.0180781	0.0702297	0.00409601
Crls1	0.0459754	-0.0499834	0.0491784	0.00701483	0.00599578	0.00687572	0.00347626	0.0325219	0.00247406
Tmx4	0.00817287	0.0189361	-0.00224795	0.0015787	0.000367133	0.00549586	0.00176839	-0.00168634	0.0021297
Plcb1	0.0329485	-0.0234662	0.0321776	0.00425459	0.00789937	0.00234465	0.00274599	0.0171076	0.00139787
Plcb4	-0.0114968	0.0495958	-0.0336026	0.00295712	-0.000334081	-0.00195135	-0.00152238	-0.04244	-0.00179698
Mkks	-0.0109052	0.0352647	-0.0135074	0.000717366	0.00117712	-0.00346347	0.000132139	-0.0152322	-0.000222411
Jag1	0.148122	-0.11249	0.0619301	0.0223455	0.0254717	0.0260625	0.0234585	-0.00902471	0.0139493
Btbd3	0.0396181	-0.0135086	0.0106876	0.00766742	0.0105371	0.0084933	0.00598855	-0.00398223	0.00488997
Ism1	0.26068	-0.19192	-0.0113795	0.0290369	0.0311827	0.0280499	0.0178951	-0.0616258	0.0203649
Tasp1	0.0668708	-0.0567088	0.00597396	0.00283681	0.0059264	0.00654177	0.00403993	0.003952	0.00398147
Esf1	0.0378453	-0.0822213	0.195108	0.00942673	0.00103085	0.00565809	0.00939825	0.0830726	-9.24521e-05
Ndufaf5	-0.0631876	0.0813259	-0.0413298	-0.015401	-0.0126579	-0.0134992	-0.009478	-0.036689	-0.00796126
Macrod2	0.00122751	0.00902256	-0.0313775	-0.00101903	-0.00337482	0.000393489	-0.000950472	-0.00379154	0.00111388
Kif16b	-0.0164791	0.0324966	-0.0318397	-0.00502041	0.00208743	-0.00460652	-0.00553003	-0.0241285	-0.0010448
Snrpb2	0.186174	-0.17785	0.101564	0.0209587	0.0244964	0.0248806	0.0178755	0.0333081	0.0169508
Dstn	0.337559	-0.226626	0.051852	0.0411147	0.0452273	0.0508982	0.030836	-0.0684968	0.0337723
Rrbp1	0.517791	-0.448224	0.298138	0.0733235	0.0741836	0.0788851	0.0590344	0.0426349	0.041401
Snx5	0.350818	-0.304811	0.156063	0.0375661	0.0427504	0.0487388	0.0314995	0.0224395	0.0225937
Mgme1	0.0315857	-0.0130734	-0.00304933	0.00403316	0.00582858	0.00229476	0.00501285	-0.0171225	0.00579754
Kat14	0.0797088	-0.0544161	0.0256924	0.623524	0.00827248	0.0178235	0.0119904	-0.0121878	0.00763673
Polr3f	0.0318812	-0.0378666	0.055361	0.00553961	0.00101909	0.00411118	0.00574781	0.0431728	0.000118496
Rbbp9	0.08288	-0.0632433	0.0140181	0.0141688	0.0114623	0.0179073	0.00401247	-0.0125534	0.00345072
Sec23b	0.152902	-0.164689	0.131903	0.0153513	0.0181839	0.0167226	0.0147789	0.0800725	0.0106888
Smim26	-0.0688143	0.0918564	-0.0647228	-0.0131224	-0.0156642	-0.0187558	-0.016802	-0.0559991	-0.00808182
Dtd1	0.084444	-0.0634463	-0.0116764	0.00628647	0.0126159	0.00878479	0.00317497	-0.0235195	0.00370146
Rin2	0.242338	-0.176346	0.0431502	0.033917	0.0358708	0.0342494	0.021369	-0.0485135	0.0243767
Naa20	0.0309425	-0.0251731	0.0446085	-0.00565563	0.000239438	0.00553932	0.00337641	0.0501606	-2.84853e-05
Crnkl1	0.0675519	-0.0574391	0.0478582	0.00614358	0.00720491	0.0038762	0.00850735	0.0180785	0.00688393
Ralgapa2	-0.0489907	0.0369542	0.00643357	-0.00579608	-0.0114784	-0.0101578	-0.00710048	0.0121491	-0.00542251
Kiz	-0.0362036	0.0655153	-0.0494937	-0.00398998	-0.00798828	-0.00691501	-0.00315237	-0.0564149	-0.00359248
Xrn2	0.138332	-0.143593	0.117134	0.0209562	0.0224586	0.0201392	0.0158665	0.0428341	0.00772724
Thbd	0.0901255	-0.151879	0.328805	0.0278791	0.0185291	0.0289927	0.0268915	0.217081	0.00919846
Cd93	0.244856	-0.22761	0.216833	0.0336967	0.0311754	0.0433026	0.0326239	0.0233781	0.0193612
Nxt1	0.155712	-0.141992	0.09029	0.0179998	0.0224517	0.0198267	0.0196742	0.0340625	0.0101957
Gzf1	0.0296489	-0.0119978	0.00822695	0.00379374	0.00609632	0.00804907	0.00344536	-0.00703009	0.00167076
Cst3	0.674033	-0.476728	-0.0754072	0.107419	0.0783806	0.0677381	0.0405407	-0.185543	0.209364
Zfp120	0.0756256	-0.0578664	0.0511572	0.0119326	0.0106054	0.0137788	0.00757553	-0.023918	0.00329196
Apmap	0.0238313	-0.00673181	0.00795247	9.53752e-05	0.00317532	0.00305497	0.0046234	-0.00305915	0.000817622
Acss1	-0.283371	0.370322	-0.149349	-0.0303478	-0.0347327	-0.0404648	-0.0320308	-0.138933	-0.0198232
Entpd6	0.0205442	-1.82881e-05	0.00382542	0.00319046	0.00341032	0.00225802	0.000859073	-0.0128671	0.00203868
Pygb	-0.17009	0.30488	-0.198414	-0.0209128	-0.0182292	-0.0178967	-0.0256875	-0.208952	-0.0086987
Abhd12	0.343654	-0.246496	0.0275152	0.0328362	0.0412281	0.0419266	0.0261416	-0.0912412	0.0215121
Gins1	0.0642987	-0.0507715	0.0187724	0.00612943	0.01026	0.00721524	0.0054938	0.00684598	0.00297481
Nanp	0.0955026	-0.0786142	0.0223073	0.0128433	0.0130753	0.0100024	0.00690984	0.00429413	0.00549636
Nsfl1c	0.100378	-0.122023	0.110628	0.0114684	0.0129227	0.0156846	0.0107022	0.10403	0.00777572
Fkbp1a	0.338041	-0.339506	0.33621	0.0467259	0.0430344	0.0562004	0.0475358	0.19657	0.0253521
Tmem74b	-0.0483625	0.0538072	-0.0154676	-0.00447533	-0.00818514	-0.00725914	-0.00763551	-0.00971028	-0.00245327
Psmf1	0.0912419	-0.0629711	0.0252288	0.0117994	0.0103584	0.0241338	0.00752308	-0.00360376	0.0115354
Fam110a	0.0871614	-0.0604735	0.0357252	0.0186227	0.0120375	0.0190939	0.0107256	-0.0235229	0.00599023
Srxn1	0.143359	-0.23112	0.321853	0.0262581	0.0218948	0.0242592	0.0285882	0.235007	0.00834459
Tcf15	-0.062288	0.096229	-0.0653661	-0.00896281	-0.00687016	-0.0101545	-0.00992808	-0.0553278	-0.00349624
Csnk2a1	0.00484135	0.0136027	0.0533326	0.00226795	-0.000617916	0.00705717	0.00467331	0.0115954	0.00233963
Tbc1d20	0.199098	-0.160167	0.0800479	0.0210947	0.0270496	0.0252249	0.0175382	0.00090229	0.0111686
Rbck1	0.182044	-0.118171	0.0387562	0.0256888	0.0285331	0.025697	0.0172689	-0.0404958	0.0166958
Trib3	0.0598553	-0.0793216	0.136365	0.0110859	0.00680353	0.0083415	0.0101794	0.0593562	0.00216602
Sox12	0.0115441	0.0196905	-0.0112927	0.00485943	0.00530216	0.00540391	0.00231866	-0.0174281	0.00379764
Zcchc3	-0.00161078	0.00986887	0.00744118	0.00114637	0.00238722	0.00293014	0.00390071	0.00945263	9.08652e-05
Rem1	0.0896833	-0.0696201	0.0235003	0.00832723	0.0135177	0.0150448	0.00870811	-0.00508435	0.00780521
H13	0.353855	-0.323796	0.239368	0.0422508	0.421404	0.0523598	0.0379695	0.052971	0.028127
Mcts2	0.00807211	-0.00617684	-0.00140929	-0.000286872	0.00243037	-0.0034057	-0.00190423	0.0109521	0.00148592
Id1	0.0475788	-0.0221967	0.123759	0.0078144	0.00869328	0.00979856	0.0112122	0.0145278	0.00655212
Cox4i2	-0.0115255	0.0420009	-0.0281604	-0.00209797	0.000654936	-0.00322218	-0.000517122	-0.0365978	-0.000397579
Bcl2l1	0.112249	-0.124396	0.196235	0.0152036	0.0171714	0.019333	0.0157198	0.0657043	0.00562664
Tpx2	0.221907	-0.175702	0.0217163	0.0179483	0.0260608	0.0252967	0.0167953	-0.0580869	0.0146157
Foxs1	0.186372	-0.139502	-0.000576467	0.0240705	0.0259461	0.0265925	0.0167615	-0.0443412	0.0160226
Pdrg1	0.0154247	0.0676689	-0.0639902	-0.0048897	0.00146422	0.00434807	0.00110165	-0.0888032	0.00202531
Ccm2l	-0.0155052	0.0540332	-0.0336823	0.00483937	0.00487246	0.00646788	0.00374134	-0.0369981	0.00249376
Hck	0.316878	-0.299996	0.239252	0.0365496	0.0364454	0.0382085	0.0309918	0.0410627	0.0170528
Tm9sf4	0.161249	-0.129782	0.0369178	0.015965	0.0126753	0.621448	0.0117139	-0.0256283	0.0157004
Tspyl3	0.100712	-0.0705624	0.00922298	0.0195292	0.0129992	0.0232231	0.0093986	-0.024242	0.0123569
Plagl2	0.111491	-0.0918429	0.0586688	0.0124391	0.00903581	0.0156032	0.0113122	-0.00729184	0.00811978
Pofut1	0.142285	-0.0979826	0.0205262	0.0199355	0.0220051	0.0231177	0.0124348	-0.018143	0.0106933
Kif3b	0.153149	-0.160959	0.129554	0.0208387	0.0170692	0.0200976	0.0152083	0.0425425	0.00570581
Asxl1	0.107092	-0.0804307	0.0714114	0.0158223	0.013928	0.0187307	0.0101385	0.00647688	0.00757455
Nol4l	0.0443311	-0.0366683	0.038988	0.00672592	0.00363544	0.0040712	-6.59816e-05	0.00814724	0.00291774
Commd7	0.226303	-0.189356	0.0738702	0.0242471	0.0283468	0.0332745	0.021742	0.00936845	0.0211577
Mapre1	0.248524	-0.253286	0.201255	0.0279104	0.0350717	0.0399292	0.0279386	0.0915615	0.0152026
Cdk5rap1	-0.0128638	0.0176165	0.00391938	-0.00481288	-0.00528994	-0.00342175	0.00102716	0.000658835	-0.0039175
Snta1	-0.0716133	0.121297	-0.079766	-0.00742449	-0.00445373	-0.0108769	-0.0105354	-0.0260841	-0.00589269
Cbfa2t2	0.0876883	-0.0694909	0.0429834	0.0130612	0.00712617	0.0126551	0.00980401	0.00283369	0.00423454
E2f1	0.147397	-0.135606	0.0716039	0.0200812	0.0153892	0.020266	0.0169783	-0.0105258	0.00884765
Pxmp4	-0.0260078	0.0631226	-0.0593686	-0.00413945	-0.00437924	-0.00877436	-0.00742487	-0.0851958	-0.00399521
Chmp4b	0.133815	-0.130906	0.18822	0.0253231	0.01483	0.0203355	0.0219581	0.098824	0.00960753
Raly	0.197665	-0.16471	0.0759943	0.0298034	0.0247492	0.0251364	0.0196812	-0.00378143	0.0187458
Eif2s2	0.182422	-0.31487	0.337419	0.0174646	0.0102773	0.0190682	0.024435	0.271867	0.00377009
Ahcy	0.0224554	-0.0190441	0.0365458	0.00678227	0.00419556	0.00421949	0.00510797	0.0216016	-0.00104412
Itch	0.16614	-0.155738	0.103133	0.0236334	0.0199089	0.0301356	0.0171131	0.0326288	0.0159833
Dynlrb1	0.263177	-0.227996	0.0681644	0.0169019	0.0200151	0.0210908	0.0170161	0.00670295	0.00947377
Map1lc3a	-0.42928	0.570262	-0.262018	-0.0515073	-0.0555937	-0.0570024	-0.0516995	-0.208451	-0.0271042
Pigu	0.0382527	-0.0149031	0.000746406	0.00360549	0.00434354	0.000934189	0.00346639	-0.0111882	0.0017149
Trp53inp2	-0.144452	0.25546	-0.164085	-0.014519	-0.0182555	-0.0232871	-0.0216771	-0.164108	-0.00626824
Ncoa6	0.0840169	-0.0708421	0.0488553	0.0133748	0.0113062	0.0153842	0.0124363	0.0159769	0.00633321
Acss2	-0.0630332	0.0842382	-0.0308618	-0.00597657	-0.00619141	-0.00642001	-0.00852679	-0.0182878	-0.000160131
Gss	0.0738777	-0.0703073	0.035755	0.0093826	0.0133188	0.0128544	0.0077597	0.0440855	0.00897504
Myh7b	-0.0794379	0.129183	-0.0727974	-0.00107929	-0.00502669	-0.00390984	-0.00756553	-0.0772351	-0.00104392
Trpc4ap	0.158136	-0.120332	0.0440021	0.0185074	0.0280632	0.0138105	0.0183192	-0.00443861	0.0132944
Edem2	0.233006	-0.185236	0.0591938	0.0286689	0.0330062	0.0270891	0.0228906	-0.0114062	0.0191761
Procr	0.1266	-0.153384	0.211317	0.0273217	0.0175976	0.0260449	0.0256384	0.0610142	0.0112919
BC029722	0.0883363	-0.0496666	-0.00726858	0.007098	0.00865806	0.0132641	0.00544098	-0.0374116	0.00935779
Eif6	0.227948	-0.264313	0.286651	0.301852	0.0282973	0.0370433	0.0366349	0.204652	0.0149972
Uqcc1	-0.117803	0.151675	-0.0826394	-0.0149179	-0.0167281	-0.0196772	-0.0143063	-0.0543283	-0.00492673
Cep250	0.110248	-0.0796644	0.0200875	0.0119439	0.0135005	0.0328923	0.00824245	-0.0181881	0.0126688
Ergic3	0.465824	-0.34018	0.00808362	0.0496369	0.0570375	0.055097	0.0361021	-0.103935	0.0388034
Cpne1	0.204299	-0.185053	0.0977393	0.0264162	0.0275248	0.0314693	0.0236797	0.00733748	0.0166085
Nfs1	-0.0369676	0.0594605	-0.0315451	-0.0148652	-0.00884045	-0.00711495	-0.00540246	-0.0118601	-0.00623705
Romo1	0.0323652	0.00666945	-0.0640337	-0.0123204	-0.00936851	0.16298	-0.0146989	-0.0325578	-0.00524801
Rbm39	0.17767	-0.151158	0.169167	0.0305237	0.0283053	0.0291612	0.58254	0.00414886	0.0124912
Phf20	0.0690931	-0.0863897	0.0946877	0.0104012	0.0139476	0.0110941	0.0103679	0.0558668	0.00334965
Scand1	0.23078	-0.145744	0.0710849	0.0213265	0.0290092	0.0247167	0.0161503	-0.0760195	0.0121914
2900097C17Rik	0.16217	-0.11037	0.0693184	0.01568	0.0230161	0.0224788	0.0149262	-0.0286374	0.0149384
Epb41l1	0.130103	-0.105441	0.0395743	0.0107904	0.0177075	0.0129589	0.0111215	-0.00918377	0.012121
Aar2	0.0129215	0.00687444	0.0334128	0.00428492	0.00715413	0.00842567	0.00337197	-0.00341399	0.000883074
Dlgap4	0.169253	-0.15277	0.0851872	0.022206	0.0193872	0.021732	0.015172	0.0669786	0.0153681
Myl9	0.510902	-0.363512	0.00189948	0.0533728	0.0633639	0.0677193	0.0392548	-0.133125	0.0437302
Rab5if	0.23494	-0.194839	0.0980429	0.0208804	0.0297044	0.0266828	0.0165398	0.0155333	0.0167877
Ndrg3	0.170596	-0.133311	0.00736	0.0162404	0.0227152	0.0187393	0.0125419	-0.0161845	0.012346
Soga1	0.0632311	-0.057191	0.039886	0.00750584	0.00900058	0.0103457	0.00351896	0.010815	0.00833875
Samhd1	0.313728	-0.296004	0.284395	0.0395674	0.0392528	0.0405294	0.029846	0.037718	0.0182301
Rbl1	0.0985686	-0.0909175	0.0529402	0.0177465	0.0143452	0.0130309	0.0149417	-0.00334632	0.0067949
Rpn2	0.444386	-0.349757	0.173349	0.0556786	0.0588022	0.0632095	0.046348	-0.0123002	0.0330406
Manbal	0.209304	-0.164786	0.0426493	0.028043	0.0344063	0.029499	0.0207202	0.00601298	0.0182254
Src	0.114105	-0.0972653	0.0312699	0.0111801	0.823503	0.00966043	0.00582164	0.00201264	0.00559209
Blcap	0.0215207	-0.00846081	0.0596605	0.00805611	0.00688078	0.00455133	0.00601891	-0.000369657	-0.000286218
Ctnnbl1	0.110155	-0.0841435	0.0506362	0.012625	0.0124906	0.0150454	0.0140626	-0.00093762	0.00811842
Tti1	0.00656528	-0.00631164	0.0148504	-0.00119876	0.0020912	0.000285612	-0.0013308	0.00401443	-0.00374103
Rprd1b	0.0140309	-0.0131403	0.0321413	0.00246053	0.680964	-9.11104e-05	0.00359833	0.0240745	-0.00417033
Tgm2	0.165165	-0.237805	0.237178	0.0191655	0.0213224	0.0224501	0.0249264	0.3667	0.0131111
D630003M21Rik	-0.00951348	0.0321686	-0.045387	-0.0020857	0.00111381	-0.000825339	-0.00221782	-0.046012	0.000642231
Lbp	0.126879	-0.0777548	-0.00926242	0.0163825	0.0219681	0.0177378	0.00900875	-0.02506	0.0135764
Snhg17	0.0979188	-0.105258	0.0985576	0.0206114	0.0131283	0.0197071	0.0136017	0.046475	0.0108156
Ralgapb	0.0805534	-0.0695565	0.0360456	0.010463	0.00769734	0.00533881	0.00704079	0.00717353	0.00730104
Actr5	0.0567483	-0.0464574	0.0285977	0.0102527	0.00423703	0.00853447	0.00298804	0.00614345	0.00150108
Ppp1r16b	0.011176	-0.00266948	0.0215807	0.0064365	8.67324e-05	0.00353867	0.0041458	0.00291373	0.00112629
Dhx35	0.0184913	-0.00529729	0.00612575	-0.000410516	-0.0012267	0.00106615	0.000614166	-0.0130933	0.00184091
Gm826	-0.0471493	0.0702738	-0.0249313	-0.0108157	-0.00517553	-0.00409933	-0.0036031	-0.0388654	-0.00391524
Mafb	0.383855	-0.369947	0.324323	0.0439511	0.0495141	0.0569625	0.042512	0.0498475	0.0223882
Top1	0.120591	-0.152437	0.210212	0.0176979	0.0124126	0.0218217	0.0164663	0.0883413	0.00525174
Plcg1	0.0838577	-0.0322789	-0.0188048	0.0147008	0.0137383	0.0160935	0.00343375	-0.0593479	0.0119218
Zhx3	0.0498928	-0.0246531	0.0119229	0.00478048	0.00555906	0.00707719	0.00410169	3.91153e-05	0.0022286
Lpin3	0.0826123	-0.0704652	0.045245	0.0124619	0.0106512	0.0123036	0.00614893	0.0164814	0.00698497
Chd6	-0.00312884	0.0457369	0.00398112	0.0018236	0.00685245	0.00778953	0.00349788	-0.0250738	0.00308675
Srsf6	0.15882	-0.119296	0.0718637	0.0164798	0.411465	0.0238389	0.0150366	-0.0125673	0.0129577
Ift52	0.0854669	-0.071083	0.0259166	0.00185037	0.0129436	0.0101275	0.00740667	0.00323818	-0.000559726
Jph2	-0.201466	0.288947	-0.147866	-0.0185688	-0.0180773	-0.0221124	-0.0223283	-0.0992134	-0.0113039
Oser1	0.100753	-0.0887606	0.0721165	0.0132843	0.0173508	0.00894675	0.0175522	0.0112759	0.0136754
2900093K20Rik	0.0600836	-0.0341059	0.00265302	0.00809744	0.00511532	0.00687743	0.0064322	-0.0311929	0.00492382
Fitm2	-0.22235	0.300523	-0.113962	-0.0255367	-0.0237847	-0.0297813	-0.0215864	-0.115205	-0.0160354
Ttpal	0.125741	-0.114665	0.0872788	0.0226207	0.018551	0.023411	0.0160794	0.0343336	0.00910027
Serinc3	0.36845	-0.211744	0.0231281	0.045128	0.220232	0.0540456	0.0295362	-0.109178	0.0334853
Pkig	0.016212	0.0223811	-0.0417554	-0.00760114	-0.00473309	0.286707	-0.00800321	-0.0179447	-0.000807802
Ada	0.362771	-0.286349	0.0370598	0.037773	0.0416624	0.0393225	0.0259811	-0.0757251	0.0219289
Ccn5	0.693189	-0.510929	-0.00975756	0.0716264	0.0930901	0.0842676	0.0492456	-0.19017	0.0545734
Ywhab	0.314526	-0.347062	0.27993	0.0344292	0.0307072	0.0423005	0.585904	0.109472	0.0190669
Tomm34	0.095564	-0.0654775	0.0643264	0.0142745	0.0145328	0.0133759	0.0117457	-0.000652883	0.00544882
Stk4	0.108512	-0.119602	0.148429	0.0160512	0.0189577	0.0161678	0.0187723	0.058816	0.00777518
Slpi	0.120891	-0.150424	0.363168	0.029879	0.0170664	0.0237877	0.0298196	0.0846088	0.00847103
Matn4	0.311131	-0.232237	-0.00944148	0.0271813	0.0391349	0.0361052	0.0244157	-0.0733936	0.0218588
Sdc4	0.229345	-0.238271	0.260811	0.0274191	0.0274269	0.0311715	0.0346226	0.12862	0.0168733
Sys1	0.172665	-0.15245	0.0804537	0.0189131	0.0158647	0.016123	0.0116761	0.017285	0.0116147
Dbndd2	0.17422	-0.145926	0.0207357	0.0107955	0.0181418	0.0207421	0.0191915	0.00873529	0.0114204
Pigt	0.172412	-0.13032	0.0349786	0.0232686	0.023945	0.0182264	0.0136848	-0.00886365	0.013752
Dnttip1	0.0945036	-0.0644232	0.0455191	0.0129307	0.011012	0.0152696	0.010615	0.0219536	0.00887207
Ube2c	0.291882	-0.219082	0.00689413	0.0300554	0.0361592	0.0371619	0.0241892	-0.092022	0.0206596
Snx21	0.0568873	-0.0180284	-0.025433	0.0082948	0.00919916	0.00972692	0.00552307	-0.036479	0.00386906
Acot8	0.0575395	-0.0349858	0.0168722	0.00863494	0.0142135	0.00878754	0.00545244	0.0080147	0.00579133
Zswim1	0.0502089	-0.0351542	0.0103371	0.0124761	0.00796491	0.00700737	0.00398188	0.0109635	0.00742466
Neurl2	-0.0920721	0.129726	-0.0659187	-0.00984008	-0.0120262	-0.0113351	-0.010888	-0.0676973	-0.00860295
Ctsa	0.595509	-0.439578	0.0535879	0.0653181	0.0692058	0.0709269	0.0493453	-0.129341	0.0410263
Pltp	0.497356	-0.336162	-0.0334846	0.0510219	0.0601142	0.0509151	0.0309083	-0.19316	0.0355517
Pcif1	0.154917	-0.127034	0.0534848	0.0110221	0.0236643	0.0179884	0.0103161	-0.008411	0.0139881
Zfp335	0.0914441	-0.0662549	0.0483224	0.0151768	0.00957886	0.0119309	0.0118213	-0.00949212	0.0124466
Mmp9	0.151622	-0.265553	0.67829	0.0383865	0.0211388	0.0361759	0.0414639	0.196208	0.00593256
Ncoa5	0.0996737	-0.076528	0.0419387	0.0162968	0.00825567	0.0164069	0.00815673	-0.00261231	0.0115968
Cd40	0.165489	-0.145239	0.0554245	0.0151808	0.0135366	0.0184302	0.012243	-0.018186	0.00750491
Slc35c2	0.151573	-0.114813	0.0644224	0.0166539	0.0263737	0.0283245	0.0151638	0.0015966	0.012554
Elmo2	0.186977	-0.147471	0.0553209	0.0180483	0.0220311	0.0233359	0.0211597	-0.0267005	0.0163991
Zfp334	0.0772644	-0.05978	0.0140952	0.00985343	0.00970105	0.0132043	0.00442663	-0.0127523	0.00741717
Trp53rka	0.0982089	-0.087581	0.0531384	0.0166568	0.0158299	0.0119352	0.00931785	0.0189726	0.00971277
Slc2a10	0.14468	-0.128973	0.0409135	0.0177235	0.0150469	0.0151987	0.0150841	0.00584524	0.010478
Zmynd8	0.0673892	-0.0335828	0.0160664	0.0105143	0.0118315	0.0153528	0.0056518	-0.00592908	0.00502927
Ncoa3	0.114718	-0.079814	0.0622338	0.0226614	0.0156386	0.0184372	0.0143466	-0.0227517	0.0116728
Sulf2	0.338426	-0.250434	0.021254	0.0389582	0.0498968	0.0460962	0.0257193	-0.0340608	0.0286711
Prex1	0.298495	-0.245219	0.088225	0.0310924	0.0353647	0.0342614	0.0260039	-0.0353357	0.0252325
Trp53rkb	0.0573553	-0.0548377	0.0291306	0.00678745	0.00288008	0.00785934	0.00659103	0.0112847	0.00391749
Arfgef2	0.0176336	0.00270949	0.0046182	0.00363413	0.000734729	-4.86527e-05	0.000801635	-0.0111776	-0.000547658
Cse1l	0.0328748	-0.0306817	0.0554492	0.000953825	0.00298885	0.00770786	0.00484135	0.0430816	-0.00217859
Stau1	0.157998	-0.129152	0.0494867	0.0196285	0.0156934	0.0223156	0.0146863	-0.000347737	0.0077542
Ddx27	0.12304	-0.155781	0.144004	0.0175989	0.0176154	0.0193712	0.0167597	0.0865211	0.00470878
Znfx1	0.259648	-0.206011	0.0440805	0.0259061	0.0346196	0.0320667	0.0211178	-0.0240386	0.013499
Zfas1	0.314234	-0.249274	0.0710358	0.0459411	0.0449815	0.0428076	0.0294217	-0.0220371	0.0278421
Kcnb1	-0.0391926	0.0643385	-0.04036	-0.000788173	-0.00564407	-0.00445077	-0.0039615	-0.0207642	-0.00171948
1110018N20Rik	-0.0433367	0.0585527	-0.0393265	-0.00459361	-0.00407827	-0.00122973	-0.00135287	-0.0261936	-0.00290769
Ptgis	0.423129	-0.329628	0.123421	0.0610316	0.0689589	0.0729609	0.0424382	-0.00743689	0.0414699
B4galt5	0.338429	-0.31766	0.216695	0.0433173	0.045015	0.0519552	0.0363443	0.0780129	0.0202462
Slc9a8	0.032563	-0.00183284	0.00293965	0.00474798	0.0108193	0.00764705	0.00222746	-0.000843705	0.00355736
Spata2	0.0854663	-0.0738718	0.0365978	0.00335455	0.00848018	0.00756534	0.00808689	0.0161515	0.0047353
Rnf114	0.153033	-0.0963698	0.0442707	0.0182998	0.0159887	0.0173103	0.0124998	-0.0248034	0.0109283
Snai1	0.351065	-0.321025	0.153594	0.0422361	0.0460331	0.0477139	0.0325824	0.0205073	0.0273421
Ube2v1	0.182025	-0.139376	0.118755	0.0281215	0.0248833	0.0242313	0.0214896	0.0291997	0.0198753
Tmem189	0.264232	-0.238762	0.178598	0.0279548	0.033081	0.0292994	0.0280316	0.0317186	0.0181692
Cebpb	0.315125	-0.362225	0.649897	0.0536217	0.0378149	0.0577472	0.0543714	0.170857	0.0229051
A530013C23Rik	-0.0125545	0.0164707	-0.00372207	-0.00777073	-0.00391771	-0.00425102	0.000739154	-0.0126506	-0.00251031
Ptpn1	0.306573	-0.306044	0.301434	0.0458226	0.0355695	0.0447589	0.0382907	0.0724875	0.0227374
Pard6b	0.101469	-0.092545	0.0328539	0.0125384	0.013641	0.010901	0.00784755	0.02177	0.00955152
Adnp	0.120143	-0.0843688	0.0550957	0.0242224	0.0192625	0.0198219	0.0145532	0.000755718	0.00778551
Dpm1	0.0209511	0.00125965	0.00244608	0.000745362	0.00407706	0.00896332	-0.00238795	0.00124731	0.00180906
Mocs3	0.0466977	-0.0351343	0.0283817	0.009225	0.0111438	0.00854016	0.00625359	0.0121632	0.00102327
Nfatc2	0.0340088	-0.00384643	-0.0174358	-0.00167896	0.0100387	0.00549608	0.000697222	-0.021611	0.00592062
Atp9a	0.0961046	-0.0137764	-0.0446979	0.0236055	0.0213195	0.0252631	0.0119062	-0.0561946	0.0156213
Gm14261	-0.0384209	0.0544832	-0.0327314	-0.00527813	-0.00363787	-0.00540221	-0.00402009	-0.0337988	-0.00319096
Zfp64	0.0882254	-0.0755769	0.0450517	0.00981337	0.0121362	0.0111834	0.00905426	0.00592903	0.00644136
Tshz2	0.0324541	-0.0284385	0.0169505	0.0047519	-0.00152683	0.00331238	0.00391546	0.0129752	0.00405096
Zfp217	0.0869183	-0.0775318	0.0841362	0.0173958	0.012122	0.0173191	0.0135407	0.0264102	0.00477192
Pfdn4	0.114679	-0.128819	0.109873	0.00962889	0.0164718	0.019466	0.0193227	0.0944831	0.00724903
Fam210b	0.0532113	-0.0351875	0.00952501	0.00191333	0.00886865	0.00852194	0.00687788	-0.00726514	0.00486822
Aurka	0.134534	-0.10395	0.0134899	0.0161207	0.0152593	0.0190216	0.00936893	-0.037506	0.00899164
Cstf1	0.0704979	-0.0548269	0.033006	0.014452	0.0136007	0.0113311	0.0131948	0.018251	0.00558523
Rtf2	0.182414	-0.157158	0.105784	0.0205545	0.0177915	0.0282314	0.0188836	0.0177165	0.0166948
Rae1	0.106017	-0.103085	0.0870495	0.0188961	0.0123673	0.0156832	0.0166687	0.0501	0.00654348
Rbm38	-0.125353	0.19134	-0.0712768	-0.00860272	-0.0171934	-0.0171184	-0.0109131	-0.0665435	-0.00342911
Zbp1	0.377099	-0.313158	0.1432	0.0324633	0.0397546	0.0397665	0.033361	-0.0394509	0.0227779
Pmepa1	0.578419	-0.489005	0.147087	0.0653192	0.0848632	0.080091	0.0552547	-0.00414645	0.0502632
Rab22a	0.0757562	-0.0336964	0.0190965	0.00561109	0.00981314	0.0085018	0.0109754	-0.0197573	0.00589764
Vapb	0.0303611	-0.0444507	0.00809609	-1.67261e-05	-0.000173512	-0.00054099	-0.000936994	-0.0116708	-0.00193869
Stx16	0.11471	-0.0822534	0.0443985	0.0138256	0.0112918	0.01958	0.00926597	-0.0119846	0.0102345
Npepl1	0.069996	-0.0270153	-0.0133468	0.00642263	0.47824	0.00871241	0.0039036	-0.0323573	0.00427842
Gnas	0.4788	-0.409116	0.0821936	0.0340299	0.152196	0.0458853	0.0306677	0.00660263	0.0246055
Nelfcd	-0.00425728	0.0453737	-0.0242613	0.00485896	0.00378127	0.00274008	-0.000201513	-0.0483455	0.000482589
Ctsz	0.722206	-0.595844	0.267138	0.0782035	0.0851687	0.0931821	0.0650404	-0.0597604	0.0477238
Atp5e	-0.519377	0.666862	-0.302963	-0.0838563	-0.0900022	-0.0944818	-0.0777334	-0.271863	-0.0575654
Prelid3b	0.0416921	-0.0389975	0.030366	0.00230074	0.0013303	0.00213188	0.00483886	0.040964	-0.000854119
Gm14305	0.0690777	-0.0461654	-7.43459e-06	0.00561919	0.00663411	0.0131091	0.00635946	-0.0120016	0.00704294
Gm14295	0.0538463	-0.0520168	0.00525416	0.00702649	0.00143991	0.00209372	0.00277963	0.00964935	-0.00173463
Gm14296	0.0215066	-0.00342983	-0.00165641	0.00184545	0.00372135	0.00235996	0.00366556	0.00148447	0.00357057
Gm14403	-0.00332618	0.0208283	-0.0260162	0.000105674	-0.000353916	-0.00396945	-0.00167518	-0.0254918	0.00237036
Gm14327	-0.021581	0.028708	-0.0289295	-0.00311871	-0.00452331	-0.00678265	-0.00830894	0.0029073	-0.000839848
Gm14326	0.0167159	-0.00773354	-0.00229787	-0.00243676	0.00413229	-0.000568916	0.00141969	-0.00995652	-0.00467444
Zfp931	0.056698	-0.0386613	0.00333222	0.0119931	0.00873606	0.00701945	0.00425793	-0.0255434	0.00426491
Ppp1r3d	-0.0175757	0.00383253	0.0713351	0.00023228	-0.00436961	-0.00170999	-0.000135978	0.0514726	-0.00136596
Fam217b	-0.00222687	-0.0156467	0.0556262	-5.20723e-06	-0.00173663	0.00164697	0.00120646	0.0590564	-0.000475953
Taf4	0.0287517	-0.012371	0.0208759	0.00549288	0.000778436	0.01339	0.00502334	-0.00981373	0.00592114
4921531C22Rik	-0.0139768	0.0242269	-0.0317056	-0.00740253	-0.00288606	-0.00216892	-0.00680449	-0.0388045	-0.0035872
Lsm14b	-0.0105113	0.0518394	-0.0216181	0.00854643	0.000429844	-0.000457542	-0.00333544	-0.0459373	-0.00166292
Psma7	0.217276	-0.22442	0.148389	0.0197836	0.0230166	0.0218254	0.0200264	0.0860025	0.00949515
Ss18l1	0.0305554	-0.0157546	0.00694862	0.0022209	0.00554229	0.00545902	0.00276888	-0.0015477	0.00198974
Mtg2	0.0152457	0.00561366	-0.000564899	0.526826	0.00024711	0.00880808	0.00502137	-0.0197813	-0.00305029
Osbpl2	0.0355915	0.00386949	-0.00477097	0.0113211	0.00855506	0.010945	0.00742252	-0.023763	-5.15294e-05
Adrm1	0.156158	-0.193698	0.1099	0.00840327	0.013894	0.0141284	0.0175272	0.128121	0.00691634
Lama5	0.00673129	0.0537467	-0.0501456	0.0054421	0.00221695	0.00952213	-0.00268753	-0.0670111	0.00633268
Rps21	0.84053	-0.705499	0.127175	0.0740491	0.168263	0.0870857	0.136103	-0.0485116	0.139178
Cables2	0.0667127	-0.0396929	0.0484874	0.01218	0.0174989	0.0125137	0.00562588	-0.00285971	0.0057413
B230312C02Rik	0.023189	-0.0117692	-0.00956475	0.0058147	0.0116633	0.00440362	0.00338631	-0.0113392	0.00560696
Mrgbp	0.0263484	-0.0181921	0.00983795	0.00231443	0.00639428	0.00103329	0.00105486	0.0151604	0.000593205
Ogfr	0.206812	-0.143751	0.0818289	0.0310402	0.0295487	0.0297999	0.0204582	-0.0233082	0.0205236
Dido1	0.066448	-0.0519908	0.0675108	0.00864289	0.00857677	0.0154119	0.00749979	0.023011	0.00597154
Gid8	0.03743	-0.0118554	0.0316554	0.00536081	0.000877901	0.00620359	0.00503972	-0.0175116	0.0040596
Ythdf1	0.0929477	-0.0677409	0.061224	0.0146938	0.0169554	0.0207417	0.0117496	0.0213038	0.0112998
Arfgap1	0.166096	-0.110377	0.044391	0.0303496	0.0213096	0.0297449	0.0162282	-0.0185471	0.0144019
Eef1a2	-0.441818	0.573951	-0.216021	0.0348724	-0.0409362	-0.0414857	-0.043743	-0.119053	-0.0216125
Ppdpf	0.175839	-0.102696	0.00327507	0.0151462	0.0266431	0.0242431	0.0158816	-0.0687809	0.0174789
Helz2	0.155615	-0.115003	0.071269	0.0223226	0.0163234	0.0202324	0.0142199	-0.0197936	0.0114136
Gmeb2	0.0486139	-0.0346378	0.0331577	0.00973308	0.00808222	0.00593979	0.00598838	0.0130887	0.00549636
Rtel1	0.0542489	-0.0432794	0.0311715	0.0127521	0.00538789	0.00983014	0.00509982	-0.00443353	0.00344122
Arfrp1	0.00598143	0.0335384	0.00276418	0.0039465	0.00232923	0.000359706	-0.00216881	-0.0313715	0.00230685
Zgpat	0.0367171	-0.00749068	0.00646512	0.007565	0.00412731	0.0157576	0.00343682	-0.0211185	0.00870429
Zbtb46	0.00635945	0.0295228	-0.00777741	0.00628474	0.00442536	0.00521023	0.00433526	-0.0296999	0.00522443
Tpd52l2	0.185104	-0.146455	0.051	0.0211286	0.0240771	0.0224432	0.015598	0.012824	0.010789
Dnajc5	0.105832	-0.109852	0.13324	0.0226006	0.504455	0.0178468	0.0133606	0.0638166	0.00972688
Uckl1	0.0731703	-0.0613178	0.0256066	0.0046931	0.00347245	0.01065	0.00544082	0.0153992	0.00719607
Zfp512b	0.0392345	-0.0127043	0.00389481	0.0032571	0.00365905	0.0119	0.0045979	-0.0298117	0.0059804
Prpf6	0.085968	-0.0572062	0.025533	0.0141107	0.0153171	0.00651372	0.00492849	-0.014631	0.00625224
Sox18	0.112763	-0.0838086	-0.0107592	0.0125009	0.0191117	0.0186839	0.00911409	-0.00197618	0.0151453
Tcea2	0.0342193	-0.0170425	-0.00275923	0.00136794	0.00531967	0.00650864	0.00266442	-0.0176432	0.00545945
Rgs19	0.273627	-0.26257	0.229316	0.0334559	0.0387374	0.0331279	0.0262852	0.0445803	0.0182762
Pcmtd2	-0.0274844	0.0810096	-0.0489919	-0.00480594	0.000340387	0.00388511	-0.00321623	-0.065464	0.00143822
Polr3k	0.15361	-0.13241	0.0756178	0.0215639	0.0249886	0.0211556	0.0207546	0.0195614	0.0166687
Pex2	0.039603	-0.0144491	0.0300096	0.00728975	0.00487581	0.00852323	0.00390889	0.00583392	0.00325744
Gm8797	0.0491964	-0.0349545	0.0971789	0.0147978	0.010167	0.0140878	0.00674355	0.0451283	0.00947696
Pkia	-0.118474	0.192975	-0.108972	-0.00774994	-0.0130087	-0.011391	-0.013605	-0.0937844	-0.00482886
Zc2hc1a	0.101068	-0.0867292	0.0163443	0.0119705	0.0101116	0.0103017	0.00788109	0.0170559	0.0062387
Stmn2	0.0686949	-0.052793	-0.00929369	0.0107477	0.00862848	0.00841065	0.00159859	-0.00926188	0.00522493
Hey1	0.0358216	-0.0183375	-0.00131599	0.00402506	0.00219869	0.00483982	0.00221761	-0.0160579	0.00320427
Mrps28	-0.00880632	0.0166731	-0.0152527	-0.00634379	-0.0027965	-0.0110178	-0.00845688	0.00844346	-0.00420393
Tpd52	0.374146	-0.419634	0.442808	0.0424872	0.0424429	0.0483901	0.0446115	0.198313	0.0169551
Zbtb10	0.0263466	-0.0148546	0.0256451	0.00476279	0.00703966	0.00780756	0.00770219	0.0151274	0.00342952
Zfp704	0.0749333	-0.0501217	-0.00410604	0.0113906	0.00795015	0.00756233	0.00730743	-0.0320949	0.00535749
Pag1	0.0831719	-0.0793639	0.0928054	0.0112597	0.0109926	0.0138081	0.0139405	0.0108909	0.0101638
Fabp5	0.583586	-0.44531	0.102206	0.0514632	0.0618796	0.0643212	0.0456124	-0.138732	0.0306194
Fabp4	0.0214883	0.104137	-0.152336	-0.00725839	-0.00399532	-0.00862613	-0.00725318	-0.150985	0.00354534
Impa1	0.171048	-0.137368	0.0581214	0.0194791	0.0230572	0.0221322	0.019439	0.00862009	0.00991951
Zfand1	-0.0107444	0.0489517	-0.0384021	0.00113849	0.00466915	-0.00253788	-0.00396911	-0.0506649	0.000202084
Chmp4c	-0.045025	-0.000397878	0.0228734	-0.00510693	-0.00662573	-0.00773283	-0.00441872	0.0977284	-0.00364148
Snx16	0.0411183	-0.0284868	0.0211504	-0.000899824	0.00622437	0.000967937	0.00050963	-0.00142148	0.006191
Lrrcc1	0.0852381	-0.069205	0.0149447	0.00955374	0.0183657	0.0089777	0.00979616	-0.0137456	0.00127579
E2f5	0.0947568	-0.0798794	0.0585487	0.0105019	0.0125682	0.015482	0.00992624	0.00139529	0.00664025
Rbis	0.194753	-0.206448	0.114774	0.0118382	0.0194736	0.0161789	0.0190436	0.112496	0.00876353
Car13	0.147812	-0.132579	0.06701	0.012114	0.0141693	0.00988846	0.0192201	-0.00416877	0.00226232
Car2	-0.00365057	0.00773733	0.0124513	0.00787237	0.00589172	0.0017595	-0.00304402	0.00419633	6.91003e-05
Sirpb1c	0.243701	-0.273969	0.29492	0.0262448	0.0263271	0.0317718	0.0264828	0.114228	0.00933661
Ythdf3	0.0792638	-0.0442416	0.0587668	0.0178374	0.00877567	0.0177251	0.00737295	-0.0124652	0.00897109
Cyp7b1	0.109414	-0.0898873	0.0308256	0.0141686	0.0152918	0.0144828	0.0126058	-0.00176008	0.010163
Armc1	0.0439125	-0.0481801	0.0550826	0.00350323	0.00395186	0.00595669	0.00435868	0.0292032	0.00605914
Mtfr1	0.00799534	0.0177061	-0.0127258	0.00289883	-0.00457692	0.00303004	0.00187094	-0.0302652	0.000334561
Pde7a	0.0554367	-0.0117903	-0.0222931	0.013246	0.00971807	0.0112974	0.00426345	-0.0538971	0.00439729
Trim55	-0.0437131	0.0320031	-0.0138088	-0.00464108	-0.00828449	-0.00850242	-0.0078335	0.0245688	-0.00372162
Cp	0.0907316	-0.0932434	0.0235047	0.00945167	0.00985949	0.00772378	0.009444	0.0648891	0.0073335
Hps3	0.0902821	-0.0839287	0.0679307	0.0110378	0.0112468	0.0143541	0.00875177	0.00993764	0.00678772
Hltf	0.0856561	-0.0661939	0.032169	0.00607034	0.00793498	0.00920025	0.0093843	-0.0131526	0.00563016
Gyg	-0.0229112	0.0365155	-0.0544252	-0.00560408	0.000442426	-0.000166222	-0.00494112	0.0533355	-0.00416058
Gm43672	-0.0869529	0.112818	-0.0478361	-0.0137911	-0.0128222	-0.00943536	-0.0116239	-0.0467162	-0.00529786
Tbl1xr1	0.0807796	-0.0641797	0.0970965	0.012134	0.0145396	0.0183427	0.014254	0.0122671	0.00745175
Nceh1	-0.113921	0.195258	-0.102572	-0.0106503	-0.017314	-0.0187485	-0.0129492	-0.160085	-0.00797201
Tnfsf10	0.0255387	0.00220013	-0.0136483	0.00233465	0.00313187	0.00554482	0.000274567	-0.0323247	0.00136875
Fndc3b	0.246987	-0.21667	0.0897671	0.0307916	0.507886	0.0341914	0.0240255	0.010135	0.0176955
Pld1	0.088902	-0.0668262	0.0217822	0.0130377	0.0128201	0.0122753	0.00784621	-0.0247935	0.0036074
Tnik	-0.0509705	0.0553688	-0.0210657	-0.00704407	-0.00886069	-0.00401316	-0.00758872	-0.00178947	-0.00246171
Rpl22l1	0.531704	-0.524536	0.202814	0.0480269	0.051937	0.0556613	0.0439859	0.118819	0.0250512
Mecom	0.15859	-0.163922	0.114763	0.0202311	0.0172898	0.0215715	0.0193938	0.0308984	0.0106706
Mynn	0.0499727	-0.0338221	0.0309032	0.00389116	0.00565701	0.00656738	0.00734847	-0.00722493	0.00107107
Sec62	0.219853	-0.217019	0.151887	0.0269109	0.0249802	0.0384777	0.0261783	0.0525449	0.0158261
Phc3	0.0591453	-0.0318101	0.0187625	0.0142184	0.00895614	0.0133954	0.0111977	-0.00972176	0.00590594
Prkci	0.121011	-0.112223	0.053143	0.0106169	0.0178153	0.0141657	0.011418	0.0171005	0.00723698
Skil	0.205086	-0.183923	0.1757	0.0326328	0.0308574	0.0409016	0.0302637	0.0277254	0.0229519
Zmat3	0.177611	-0.141343	0.0566595	0.0289174	0.0256361	0.0218701	0.0147068	-0.00779539	0.0179127
Pik3ca	0.077547	-0.0635559	0.0522815	0.0151391	0.00985221	0.0102729	0.0093258	-0.000513963	0.00542189
Zfp639	0.06172	-0.0505471	0.0223653	0.011197	0.007502	0.0122605	0.00709291	0.0218501	0.0036956
Mfn1	-0.22883	0.289341	-0.127537	-0.0269386	-0.0256135	-0.0278571	-0.0273404	-0.10673	-0.0136839
Gnb4	0.168281	-0.11863	0.016498	0.0347666	0.0258895	0.0271968	0.0151811	-0.020206	0.0191054
Actl6a	0.101653	-0.107422	0.0814394	0.014123	0.0134258	0.0129684	0.011141	0.037947	0.00846073
Mrpl47	-0.0437146	0.0498295	0.0270964	-0.00314366	-0.00640443	-0.00467428	-0.00603638	0.0104782	-0.000965145
Ndufb5	-0.441529	0.507224	-0.246148	-0.0676357	0.0368337	-0.0796149	-0.0622123	-0.140423	-0.0443415
Usp13	-0.173894	0.197969	-0.0889262	-0.0151871	-0.0257169	-0.0276418	-0.0177965	-0.0215197	-0.0137533
Ttc14	0.0564423	-0.0508694	0.0805591	0.0145527	0.00952751	0.013864	0.0089824	0.0119266	0.00499734
Fxr1	-0.0814951	0.11785	-0.029469	-0.00501436	-0.0143904	-0.0109008	-0.0060439	-0.0445749	-0.00924058
Dnajc19	-0.032086	0.0624153	-0.0623956	-0.01623	-0.0112529	-0.0160371	-0.0135531	-0.0645838	-0.00444478
Atp11b	0.0792835	-0.0656727	0.0789457	0.0124677	0.0089016	0.0113182	0.00998868	0.00764563	0.00854133
Dcun1d1	0.0506178	-0.0496069	0.0444401	0.00508612	0.00391643	0.00312802	0.00456324	0.0169506	-0.00302379
Mccc1	-0.0876532	0.119221	-0.0578281	-0.012731	-0.0109881	-0.0164988	-0.00737071	-0.0386049	-0.00207168
Acad9	-0.0194223	0.0453854	-0.0335526	0.000185077	-0.00363785	-0.00554432	-0.00461171	-0.0151497	0.00038856
Zfp267	0.0633001	-0.0530489	0.0275656	0.0103809	0.00922205	0.00956391	0.00250579	-0.00372942	0.00744783
Anxa5	0.5539	-0.478752	0.242479	0.198413	0.0719666	0.0802492	0.0577446	0.0384964	0.0407819
Exosc9	0.0540957	-0.0557779	0.0494992	0.013148	0.00332955	0.00850472	0.00609275	0.0385988	0.00428368
Ccna2	0.189789	-0.14828	0.0175904	0.022266	0.0249749	0.0272471	0.0215502	-0.0476372	0.0104067
Bbs7	0.0314629	-0.0243899	0.00959395	0.00226501	0.00656113	0.00164131	0.00415498	-0.0122185	0.001665
Trpc3	-0.00425251	0.0171085	-0.0212928	0.000134612	0.000507976	0.00196184	0.00120517	-0.0261846	-0.00125802
4932438A13Rik	0.0319238	-0.0168924	0.0378691	0.0127881	0.00848541	0.00965045	0.0108202	0.00470851	0.00391248
Fgf2	0.115966	-0.127965	0.172449	0.0222254	0.017379	0.0255813	0.0213434	0.0781272	0.0112136
Nudt6	-0.0398097	0.0665397	-0.0383567	-0.00539053	-0.00216439	-0.00737456	-0.00525634	-0.0343169	-0.00454067
Spata5	0.042047	-0.0547847	0.0933169	0.00962113	0.0038567	0.00858306	0.00781623	0.0506813	0.00355563
Spry1	0.0589449	-0.0506809	-0.0172922	0.00350989	0.00725299	0.00810851	0.001645	-0.0349542	0.00278981
Ankrd50	0.087137	-0.0717087	0.0554255	0.0164669	0.0112936	0.0107994	0.00927988	0.012049	0.00703274
Fat4	0.0851986	-0.0571697	-0.00224086	0.00404461	0.00816608	0.00739373	0.0100254	-0.0119712	0.00742358
Intu	-0.0364698	0.0406607	-0.0350129	-0.00705229	-0.00450883	-0.00381204	-0.00572292	-0.01334	-0.00226217
Hspa4l	-0.0471457	0.0759734	-0.0252555	-0.000459963	-0.00434616	-0.00125038	-0.00629491	-0.0310168	-0.00242943
Plk4	0.105156	-0.101437	0.0403803	0.0130639	0.00886205	0.0092883	0.00842995	0.00596943	0.00552452
Mfsd8	0.00916731	-0.00340003	0.00864918	-0.00476467	0.0138907	0.0127668	-0.00369504	0.00673974	-0.000612321
Abhd18	-0.0917808	0.131715	-0.0520091	-0.0112147	-0.0101476	-0.0125315	-0.00721275	-0.0621126	-0.00684041
Larp1b	-0.0730259	0.0543928	-0.0214009	-0.0126437	-0.0186967	-0.0142515	-0.00765311	0.041395	-0.0106461
Pgrmc2	0.101076	-0.0813229	0.0291662	0.0175396	0.0180598	0.0143959	0.00833974	0.0105335	0.00798842
Jade1	0.0350976	-0.0242656	0.0412099	0.00547734	0.00674939	0.00741392	0.00926316	-0.00436755	0.00359217
Sclt1	0.0348792	-0.0285029	0.00824734	0.00788019	0.00925226	0.000219499	0.00570433	0.000586665	0.00653747
D3Ertd751e	-0.0230084	0.0408969	-0.023027	-0.00142099	-0.00670025	-0.000335793	-0.00395179	-0.0201514	-0.00542809
Pcdh18	0.123083	-0.0798948	-0.0109692	0.715548	0.0118376	0.0200516	0.0122531	-0.0409058	0.0116964
Noct	0.00755832	-0.011698	0.14713	0.00444112	-0.0051146	0.00866777	0.0090633	0.0500648	-0.00246055
Elf2	0.0790219	-0.0508915	0.0421684	0.00976635	0.0126147	0.624757	0.00817797	-0.0143789	0.009262
Ndufc1	-0.510895	0.58268	-0.330312	-0.0330383	-0.0893656	-0.0956873	-0.0741468	-0.194647	-0.0570321
Naa15	0.015555	-0.065071	0.143579	0.00994267	-0.000146127	0.00822113	0.00812139	0.118263	-0.00142762
Rab33b	0.0935482	-0.0769592	0.0563458	0.0150276	0.0124287	0.0167072	0.012533	0.0151572	0.00880023
Setd7	0.115211	-0.100648	0.0445221	0.0200815	0.0161244	0.020055	0.0093986	0.0361396	0.00779423
Maml3	0.054143	-0.0510675	0.0410689	0.00967539	0.00862419	0.00631856	0.00773997	0.0164814	0.00293236
Foxo1	0.0589806	-0.0441449	0.0448533	0.0106425	0.00910354	0.00992561	0.00796301	-0.00493808	0.0030012
Cog6	0.00881489	0.040609	-0.0381333	0.0124201	0.00481918	0.00052248	-0.000976139	-0.0514387	0.0059297
Lhfp	0.427741	-0.309326	0.00678212	0.0500582	0.059084	0.0610904	0.0369153	-0.0895647	0.0397146
Nhlrc3	0.11872	-0.0918249	0.0450546	0.0176929	0.0144166	0.0155138	0.0108405	-0.00132229	0.00802346
Proser1	0.0455278	-0.0290565	0.0139141	0.0140424	0.00552469	0.00385226	0.00423737	-0.0100928	0.00434027
Frem2	-0.0247855	0.0402005	-0.0205016	-0.00192679	0.00106047	-0.0012449	-0.00167301	-0.0221265	0.00364991
Gm30735	-0.0300264	0.0423077	-0.0391684	-0.00613701	-0.0060046	-0.0078923	-0.0038864	-0.0125767	-0.00422975
Ufm1	0.260138	-0.249922	0.138779	0.0315401	0.0299726	0.0318009	0.0245836	0.0743668	0.0143625
Postn	0.792128	-0.607855	-0.0138132	0.101294	0.0989668	0.0951955	0.0592985	-0.161518	0.0648835
Supt20	0.108265	-0.0809269	0.0663358	0.0202361	0.0176899	0.0184842	0.0144278	0.00416214	0.005103
Exosc8	0.10335	-0.107767	0.0912382	0.00936823	0.0117965	0.00997218	0.0152277	0.0406451	0.00219965
Alg5	0.205811	-0.16766	0.0596368	0.0189101	0.0272458	0.0352721	0.015307	-0.00741776	0.0103664
Rfxap	0.0968714	-0.0770605	0.0349101	0.011341	0.00583314	0.0154184	0.0109509	0.0133151	0.00896221
Spg20	0.0815263	-0.0722004	0.0389551	0.00780817	0.00984936	0.0112057	0.00981226	0.0339049	0.0123631
Dclk1	0.315712	-0.264495	0.0927371	0.0344112	0.0350999	0.039591	0.0363932	-0.0233744	0.024425
Nbea	0.125581	-0.0932325	-0.00264278	0.00851304	0.0247715	0.010511	0.00780111	-0.0378494	0.00574192
Tm4sf1	0.392539	-0.43617	0.41084	0.0559277	0.0519505	0.066916	0.0570846	0.215504	0.0295928
Wwtr1	0.192932	-0.154155	0.0790046	0.0269845	0.0269097	0.0335868	0.0191533	0.00128234	0.0172557
Commd2	0.174432	-0.163172	0.0753698	0.0225869	0.0171619	0.0194338	0.0127821	0.0278151	0.0102026
Rnf13	0.0857483	-0.0355823	0.0248239	0.0127949	0.0117327	0.0141679	0.00515671	-0.0343805	0.00747567
Pfn2	0.0213502	-0.0249252	0.00535807	0.00345087	0.00293832	0.00477314	0.00348008	0.0230194	0.00248316
Tsc22d2	0.068968	-0.0920457	0.104285	0.00572576	0.00883219	0.0117681	0.0086961	0.0905725	0.000383063
Serp1	0.454743	-0.460784	0.412924	0.0569467	0.058255	0.0658947	0.0526532	0.126077	0.0312657
Eif2a	0.106876	-0.121346	0.0911031	0.00943763	0.0115134	0.0100739	0.0109888	0.0642418	0.00494822
Selenot	0.152388	-0.123944	0.0969803	0.0223098	0.0152537	0.0174204	0.0154055	0.02535	0.00805015
Siah2	0.085399	-0.0845717	0.0681952	0.00717103	0.0116665	0.00853322	0.00893388	0.0391446	0.00321583
P2ry14	0.0427923	-0.0155964	-0.0145891	0.00177392	0.00694763	0.00196067	0.000249561	-0.0419553	-0.000495341
P2ry12	0.1031	-0.0921562	0.0478992	0.00654197	0.0166482	0.00841618	0.00770267	-0.00372025	0.00495772
Igsf10	0.23237	-0.16222	-0.00895078	0.0265466	0.030931	0.0321732	0.0182284	-0.0576967	0.0226518
Mbnl1	0.178676	-0.160929	0.148019	0.0316115	0.0253119	0.0304412	0.0200043	0.0452924	0.0135669
P2ry1	-0.0848852	0.102137	-0.0371154	-0.0127949	-0.0158416	-0.0132118	-0.0121059	-0.0555423	-0.00800713
Rap2b	0.244583	-0.216782	0.136018	0.0271705	0.0328321	0.0346274	0.0212163	0.00948973	0.0165234
Dhx36	0.0720771	-0.0532283	0.0470697	0.0150949	0.00247957	0.0198727	0.00683191	-0.00745324	0.0101114
Mme	-0.0189349	0.035239	-0.0270338	0.00347944	-0.00563199	-0.00392907	-0.00144511	-0.0356964	-0.00220364
Strit1	-0.206706	0.173904	-0.0638122	-0.0366584	-0.0412855	-0.0453086	-0.0259047	-0.00242471	-0.0277811
E130311K13Rik	0.0400183	-0.0297628	-0.0150809	0.00537895	0.00192754	0.0121954	0.00111746	-0.0119576	0.0109635
Slc33a1	0.114225	-0.11432	0.0619798	0.0108857	0.0147752	0.0156057	0.0137637	0.046302	0.00846647
Gmps	0.0116306	0.00253638	0.0509562	0.00955062	0.00401424	0.00253028	0.00319038	0.00945177	-0.00352329
Ssr3	0.338404	-0.322462	0.22127	0.0414972	0.0401188	0.0485228	0.0309256	0.0939967	0.0260079
Tiparp	0.0807989	-0.113848	0.189889	0.014989	0.0100444	0.0141578	0.0167678	0.091487	0.00761029
Ccnl1	0.137775	-0.138335	0.165228	0.0215937	0.0250413	0.0227762	0.0231828	0.0287663	0.0106222
Ptx3	0.140787	-0.153768	0.114368	0.0151367	0.0186785	0.0198383	0.021456	0.0495403	0.00821391
Rsrc1	0.111385	-0.0962458	0.0579459	0.0102894	0.0113829	0.0082973	0.00977394	0.0053764	0.0086135
Mlf1	-0.228926	0.306108	-0.155655	-0.0284828	-0.0311148	-0.0346879	-0.03114	-0.19071	-0.0184028
Gfm1	-0.0923807	0.127808	-0.0300699	-0.0102702	-0.0146508	-0.0137082	-0.0127149	-0.0280599	-0.00772365
Lxn	0.303788	-0.244554	0.061406	0.0288229	0.0333285	0.0388182	0.0297577	-0.0396825	0.0279241
Mfsd1	0.35614	-0.290259	0.103241	0.0386832	0.0438157	0.0506446	0.0301353	-0.0381961	0.0215294
Schip1	-0.076989	0.103716	-0.00250595	-0.00572968	-0.00921813	-0.00678036	-0.00248711	-0.0102595	-0.00683637
Ift80	0.0727817	-0.0572215	0.0336392	0.0124575	0.0081925	0.0138698	0.0106519	0.00331626	0.00676175
Smc4	0.205697	-0.176409	0.0672006	0.0227727	0.0250497	0.0326173	0.0205898	-0.0183785	0.0135817
Trim59	0.1635	-0.127587	0.03713	0.0163226	0.0180747	0.0291507	0.0137808	-0.0320848	0.0128995
Kpna4	0.0980728	-0.101945	0.134705	0.021963	0.0121278	0.0102124	0.0114063	0.0588186	0.00350128
Ppm1l	-0.0853303	0.101602	-0.0226064	-0.0118214	-0.0120425	-0.0132614	-0.0101383	-0.0327321	-0.00744344
B3galnt1	0.16568	-0.122545	0.0122038	0.0148928	0.0207132	0.0212722	0.0155314	-0.042535	0.0104234
Nmd3	0.0518279	-0.0932519	0.10966	0.00752082	0.0033986	0.00640495	0.0105587	0.10437	0.0028119
Bche	-0.0564903	0.0807598	-0.0405814	-0.00419928	-0.00326451	-0.00253714	-0.00615693	-0.0226916	0.000817777
Pdcd10	0.187492	-0.180101	0.132533	0.0238026	0.0260721	0.0295348	0.0202364	0.0325265	0.011525
Serpini1	0.0757229	-0.039345	-0.0138521	0.0115778	0.0100115	0.00964815	0.00710502	-0.0389493	0.00629677
Golim4	0.211525	-0.171606	0.0536218	0.0324311	0.0267708	0.0334452	0.0202204	-0.0171961	0.0197386
Rapgef2	0.0366536	-0.00862501	0.00183205	0.00944548	0.00452945	0.00759439	0.00467113	-0.0283517	0.00402238
Fnip2	0.123261	-0.117128	0.124622	0.0169269	0.0152056	0.0199619	0.0189376	0.0191817	0.00700921
Ppid	0.0585939	-0.069101	0.119611	0.0153193	0.00579888	0.0199186	0.00961815	0.0819532	0.0056208
Etfdh	-0.296473	0.362396	-0.181716	-0.0506756	-0.045484	-0.0536524	-0.0417303	-0.153273	-0.0298762
Tmem144	-0.0613716	0.0684735	-0.0463651	-0.0027048	-0.00608144	-0.00700766	-0.00974863	0.0151824	-0.00423166
Gask1b	0.421849	-0.352201	0.0168692	0.0405848	0.05055	0.0464565	0.0295685	0.0152746	0.035758
Pdgfc	0.139584	-0.0999573	0.0109184	0.0225815	0.0219237	0.0211488	0.0151005	-0.0281785	0.0122796
Ctso	0.14943	-0.104855	0.0311234	0.0200694	0.0129572	0.0277328	0.0105994	-0.0453191	0.0112001
Gucy1b1	0.148952	-0.0976472	-0.0119241	0.0173656	0.0242983	0.025784	0.0193196	-0.054777	0.0138943
Gucy1a1	0.253668	-0.176485	-0.0151082	0.0263909	0.0360936	0.0337363	0.0248993	-0.081945	0.0242629
Plrg1	0.0781187	-0.0593533	0.0737572	0.0141248	0.00703259	0.0140974	0.00729334	0.0178809	0.00761873
Sfrp2	0.662473	-0.489766	-0.0124023	0.0732923	0.0863985	0.078969	0.0486638	-0.174009	0.0558148
Tlr2	0.244944	-0.22898	0.253748	0.0338168	0.0279412	0.0398531	0.0308487	0.0425346	0.0162489
Tmem131l	0.0185258	0.00182815	0.0485449	0.00207092	0.000862978	0.00259564	0.00599336	-0.0181944	-0.000545168
Mnd1	0.0342482	-0.0200021	-0.0070672	0.00229734	0.00219085	0.0059259	0.00136988	-0.0181546	0.00354479
Trim2	0.085256	-0.058718	0.00899714	0.0129442	0.013914	0.011062	0.00680999	-0.0195776	0.00987981
Arfip1	0.162669	-0.129404	0.0508068	0.0268854	0.0204502	0.023407	0.0184817	0.0197805	0.0158501
Tmem154	0.107628	-0.139772	0.28194	0.0202394	0.0113667	0.0151917	0.0222895	0.0570552	0.0081199
Fbxw7	-0.0664849	0.0808535	-0.0138356	-0.0130706	-0.0100764	-0.0116941	-0.0105603	-0.0353392	-0.0074
Gatb	-0.082134	0.11273	-0.0414331	-0.0126591	-0.0095956	-0.0106553	-0.0108123	-0.0335474	-0.00688622
Fam160a1	-0.0610811	0.077579	-0.0388641	-0.0111662	-0.0109817	-0.0053773	-0.0111951	-0.00973472	-0.000856475
Sh3d19	0.162472	-0.100445	-0.00226411	0.0226188	0.0224811	0.0216217	0.0156091	-0.0512839	0.0190275
Rps3a1	0.751933	-0.706248	0.281443	0.0731494	0.078708	0.24237	0.0613832	0.108469	0.0438848
Lrba	-0.00131816	0.0156222	-0.023982	0.000993469	0.00161745	0.00188717	-0.00373281	-0.0271814	-0.000933262
Kirrel	0.189671	-0.157787	0.0375079	0.0249948	0.0254328	0.0245011	0.0177102	-0.0239142	0.0121382
Fcrls	0.588785	-0.435857	-0.00255537	0.0494133	0.0725112	0.0731116	0.0418122	-0.152281	0.0469113
Etv3	0.105528	-0.0890522	0.0614728	0.00960347	0.0113737	0.0126005	0.0113098	0.0106047	0.00497585
Arhgef11	0.0804729	-0.0579191	0.0274171	0.0092183	0.0101578	0.0103914	0.00990617	-0.00340751	0.00630419
Pear1	0.167095	-0.116262	0.030863	0.0337184	0.0257338	0.0264414	0.0182265	-0.0352922	0.0139725
Prcc	0.035822	-0.0302044	0.0178056	0.00014551	0.00519176	0.00964567	0.000978164	0.00106689	-0.000506158
Hdgf	0.178895	-0.193232	0.202673	0.319247	0.0207265	0.0292864	0.024115	0.091204	0.013191
Mrpl24	0.11153	-0.0587534	-0.00476881	0.0186854	0.0118272	0.0158321	0.00463144	-0.0519364	0.0109054
Rrnad1	0.0528278	-0.0278195	0.0219336	0.00919592	0.00448354	0.0104027	0.00387377	-0.0260273	0.00498091
Isg20l2	0.0899631	-0.0985138	0.0866374	0.012438	0.0117905	0.0166435	0.0115208	0.0458301	0.00505456
Nes	0.149121	-0.224072	0.225263	0.020575	0.0206927	0.0254578	0.0231347	0.251848	0.00633737
Gpatch4	0.0514662	-0.119792	0.15137	0.00635084	0.00290939	0.00975126	0.00994302	0.162843	-0.000984051
Naxe	0.111509	-0.0390701	-0.0529932	0.00712828	0.0129369	0.0172163	0.00619564	-0.0802912	0.00705038
Iqgap3	0.0477421	-0.0446554	0.0117732	-0.000544209	0.912564	0.000522879	0.000818791	0.000843559	-0.00212802
Mef2d	0.0309604	-0.00341859	0.0429865	0.00557586	0.00795271	0.0137061	0.00279504	0.0255978	0.00351001
Tsacc	0.00731768	0.0142306	-0.0381737	1.25042e-06	0.000377683	-0.000408405	-0.00277777	-0.0382873	-0.00127038
Cct3	0.173154	-0.211848	0.184485	0.0233166	0.0213751	0.0299719	0.0259135	0.199855	0.00864885
Glmp	0.381028	-0.266979	0.0365442	0.0453585	0.0487372	0.0487974	0.0293811	-0.103322	0.0344304
Smg5	0.0601555	-0.0220847	0.0220595	0.0116963	0.0137238	0.0141664	0.00761498	-0.00353221	0.00684151
Pmf1	0.0921487	-0.0632242	0.0239503	0.0103187	0.0112247	0.00889589	0.0114066	-0.0242563	0.00385974
Slc25a44	0.0745747	-0.0659843	0.0663645	0.0139366	0.00718169	0.00888805	0.0123608	0.0232878	0.00246055
Sema4a	0.106523	-0.148889	0.365471	0.0245283	0.0138681	0.0234232	0.023645	0.104999	0.00842703
Lmna	0.418178	-0.403184	0.26514	0.0529042	0.0573674	0.0660733	0.051366	0.180352	0.0329298
Lamtor2	0.249122	-0.176432	-0.0106257	0.0170059	0.0183232	0.0205412	0.0128429	-0.0789359	0.012136
Ubqln4	0.0149898	-0.00277866	0.0381691	0.0052786	-0.00019094	0.00201281	0.0050266	0.0259986	0.00279063
Ssr2	0.543072	-0.459498	0.126846	0.0619958	0.0688641	0.0642434	0.0446498	0.00528002	0.0366555
Arhgef2	0.192079	-0.176414	0.137228	0.0259828	0.0314221	0.0315989	0.0229741	0.0149489	0.020693
Khdc4	0.0947403	-0.0714268	0.0500988	0.0231673	0.0207819	0.0143039	0.00774155	0.000147625	0.00747703
Rit1	0.112786	-0.0590033	0.0034485	0.0128037	0.017763	0.0112262	0.0103695	-0.0404388	0.0108112
Syt11	0.135059	-0.104787	0.0238746	0.0166631	0.0153727	0.0148462	0.0122981	-0.0091239	0.0104774
Gon4l	0.0717533	-0.0603194	0.0421102	0.0144329	0.00718802	0.0109432	0.00968286	0.0148061	0.00620373
Msto1	0.084271	-0.0728246	0.0396614	0.00507702	0.0132698	0.0172811	0.0107312	-0.00103873	0.0074353
Dap3	-0.0488378	0.0991144	-0.0122778	0.00246687	0.00058121	0.00141702	-0.00463013	-0.0506663	-0.00335711
Ash1l	0.0523709	-0.0562226	0.0973735	0.0106396	0.00713227	0.00697084	0.00150821	0.0334041	0.00167972
Rusc1	0.0978305	-0.0679803	0.0347274	0.0145557	0.0135065	0.017957	0.0105367	-0.00183751	0.00815147
Fdps	0.117436	-0.102734	0.0810559	0.0194412	0.0225263	0.026836	0.0152922	0.00428382	0.0113949
Clk2	0.0945702	-0.0499598	0.00275061	0.0180639	0.0111543	0.0145164	0.0117891	-0.0369706	0.013298
Scamp3	0.186511	-0.143963	0.055485	0.0275956	0.0281021	0.0256539	0.0157643	0.00384216	0.0141656
Fam189b	0.209245	-0.153283	0.0167885	0.0267086	0.02865	0.0286488	0.014964	-0.0452658	0.0152553
Gba	0.313311	-0.243906	0.111421	0.0402008	0.039697	0.0416863	0.0277801	-0.0234595	0.0198395
Mtx1	0.0741677	-0.0437177	0.025345	0.0146469	0.0122731	0.0156763	0.00334114	-0.0205606	0.00135181
Thbs3	0.0688698	-0.0652017	-0.0088162	0.00549834	0.00616449	0.00644228	0.0031529	-0.0303775	0.00250392
Trim46	0.145695	-0.0985667	-0.00596707	0.0190452	0.0172967	0.0232813	0.00882592	-0.0394331	0.0112398
Krtcap2	0.411584	-0.367029	0.164579	0.042422	0.0479153	0.334506	0.0345679	0.0497523	0.0300602
Dpm3	0.35482	-0.266076	0.0362991	0.0403379	0.0442728	0.0366591	0.0265025	-0.0518934	0.0311082
Slc50a1	0.239048	-0.182368	0.0161934	0.0288125	0.0283767	0.0330695	0.0179148	-0.0356928	0.0184274
Efna1	0.0344832	0.0100435	-0.00657478	0.0105071	0.00479459	0.0129271	0.00521904	-0.0337399	0.00330268
Adam15	0.319571	-0.248904	0.0643897	0.0415744	0.0418217	0.0351543	0.0288184	-0.0183651	0.0264422
Zbtb7b	0.140068	-0.120953	0.0830513	0.0155637	0.0184183	0.0258356	0.0172268	0.0271496	0.0125691
Gm15417	-0.0993793	0.130745	-0.0756188	-0.0208754	-0.0133558	-0.0225217	-0.0172984	-0.0568727	-0.00746923
Flad1	-0.0706536	0.115103	-0.0588535	-0.00485515	-0.00811386	-0.00598602	-0.00900549	-0.0665044	0.000550753
Cks1b	0.197423	-0.186771	0.0551643	0.0123409	0.694752	0.0272814	0.0162436	0.0259764	0.00895942
Shc1	0.217326	-0.197879	0.103411	0.0372971	0.0283905	0.0323559	0.0249638	0.0479385	0.018724
Pygo2	0.151204	-0.128393	0.0618439	0.0204473	0.0262214	0.0211994	0.0147168	0.0107172	0.0110694
Pbxip1	0.140151	-0.0922068	0.042663	0.0175651	0.018629	0.020493	0.0125227	-0.04037	0.0118675
Pmvk	0.0618482	-0.0374451	0.0109509	0.00820657	0.0112729	0.01116	0.00635882	-0.0279208	0.00880151
Adar	0.223501	-0.171639	0.0871797	0.0239304	0.0248268	0.0256858	0.0234059	-0.0218669	0.0212978
4632404H12Rik	-0.0136547	0.00969753	-0.00876915	-0.00271246	-0.00157927	-0.00593771	0.000384944	0.000779958	0.00178113
Ube2q1	0.24269	-0.210402	0.135216	0.0293146	0.0394479	0.03371	0.0301348	0.0246262	0.0173646
She	0.0315899	-0.0272403	0.0802521	0.00361866	0.00221674	0.00439211	0.00363023	0.0268461	0.000676087
Il6ra	0.111775	-0.132176	0.235395	0.0221488	0.0115701	0.0197229	0.0217038	0.0636975	0.00600386
Atp8b2	0.177285	-0.136354	0.0360152	0.022541	0.668044	0.0214424	0.0146372	-0.0144265	0.0146284
Hax1	0.162288	-0.171363	0.131046	0.0196504	0.0172481	0.0211524	0.0200369	0.0951715	0.0105953
Ubap2l	0.134217	-0.114998	0.0958449	0.0237721	0.0181705	0.0210674	0.0132189	0.039677	0.0151923
4933434E20Rik	0.0452817	-0.0363727	0.0264282	-0.000716246	0.000361999	0.00785072	-0.00358138	-0.0220623	-0.00414142
1700094D03Rik	0.032528	-0.0186696	0.0220716	0.00864771	0.00677163	0.00413632	0.00483208	-0.0140581	0.004775
Tpm3	0.492637	-0.537765	0.512538	0.0665247	0.056015	0.0690738	0.0620328	0.19899	0.0258083
Rps27	0.826728	-0.758707	0.197569	0.0686711	0.0826177	0.083303	0.0612722	0.0569695	0.0472279
Rab13	0.221327	-0.171772	0.00868316	0.0253742	0.0262025	0.0222164	0.0175817	-0.0397912	0.0161817
Jtb	0.109239	-0.0774317	0.0238636	0.0180666	0.0173129	0.0116943	0.0103411	-0.0131596	0.00609124
Slc39a1	0.311466	-0.275148	0.124809	0.0365748	0.0358525	0.0407371	0.0274311	0.0537594	0.0211659
Crtc2	0.112316	-0.107785	0.0797979	0.0125348	0.0177543	0.0153243	0.011976	0.0174809	0.0090135
Dennd4b	-0.00510512	0.0392116	0.0172868	-0.000520317	0.00370469	0.00144383	0.00362162	-0.030647	-0.0050089
Gatad2b	0.0542044	-0.0407333	0.0698382	0.0163221	0.00980574	0.0118027	0.00599888	0.000917141	0.00378448
Slc27a3	0.248168	-0.186564	0.00956518	0.0296183	0.0341145	0.0271718	0.0177405	-0.05652	0.0175305
Ints3	0.141964	-0.124128	0.0424175	0.0138145	0.0148732	0.0201737	0.0118415	0.0162659	0.00734099
Npr1	0.0398338	-0.00408111	-0.00376558	0.00843051	0.00436793	0.0046903	0.00147213	-0.0179763	0.00550206
Ilf2	0.106454	-0.104941	0.0894595	0.0165421	0.0146732	0.0169284	0.0148127	0.0456421	0.00666557
Snapin	0.0800656	-0.0434893	-0.0143851	0.0063621	0.015335	0.00810076	0.00304079	-0.019155	0.0116874
Chtop	0.110434	-0.108319	0.120259	0.0156837	0.0103871	0.0234893	0.0171219	0.0640703	0.00622374
S100a1	-0.367465	0.4763	-0.285058	-0.0443192	-0.0429492	-0.050288	-0.0514103	-0.152179	-0.0199265
S100a13	0.335199	-0.256377	0.0614497	0.0372034	0.0420619	0.0471141	0.0280932	-0.0251896	0.0273107
S100a16	0.282461	-0.255546	0.106482	0.026875	0.034257	0.0340096	0.0259359	0.0645253	0.0231288
S100a4	0.506368	-0.536284	0.516871	0.0590266	0.0526653	0.0665424	0.0576886	0.186958	0.0275455
S100a6	0.811724	-0.75771	0.449203	0.0897769	0.0957303	0.103867	0.0791875	0.09494	0.0557801
S100a8	0.1469	-0.283125	0.790922	0.0366661	0.0187974	0.0337696	0.165515	0.233104	0.0059093
S100a9	0.144063	-0.277792	0.791238	0.035902	0.0167576	0.033179	0.0464275	0.234253	0.0066464
Gm9774	0.00980351	0.00349323	0.00506683	-0.00209956	0.00224941	0.00422276	0.00558128	0.012012	0.00774153
Sprr1a	0.364199	-0.336687	0.0582088	0.0371878	0.045724	0.0451955	0.0322766	0.101722	0.0326072
S100a11	0.781285	-0.719385	0.411588	0.0891647	0.0994759	0.106779	0.0792672	0.0855779	0.056054
S100a10	0.555177	-0.545397	0.388215	0.068283	0.0694587	0.0763638	0.0617398	0.157574	0.035756
Them4	-0.0229091	0.0271626	0.00725966	-0.00411004	-0.00135696	-0.000412497	-0.00207957	0.00266519	0.0005321
Rorc	-0.0747951	0.075582	-0.0417557	-0.0117791	-0.0112589	-0.0116229	-0.00912627	-0.0193691	-0.0076958
Tdrkh	0.01342	-0.0241229	2.62561e-05	0.000289715	0.00135775	-0.00280417	-0.0010694	0.0120026	0.00174034
Mrpl9	-0.00663293	0.0147121	-0.00712932	-0.00720471	-0.00359213	-0.00906292	-0.0051757	-0.0024624	0.000672811
Snx27	0.096053	-0.0760699	0.0554109	0.013608	0.01543	0.0203405	0.0121967	-0.004499	0.00570613
Pogz	0.040816	-0.0174479	0.00928656	0.00288512	0.00596346	0.0116763	0.00694929	-0.0162963	0.00570017
Psmb4	0.205123	-0.150393	0.124042	0.0221342	0.0224538	0.27632	0.0235425	0.0392092	0.0208082
Selenbp1	-0.1154	0.184331	-0.0892464	-0.0112708	-0.0136266	-0.0198768	-0.0181142	-0.126877	-0.00908814
Rfx5	0.062669	-0.0334504	0.00829203	0.0160928	0.00852673	0.00974076	0.00540461	-0.0139948	0.00617006
Pi4kb	0.0816762	-0.107634	0.0442772	0.00383026	0.00514138	0.00747582	0.0041339	0.0491626	0.00354995
Zfp687	0.0736089	-0.0582572	0.0350021	0.00981013	0.00787869	0.014795	0.00936014	-0.0119249	0.010773
Psmd4	0.105006	-0.110335	0.109977	0.0136799	0.384641	0.015872	0.0137362	0.0810801	0.00539943
Pip5k1a	0.0905726	-0.0939918	0.0950077	0.01652	0.0170157	0.0188021	0.0182297	0.0507035	0.0101655
Vps72	0.116845	-0.0973284	0.0593102	0.0186534	0.0154307	0.0207942	0.0143403	0.0172645	0.0092461
Tmod4	-0.0820869	0.105757	-0.0502056	-0.00784696	-0.00886961	-0.0109662	-0.00573732	-0.0574912	-0.00477197
Scnm1	0.0536422	-0.0166922	-0.00728453	0.0034213	0.00611414	0.0118389	0.0038249	-0.0281908	0.006819
Lysmd1	0.036082	-0.0207462	0.0161687	0.00145544	0.00564416	0.00447882	0.00258366	-0.00490674	0.00528026
Tnfaip8l2	0.381259	-0.314339	0.125564	0.0449376	0.0440402	0.0435946	0.0328659	-0.0536245	0.0219668
Sema6c	0.0722076	-0.0354679	-0.0140348	0.00391425	0.00847491	0.00971675	0.00378677	-0.0455803	0.00524371
Gabpb2	0.0655717	-0.0571283	0.082752	0.0116364	0.0047985	0.012609	0.0119602	0.0205283	0.00350301
Mllt11	0.0759942	-0.103213	0.066209	0.00743833	0.0160012	0.0107725	0.00957332	0.110817	0.00648201
Cdc42se1	0.291583	-0.286986	0.228463	0.0346059	0.0379969	0.0415081	0.0265025	0.0641665	0.0169014
Prune1	-0.00315951	0.0102599	0.0242495	0.00467923	0.00381285	-0.00191216	0.00459211	0.00534299	-0.00211668
Mindy1	0.139762	-0.132134	0.122684	0.0202609	0.0180962	0.0254196	0.0140505	0.035302	0.008941
Cers2	0.301549	-0.303218	0.246819	0.0414296	0.0430423	0.0375761	0.0361724	0.0982634	0.0154552
Setdb1	0.073887	-0.0597189	0.0194587	0.00552919	0.00672251	0.813968	0.00207378	-0.0118792	0.00887319
Arnt	0.0701161	-0.0427351	0.0415179	0.00936008	0.00976518	0.0105109	0.0103968	-0.00264524	0.00251835
Ctsk	0.491627	-0.377963	0.0165415	0.0509996	0.0590163	0.0597752	0.0367329	-0.104292	0.0397624
Ctss	0.736408	-0.59384	0.170409	0.0688964	0.0781511	0.0793706	0.057793	-0.113322	0.0378975
Golph3l	0.103728	-0.078563	0.0346028	0.0129065	0.0141799	0.00883735	0.00759033	-0.00989719	0.0127981
Ensa	0.126032	-0.081368	0.0303653	0.0194236	0.019822	0.0177854	0.0125344	0.00900812	0.0124974
Mcl1	0.316037	-0.321251	0.418948	0.200656	0.0416562	0.0537785	0.0446824	0.149977	0.0230461
Adamtsl4	0.0891453	-0.0378613	0.0105476	0.0148696	0.0094001	0.0128105	0.00739968	-0.0277367	0.00370724
Ecm1	0.55324	-0.410819	0.0895233	0.0645115	0.074891	0.0763083	0.0525365	-0.105906	0.0469563
Tars2	-0.00716641	0.0242841	-0.00921083	-0.00366398	-0.00416351	-0.000595392	-0.00394457	-0.0145278	-0.00143831
Rprd2	0.0503607	-0.0412316	0.0294156	0.00639021	0.00526354	0.00986922	0.00661674	0.0115845	0.0029263
Prpf3	0.0665361	-0.0623169	0.0567538	0.00726659	0.00509258	0.0100487	0.00853375	0.018589	0.00637729
Mrps21	-0.0146605	0.0910223	-0.11365	-0.0203139	-0.0178324	-0.0227889	-0.0211765	-0.129048	-0.0144353
Ciart	-0.0125736	0.0128363	0.0201421	0.00150321	-0.00368741	0.000375522	-0.00136583	0.000575685	-0.00194984
BC028528	0.193092	-0.146728	0.0105148	0.0165756	0.0224685	0.0191042	0.0167791	-0.0387911	0.0146038
Aph1a	0.132775	-0.10358	0.0203272	0.0106466	0.0163881	0.0129009	0.00899347	-0.0115722	0.745448
Car14	-0.234143	0.296323	-0.149734	-0.0336714	-0.0295783	-0.0410707	-0.0312947	-0.159555	-0.0210547
Anp32e	0.0376732	-0.048475	0.0864173	0.00608926	0.00618355	0.00561823	0.00898445	0.0873433	-0.00057529
Plekho1	0.289981	-0.268526	0.0879508	0.0316119	0.0364931	0.0355349	0.0283639	0.0937132	0.0190114
Vps45	0.0313532	-0.00211374	-0.00547408	0.00708908	0.00571771	0.00636147	0.001554	-0.0371073	0.00236875
Otud7b	0.0920123	-0.0702047	0.0398139	0.0120487	0.0163061	0.0116359	0.00687498	0.0118258	0.00770379
Mtmr11	0.134296	-0.105674	0.0216112	0.0150053	0.0198509	0.0225885	0.0133984	0.000581709	0.0107598
Sf3b4	0.163152	-0.169565	0.128514	0.0201017	0.593679	0.0202232	0.0176229	0.0716738	0.00674014
Bola1	0.00462023	-0.0220708	-0.00956281	-0.00277618	-0.0036438	-0.00416614	-0.00319252	-0.0193372	-0.00407941
Hist2h2be	-0.0223081	0.0398199	-0.0244599	-0.00142774	-0.00376477	-0.00474874	-0.00700934	-0.0379279	-0.00317567
Hist2h3c2	0.0280962	-0.00228984	-0.00597809	0.00250548	-1.66743e-05	0.00491109	-0.000470827	-0.0292093	0.00136089
Hist2h2aa1	-0.0173372	0.0508378	-0.0135142	0.0033673	0.00242341	0.00345798	0.000237564	-0.0069299	0.0026363
Fcgr1	0.436619	-0.372615	0.185503	0.042061	0.0438781	0.0510311	0.0367115	-0.0152229	0.0226417
Hjv	-0.258915	0.330392	-0.177393	-0.0332168	-0.0378993	-0.0349428	-0.0364717	-0.16203	-0.021547
Txnip	0.279569	-0.201027	0.147346	0.0372537	0.0435313	0.0448152	0.0286847	-0.0552057	0.0250142
Polr3gl	0.000707182	0.024534	-0.0252918	-0.00189937	-0.00239333	0.00358952	-0.00077855	-0.0258325	0.00367145
Lix1l	0.224283	-0.169433	0.0209556	0.0216206	0.0316924	0.0328508	0.0185941	-0.0221611	0.0216787
Rbm8a	0.176239	-0.193932	0.187239	0.0230138	0.0227416	0.0326927	0.0264169	0.122599	0.00931036
Pex11b	0.0543477	-0.0256876	-0.00315308	0.00683559	0.00751185	0.00944032	0.00360068	-0.0136692	0.000897976
Pias3	0.114982	-0.0873828	0.019554	0.0129557	0.0121569	0.76101	0.00872043	-0.0256118	0.0137109
Polr3c	0.0642689	-0.0485042	0.0150357	0.00105147	0.00452187	0.011108	0.00610098	0.00602015	0.00682862
Rnf115	0.0799054	-0.142334	0.137767	0.00926319	0.00926194	0.0111221	0.0128523	0.225593	0.00217785
Gpr89	0.0665397	-0.0455754	0.0300621	0.0121108	0.0101758	0.00925033	0.00761686	-0.00980761	0.00453744
Gja5	0.0593987	-0.037378	0.0319342	0.00950611	0.0118958	0.00859489	0.00590584	-0.0133463	0.00727077
Acp6	-0.0239552	0.0508569	-0.0384434	-0.0025082	-0.00467471	-0.00732599	-0.00426803	-0.0299723	-0.00133415
Bcl9	0.0303959	-0.0207864	0.0250107	0.00763547	0.0103283	-0.000558834	0.00360585	0.00363884	0.00218909
Chd1l	0.00948594	-0.000192537	0.00803277	0.00116049	0.00612787	0.00248621	0.00464237	0.00452247	-0.00105244
Fmo5	-0.00595538	0.0280296	-0.0307224	-0.00123298	0.00173941	-0.00324673	-0.00306947	-0.0262203	8.54959e-05
Prkab2	0.101603	-0.127855	0.0635592	0.0121019	0.0133835	0.0116317	0.00847813	0.135195	0.00448509
Pde4dip	-0.276523	0.363317	-0.163018	-0.0286989	-0.0272049	-0.028107	-0.0261088	-0.0496902	-0.0124816
Sec22b	0.260847	-0.225444	0.101286	0.0345879	0.0283553	0.0362018	0.0252836	0.0201168	0.0210547
Notch2	0.195787	-0.175433	0.176767	0.027583	0.0286686	0.0332614	0.0244769	0.0208188	0.0172966
Hmgcs2	0.101695	-0.060436	-0.028716	0.00892125	0.0108082	0.008199	0.00691674	-0.0664401	0.0053196
Phgdh	0.237743	-0.224318	0.144203	0.0394004	0.0302702	0.0317161	0.0283467	0.0146431	0.0188317
Zfp697	0.0123702	-0.0618408	0.0519945	0.00451882	-0.00164745	-0.000836215	0.00235942	0.165626	-0.00396667
Wars2	0.0214155	-0.00156935	0.00620398	0.00773126	-0.00142416	0.00794798	0.00425635	-0.0109925	0.00220074
Wdr3	0.0739712	-0.0735618	0.0676384	0.0111345	0.0105699	0.00857127	0.0103759	0.0383976	0.00864456
Gdap2	0.0832248	-0.0662342	0.0567838	0.00793864	0.0105686	0.0203056	0.00844805	0.0116211	0.0100164
Man1a2	0.189541	-0.165384	0.0767509	0.0239032	0.0237408	0.02508	0.0248784	-0.00574101	0.0144212
Trim45	0.0316154	-0.0174545	0.000196204	0.00461299	0.00483664	0.00706499	0.000731212	-0.0120776	0.00424299
Ttf2	0.087194	-0.0659946	0.019098	0.00973152	0.014308	0.00791987	0.00619799	-0.0155944	0.0073538
Ptgfrn	0.263291	-0.185953	0.0207223	0.0284852	0.0367752	0.0417926	0.024177	-0.0490205	0.0252295
Igsf3	0.163109	-0.115057	0.00717096	0.0169478	0.0253442	0.0235274	0.0139492	-0.0369421	0.0155877
Atp1a1	-0.120608	0.188348	-0.0517184	-0.0183912	-0.0123889	-0.0161363	-0.0118446	-0.00366537	-0.007536
Slc22a15	0.0875626	-0.103929	0.132764	0.0155435	0.0117265	0.0191521	0.0139005	0.0342719	0.000591131
Casq2	-0.364443	0.461606	-0.25067	-0.0403061	-0.0421965	-0.0498551	-0.0434456	-0.152153	-0.0234069
Vangl1	0.0685706	-0.043315	0.0306203	0.00878369	0.0119949	0.0123675	0.00706587	0.0116272	0.00640065
Ngf	0.141756	-0.176259	0.198401	0.0303324	0.0172267	0.0245932	0.0228221	0.088484	0.00931363
Tspan2	0.0560095	-0.0480695	0.0331825	0.00526115	0.0014722	0.00947138	0.00673927	0.0132916	0.00433878
Sike1	0.0936507	-0.0768967	0.0408927	0.0140233	0.00981677	0.0184284	0.00950877	0.0285957	0.00738658
Csde1	0.0237606	-0.000427891	0.0711762	0.00334182	0.00270892	0.0025904	-0.000806459	-0.00290479	-0.0041958
Nras	0.239142	-0.275167	0.291324	0.0360479	0.0304948	0.0448617	0.032228	0.13761	0.0210203
Bcas2	0.141299	-0.0964673	0.0403022	0.0112886	0.0166994	0.0208522	0.0120137	-0.0270383	0.00782072
Trim33	0.083797	-0.0696651	0.0502953	0.0158901	0.0146093	0.0170297	0.0121192	0.00639887	0.00797303
Olfml3	0.551534	-0.409357	0.0133649	0.0602006	0.0720803	0.0661347	0.043427	-0.125078	0.0434882
Hipk1	0.129166	-0.121944	0.140613	0.0220582	0.0205288	0.0237628	0.0208585	0.0437415	0.00830021
Dclre1b	0.0397871	-0.0545806	0.0855299	0.0041874	0.00250144	0.00848891	0.00488509	0.0280317	0.00176548
Ap4b1	0.0445165	-0.027697	0.0107078	0.00170919	0.00236387	0.00979516	0.00253726	0.00814093	0.00200918
Rsbn1	0.0558711	-0.0508516	0.0815719	0.017007	0.0052173	0.0183414	0.00859396	0.00977497	0.00915742
Phtf1	0.164361	-0.13272	0.0439928	0.0203139	0.0223648	0.0166503	0.0152408	-0.00736477	0.0166026
Magi3	-0.0244196	0.0160755	0.00155087	-0.00182244	-0.00618959	-0.00149695	-0.00149409	0.03493	-0.00340499
Lrig2	0.0556879	-0.0406579	0.0286683	0.0125509	0.0129629	0.0129263	0.007443	-0.00991439	0.007728
Slc16a1	-0.228938	0.233896	-0.0682631	-0.027503	-0.0332106	-0.0300637	-0.0251023	-0.00756404	-0.020156
Ppm1j	-0.0167379	0.0269544	-0.0115953	0.00334988	-0.00177441	0.00290777	0.00152668	-0.00553566	0.000822799
Rhoc	0.471929	-0.442506	0.219457	0.0598093	0.062308	0.0716716	0.0481916	0.149066	0.0357852
Mov10	0.232085	-0.170239	0.0151132	0.0254801	0.0337079	0.0301732	0.020928	-0.0641489	0.013238
Capza1	0.326696	-0.302075	0.232151	0.0446175	0.0356658	0.0490992	0.038987	0.0664472	0.021675
St7l	0.0896189	-0.0813557	0.0704168	0.0146156	0.0110075	0.0176849	0.00835387	0.0288051	0.00563556
Cttnbp2nl	0.264514	-0.248992	0.127955	0.0270166	0.0279162	0.0359028	0.0231787	0.00489308	0.0164605
Kcnd3	-0.0185495	0.0218826	-0.0177161	0.00186311	-0.00123122	-0.00226092	-0.00288922	-0.00450982	-0.00419056
Ddx20	0.0551215	-0.0638316	0.0759613	0.00965879	0.00866996	0.00846402	0.0049809	0.0392424	0.000623656
Inka2	-0.0456234	0.075136	-0.0210754	0.00275856	-0.00566661	-0.00140337	-0.00654334	-0.0198063	-0.000978439
Rap1a	0.189279	-0.173913	0.146156	0.0238139	0.0193439	0.0326951	0.0200999	0.0666583	0.0193263
Atp5f1	-0.424765	0.492294	-0.232717	-0.0708846	-0.0752474	-0.0730441	-0.0622339	-0.150336	-0.0451035
Wdr77	0.0687341	-0.0975628	0.113582	0.0121698	0.00794334	0.0143088	0.0116758	0.127133	0.00812569
Chil3	0.142412	-0.290054	0.619719	0.0296333	0.0125372	0.0306549	0.0352592	0.30061	0.00236736
Cept1	0.167595	-0.135928	0.0652066	0.020466	0.020934	0.0207819	0.0163976	0.00260447	0.0147076
Dram2	0.0615539	-0.0321826	0.00404842	0.39205	0.00112021	0.00910869	0.00310553	-0.0274562	0.00200886
Lrif1	0.0440523	-0.0514054	0.0509082	0.00288911	0.0012918	0.00528429	0.00704059	0.0188439	0.000525788
Cd53	0.395102	-0.411574	0.48966	0.051635	0.0400134	0.0511226	0.0490969	0.136949	0.0215852
Lamtor5	0.220773	-0.152079	0.040037	0.0294898	0.023794	0.0206622	0.0173022	-0.0456533	0.0163029
Rbm15	0.0548202	-0.0456803	0.0585125	0.00925299	0.0058031	0.0100244	0.00972406	0.0104294	0.00866944
Strip1	0.04656	-0.0570959	0.0347906	0.00321571	0.00266289	0.00426134	0.840413	0.0123014	-0.00276377
Ahcyl1	0.132341	-0.11104	0.0799709	0.0229159	0.0139646	0.0200855	0.0132674	0.0228799	0.014455
Csf1	0.21944	-0.220165	0.261797	0.0329923	0.0345506	0.0368749	0.0378122	0.0983759	0.0166924
Gstm5	0.049657	0.000857869	-0.0610703	0.000163951	0.00501605	0.00056868	-0.000391608	-0.0509117	0.00728739
Gstm7	-0.131519	0.167601	-0.0583351	-0.0173656	-0.0161934	-0.0161176	-0.0156927	-0.0554638	-0.011151
Gstm2	0.0753785	-0.00826892	-0.0524112	0.00208456	0.00392954	0.00711049	-1.40958e-05	-0.0794027	0.00521814
Gstm1	-0.17306	0.215551	-0.104652	-0.0257797	-0.0266923	-0.0263939	-0.024422	-0.053672	-0.0148286
Gstm4	0.0565033	-0.027272	-0.0173059	0.00498149	0.0047029	0.00484859	0.00275965	-0.0329916	0.00252134
Ampd2	0.17453	-0.158911	0.095396	0.0248203	0.0213949	0.0234549	0.0201763	0.0281096	0.0115745
Gnai3	0.312755	-0.306468	0.25037	0.0416517	0.0366948	0.0434236	0.0386066	0.0611966	0.0240911
Amigo1	-0.0017851	0.00650439	0.00298082	-0.00157256	-0.00162873	-0.00119915	-0.00157684	0.00862442	0.00697448
Cyb561d1	0.0306282	-0.0216737	0.0398901	0.00266657	0.00527967	0.0051036	0.00121129	0.0033725	0.00341966
Psma5	0.246292	-0.278743	0.151895	0.0207285	0.023706	0.0261676	0.0230613	0.151281	0.0115156
Sort1	0.107422	-0.0703285	0.0213326	0.0100646	0.0165349	0.0137032	0.00812114	-0.0351729	0.00843454
Psrc1	0.162786	-0.1241	0.00114579	0.0125499	0.0219175	0.016638	0.0123895	-0.0392484	0.0164037
Sars	0.106084	-0.123449	0.189049	0.0251779	0.0138137	0.0246156	0.0208529	0.119081	0.00887731
Tmem167b	0.102785	-0.0681121	0.0433784	0.0189081	0.0128396	0.0200399	0.0114977	-0.00793099	0.009892
Taf13	0.0946994	-0.096313	0.0633286	0.0111577	0.0105391	0.010504	0.00903608	0.0431098	0.00656656
Wdr47	0.0244838	-0.0177884	-0.00620858	0.000949521	0.00373631	0.00415756	-0.000182479	0.000891236	0.00226929
Clcc1	0.0448626	-0.0128774	-0.00816031	0.00684011	0.00652688	0.00475547	0.00275715	-0.0218025	0.00763895
Gpsm2	0.196356	-0.157223	0.0260284	0.0220421	0.0266595	0.0243853	0.0145423	-0.0415562	0.0111556
Stxbp3	0.128676	-0.105589	0.0403757	0.0138827	0.0158493	0.0187491	0.00860304	-0.00420665	0.00541642
Prpf38b	0.138826	-0.134452	0.136678	0.0234472	0.016827	0.0250407	0.0180579	0.0215404	0.00950788
Fam102b	0.185155	-0.13588	0.0308571	0.0233003	0.0255901	0.0201732	0.0171202	-0.0389462	0.016844
Slc25a24	0.169664	-0.166125	0.145655	0.0225116	0.0251795	0.0286317	0.0256997	0.0421482	0.0139757
Vav3	0.121647	-0.106875	0.0876071	0.0181668	0.0189707	0.0182765	0.0113496	-0.0143026	0.0136957
Prmt6	0.0569398	-0.0545573	0.0569626	0.0106489	0.0126244	0.00744772	0.0063799	0.0348624	0.00699756
Amy1	-0.020403	0.0123501	-0.0196284	-0.00408327	-0.00950034	-0.00588795	0.00019901	-0.000378774	-0.00468468
Rnpc3	0.0719122	-0.0602298	0.0537146	0.012287	0.011238	0.00991897	0.00957311	0.0059515	0.00193748
Col11a1	0.3951	-0.296879	-0.000294026	0.0485337	0.047319	0.0525857	0.0286123	-0.0967192	0.0318438
S1pr1	0.0496366	-0.0646669	0.096975	0.0102717	0.0063171	0.0143265	0.00877091	0.079714	0.00326636
A930005H10Rik	0.032624	-0.0190758	-0.0232314	-0.00179344	0.00255011	6.3501e-05	-0.00248113	-0.014181	0.00419392
Dph5	0.0365264	-0.0896987	0.118997	0.00260489	0.00059757	0.00304098	0.0122741	0.145015	-0.00264547
Slc30a7	0.204419	-0.168511	0.0712327	0.0249373	0.0259803	0.03062	0.0169884	0.00177588	0.0168306
Extl2	0.0521332	-0.0313818	-0.00139243	0.0076712	0.00620991	0.00658633	0.00464013	-0.016728	0.00399577
Vcam1	0.356628	-0.283579	0.0653062	0.0434071	0.044222	0.0451603	0.0303503	-0.0219131	0.033714
Cdc14a	0.0513931	-0.0329867	0.00522445	0.00266524	0.0118834	0.0037051	0.0047489	-0.012413	0.00272621
Rtca	0.0958608	-0.0722696	0.0385209	0.00913216	0.00996821	0.0117986	0.00987442	0.00487258	0.00958666
Dbt	-0.116435	0.110328	-0.0320218	-0.0163477	-0.0193022	-0.0167147	-0.0137205	-0.0193214	-0.0133375
Lrrc39	-0.153205	0.159335	-0.0991824	-0.0295963	-0.0244527	-0.0307758	-0.0218818	-0.0471429	-0.0161936
Trmt13	0.05242	-0.0485999	0.0330162	0.00244303	0.0107081	0.0110357	0.00371066	0.00672458	0.00544048
Mfsd14a	0.0484234	-0.0666454	0.0562518	0.00425106	0.00428424	0.00395812	0.877533	0.0301715	0.000935042
Slc35a3	0.089011	-0.0818768	0.056074	0.010359	0.0106103	0.0195308	0.0174965	0.0262644	0.00916928
Agl	-0.142552	0.181798	-0.0616841	-0.0135947	-0.0254953	-0.0168091	-0.0170736	-0.0720658	-0.00723607
Frrs1	0.134689	-0.128068	0.144109	0.0289106	0.0131494	0.0222162	0.0221985	0.0218592	0.0112476
Palmd	-0.0569768	0.0490318	-0.0310226	-0.0141362	-0.00849748	-0.0133713	-0.0108332	0.0107058	-0.00506729
Snx7	0.240362	-0.199819	0.0442233	0.0234322	0.0315547	0.0308146	0.0222733	-0.00265461	0.0145586
Dpyd	-0.0292801	0.036735	-0.01895	-0.00523313	-0.00420244	-0.00300851	-0.00420371	-0.0260347	-0.00199063
Ptbp2	0.012822	-0.0242887	0.0479654	0.00578097	0.00208791	0.00738665	0.0043593	0.0518811	-0.00176414
Alg14	0.146482	-0.1058	0.0226055	0.0133398	0.0219097	0.0227879	0.0117862	-0.017617	0.0102893
Cnn3	0.44485	-0.349135	0.0952862	0.0496395	0.0601715	0.0717167	0.0455323	-0.0418195	0.0335163
F3	-0.00144053	0.0102367	0.0188616	0.00198761	-0.000623279	0.0014841	0.0054761	0.00996745	0.00350977
[truncated: 9,339 more rows]
