# Supplementary material for: Spatiotemporal transcriptome analysis reveals critical roles for mechano-sensing genes at the border zone in remodeling after myocardial infarction
Source: Nat Cardiovasc Res. 2022 Nov 17;1(11):1072–83. doi: 10.1038/s44161-022-00140-7 (PMC11358009; doi:10.1038/s44161-022-00140-7)
Supplement: Supplementary file 6 — Gene lists of each gene module from WGCNA of spatial transcriptome. [file 44161_2022_140_MOESM6_ESM.xlsx]

## Sheet: Source Data Fig.3c
Gene lists of each gene module from WGCNA of spatial transcriptome.
M1	M2	M3	M4	M5	M6	M7	M8	M9	M10	M11	M12
Eef1a1	Mb	Flnc	Slc22a17	Ltbp4	Trpv2	Grap	Bcdin3d	Fzd8	mt-Atp6	Srgn	Igtp
Tmsb10	Myl3	Hspb1	Usp53	Fbln1	Cfap36	2810403D21Rik	Slc27a3	Prpsap2	mt-Nd4	S100a8	H2-K1
Sparc	Cox6a2	Csrp3	Mlkl	Pi16	Cenpt	Zfp407	Fchsd2	Slc35c1	mt-Co3	S100a9	Iigp1
Tmsb4x	Cox4i1	Cryab	Casc3	Lamb2	Dhcr7	Slc7a6os	Fam126b	Mis18a	mt-Co2	Arg1	Gbp6
Lgals1	Slc25a4	Ankrd1	Nt5dc1	Hspg2	Cenpw	Trp53rkb	5031425E22Rik	1810024B03Rik	mt-Co1	Ccl6	Gm4841
Bgn	Myh6	Fhl1	Grk3	Cfh	Lipt2	Pdgfc	Colq	Cbr3	mt-Cytb	Mt2	F830016B08Rik
Fn1	Fabp3	Nmrk2	Dolpp1	Myh7	Apoc2	Usp42	Cyp2j6	Cdnf	mt-Nd2	AA467197	Stat1
Myl6	Tnni3	Xirp2	Cyp26b1	Htra3	Arl16	Dbr1	Arhgap21	Pctp	mt-Nd1	Hspb1	AW112010
C1qb	Atp5b	Synpo2l	Nme7	Prelp	Pold3	Zfp646	Nrf1	5033428I22Rik	mt-Nd3	Mmp9	Irgm2
Col1a2	Uqcrq	Hspb7	AI987944	Mybpc3	Abcg1	Cdk5rap2	Kbtbd4	Bin2	mt-Nd5	Ccl9	Psmb10
Apoe	Atp5a1	Mt2	Zbtb4	Pkd1	Zfp931	Zfp944	Scyl3	Nol8	mt-Nd4l	Cxcl5	H2-Q7
Fau	Uqcr11	Uck2	Atg14	Gsn	Ssx2ip	Zc3h8	Unk	Rbm25	mt-Atp8	Ier3	Psmb8
S100a6	Pln	Enah	Kctd6	Nppa	Alg11	Fam185a	Mars2	Coa5	Atp5g1	Il1rn	Irgm1
Rps20	Ndufa4	Klhl41	Xrcc5	Cygb	Zbtb41	Vrk1	Hdac10	Akt3	Ndufb1-ps	Hspa5	Tap1
Rps12	Tpm1	Nrap	Sufu	Mmp2	Ripk1	Nol9	Rbm45	Casp7	Cox7c	Tubb6	Psme1
Rps8	Myl2	Xirp1	Rasl12	Col6a2	Qsox2	Gnl1	Ints5	Gba2	Myoz2	Actb	Cxcl9
Igfbp7	Atp5j2	1110002E22Rik	Cep89	Pam	Casp8	Med24	Gse1	Zdhhc17	Chchd10	Plaur	H2-Ab1
Rplp1	Atp2a2	Nppb	Ehmt1	Eln	Rragc	Rab10os	Gm13054	Taf4	Ndufa1	Ccl2	Ccl5
Col3a1	Cox8b	Ier3	Sema4c	Ltbp3	Bmp2k	Plcd3	Ebpl	Ebag9	Ndufab1	Serpine1	B2m
Fstl1	Idh2	Ehd4	Vamp7	Igfbp6	Ube2q2	Plxna4	Fnbp1l	Zfc3h1	Cox7a1	Hspa1a	Cd74
S100a11	Tnnt2	Tgm2	B3galnt2	Egfl7	Syt11	Amigo1	Tfip11	Themis2	Atp5h	Il1b	Gbp2
Rpl39	Cox6c	Rras2	Col4a4	Lum	Exoc8	AI662270	Nbeal2	Nkap	Mpc2	Pgf	H2-Eb1
Col5a1	Ldhb	Rtn4	Cmtm8	Ddx5	Exosc8	Atg16l2	Pten	Usp38	Slc25a4	Hspa8
Rpl13a	Mdh1	Des	Scly	Ecm1	Paqr7	Osgin1	Eepd1	AI987944	Uqcrb	Timp1
Rps16	Atp5e	Tnfrsf12a	Naf1	Comp	Hscb	Slc35a3	Rapgef6	Atic	Mrpl42
Col1a1	Ndufs6	Lmcd1	Dock4	Col4a1	Crem	Zfp317	Rab11fip5	Trps1	Aco2
Serpinh1	Cox7a1	Hbegf	Pi15	Mtch1	Dcun1d1	Top2a	Tmem181a	Ears2	Etfa
C1qa	Cox5b	Slc38a2	Podn	Ckb	Cks2	Rhno1	Uqcc2	Smarcal1
Rpl34	Ckmt2	Pdlim5	Gss	Pmp22	Sdf2l1	Gm49980	Slc39a6
Gpx1	Cox5a	Neat1	Sumo3	Serping1	Mtss1	Evi5l	Rbm8a
Fbln2	Uqcrc1	Rcan1	Inpp4a	Mgp	Oxsr1	Tstd2	Gnptg
Vim	Ndufa5	Sorbs2	Prcc	Col15a1	Paxbp1	Uimc1	Zbp1
Rpl13	Uqcr10	Actc1	Mmp19	Cpe	Nit2	Atg7	Rai1
Actg1	Uqcrfs1	Serpine1	Dxo	Cavin1	Wapl	Rap2b	Cdk18
Rps19	Atp5o	Hspa8	Pip4p2	Ace	Slc20a1	Ccnt1	Rnf20
Cd63	Atp5k	Ankrd2	Stoml1	Adamtsl2	Spg21	Pqlc2	Polr3k
Rps21	Ndufv3	Mt1	Arl5b	Mfap5	Ppp2r5d	Aldh1b1	Mpdu1
C1qc	Crip2	Itga7	Zfyve27	Loxl1	Abcc5	Sc5d	Col8a2
Rpl11	Atp5l	Actn2	Gnl3l	Klf2	Stx2	Cnp
Col5a2	Atp5d	Eef2	Alg10b	Sptbn1	Ankrd46	Pola2
Rps23	Ech1	Pfkp	Nfatc1	Crispld2	Fah	Med19
Tyrobp	Tcap	Ldha	Upf2	Col4a2	Tmem106a	Ggta1
Ppia	Chchd10	Cfl2	Nudt5	Sparcl1	Gba	Tmem131l
Rps15a	Fhl2	Ankrd23	Slc16a2	Bmp1	Clns1a	Frg1
Csrp2	Hadhb	Clic5	Cpeb1	Ptgis	Lyn	Mgl2
Rpl17	Ndufa13	Pkm	Camsap2	Mfap4	Atg101	Apobec3
Ppib	Ndufs2	Pakap.1	Ppp4r3a	Cd81	Pcolce2	Fbxo33
Rps4x	Cox7b	Bcr	Eif4a3	Ccdc80	Mob1a	Dock9
Rpl12	Ndufb9	Hspb6	Alg14	Ctnnb1	Piezo1	Hcfc2
Rpl18a	Ndufc1	Ube2d3	Bcat2	Bgn	Tial1
Rpl32	Hadha	Lcn2	Phf2	C1qtnf6	Snhg3
Rps10	Cyc1	Map3k20	Ankrd13c	Serf2	Hars
Rps7	Ogdh	Tspan9	Hdac4	Timp3	Gga2
Ctsd	Atp5mpl	Atf4	Nob1	Gpx3	Hmbs
Id3	Map1lc3a	Hspb2	Supt20	Nbl1	Atf1
Rps9	Mdh2	Prg4	Zfp638	Emp1	Noc2l
Rack1	Ndufv1	Tubb4b	Fam8a1	Igfbp4
Lyz2	Ndufs7	Spcs3	Kat7	Cd34
Timp2	Etfb	Srgn	Kiz	Dpysl2
Rplp0	Acadvl	Pgk1	Tep1	Fbn1
Rps3	Atp5j	Tubb6	Klhl40	Itgb5
Rpl27a	Ndufb8	Clic4	Brix1	Mcrip1
Rpsa	Eno3	Slc2a1	Tmem263	Pcolce
Rpl41	Tnnc1	Egln3	Peak1	Cilp
Rpl15	Ckm	Hspa5	Med13
Sh3bgrl3	Ndufa2	Tnnc1	Wasl
Fbn1	Lpl	Msn	Pck2
Npc2	Cox7a2	Eif4a1	Ireb2
Ctsb	Acaa2	Txnrd1	Nr2f2
Rpl35a	Actn2	Itga5	Nqo2
Ctsz	Sdhb	Hsp90aa1	Rc3h2
Rpl28	Slc25a3	Tpm1	Ccnk
Rpl37a	Ndufb2	Pkp2	Slc43a2
Rps27a	Ndufa11	Tuba1c	Clk4
Rps24	Pgam2	Lrg1	Rcbtb2
Rps26	Atp5c1	Usp28
Grn	Ndufb5	Rrad
Postn	Atp5md	Atp1b1
Arpc1b	Atp5f1	Tnnt2
Rpl23	Got2	Ctps
Rps3a1	Ndufb11	Aldoa
Serpinf1	Sdha	Gpi1
Rpl19	Ldb3	Anxa7
Cfl1	Atp5h	Ero1l
Tpt1	Ndufb10	Rrp12
Fcer1g	Pdhb	Aldh1a2
Dynll1	Pfkm	Nme1
Ftl1	Obscn	Myl12a
Lgmn	Atp5g3	Atxn10
Rpl6	Ndufa12	Hsp90ab1
Rbp1	Idh3b	Cct5
Loxl1	S100a1	Hk1
Lrp1	Coq8a	Timp1
Rps27	Aldoa	Cct8
Emilin1	Oxct1	Ccl6
Rps14	Ndufa6	S100a8
Lox	Sod2	Serbp1
Rpl30	Asb2
Rpl37	Cycs
Rpl29	Ndufa3
Rpl10a	Ndrg2
Crip1	Atp5g1
Rps11	Aco2
Ubb	Ivns1abp
Rpl18	Pygm
Pcolce	Ndufb7
Rcn3	Uqcrh
Rpl10	Echs1
Rpl9	Pdha1
Rpl36a	Phyh
Sec61b	Mybpc3
Mfap4	Gatd3a
Cthrc1	Ndufa10
Ltbp2	Pde4dip
Ms4a7	Ndufs3
Mpeg1	Acadl
Cyba	Actc1
Anxa2	Micos10
Hexa	Idh3g
Rpl38	Myom2
Col14a1	Cox6b1
Col8a1	Ndufs1
P4hb	Bckdha
Rpl3	Acsl1
Aebp1	Ndufab1
Itm2b	Cs
Rpl7	Crat
Rpl14	Pink1
Trem2	Got1
Rps18	Casq2
Emp3	Cd36
Rps28	Nipsnap2
Dap	Uqcrc2
Serf2	Acot13
Akr1a1	Ndufa9
Ccn2	Mpc2
Ifitm3	Sucla2
Sdc3	Ttn
Gm10076	Slc25a11
H2-D1	Vegfb
Ptma	Hspb6
Rpl22	Chchd2
Ctss	Cox7c
Rpl21	Ndufv2
Tspo	Tmem38a
Rpl7a	Fitm1
Psap	Pnpla2
Tagln2	Ndufs5
Loxl3	Doc2g
Rps5	Acadm
Fndc1	Dgat2
Rpl26	Ndufb6
Txndc5	Cpt1b
Emp1	Myom1
Rpl4	Bola3
Cst3	Uqcrb
Cxcl16	Suclg1
Efemp2	Coq9
Adamts2	Eef1a2
Thbs2	Fh1
Ifitm2	Mrpl12
Sfrp1	Hadh
Tagln	Decr1
Rplp2	Pygb
Col6a1	Mgst3
Pfn1	Slc2a4
Cstb	Macrod1
Mxra8	Coq10a
Actb	Hspa9
B2m	Dmpk
Pabpc1	Srl
Rpl8	Smyd1
Tmed3	Hrc
Ptms	Acss1
Rps6	Acads
Ccdc80	Dsp
Anxa1	Mfn2
Snhg18	Csrp3
Gabarap	Pdk2
Prelid1	Hopx
Ccn5	Adprhl1
Flna	Cisd1
Ppic	Mpc1
Laptm5	Tuba4a
Cnn2	Fbxl22
Eef1b2	Immt
Ost4	Kcnk3
Rpl31	Cpt2
Col16a1	Tufm
Vkorc1	Ndufs4
App	Ndufs8
Rpl23a	Ivd
Lsp1	Fxyd1
Lgals3bp	Gm44386
Thbs1	Mlf1
Tgfb3	Eci1
Cd300c2	Coro6
Rpl27	Itgb1bp2
Cd52	Gm15543
Rps29	Higd1a
Dcn	Tecr
Marcks	Ak1
Tpm4	Fmc1
Anxa5	Tle5
Sfrp2	Idh3a
Lum	Cox14
Fbln5	Ghitm
Rpl5	Mcrip2
Fkbp10	Ank1
Itgb5	Dlst
Srpx2	Acat1
P3h3	Rpl3l
Bst2	Vdac1
Hexb	Jph2
Ucp2	Atp1a1
Arf4	Dlat
Pmepa1	Ndufa7
Wfdc17	Fyco1
Tuba1a	Plin5
Aspn	Ryr2
Mgp	Apbb1
Lamp1	Ndufa8
Col4a1	Coq7
Sod3	Ss18l2
Ifi27l2a	Lrrc10
Rpl35	Txlnb
Fcrls	Slc4a3
Rps15	Hint2
Selenof	Ablim1
Ecm1	Pxmp2
Ctsh	Kcnip2
Gas5	Etfa
Tubb5	Aqp1
Bmp1	Mfn1
Ssr4	Trim54
Ddah1	Ndufa1
Ly6e	Ndufb4
Fcgr3	Art1
S100a10	Hspb7
Unc93b1	Sgcg
Ifi30	Mrpl42
Tmem176b	Micos13
Ctsa	Myzap
Lst1	Fkbp3
Selenop	Fndc5
Mfap5	Ptp4a3
Rpl24	Asb11
Loxl2	Popdc2
Pld3	Fitm2
Itm2c	Ephx2
Calr	Mtfp1
Cebpd	Mrps23
Atox1	Lmo7
Sirpa	Neat1
Gusb	Etfdh
Igf1	Fhod3
Acta2	mt-Co3
Ctsl	Dld
Cavin3	Tmod1
Clic1	Smpx
C1qtnf6	Trim63
Cd68	Tuba8
Mmp23	Fam174b
P4ha3	Tesc
Ptn	Dnajc15
Rps13	Cish
Kdelr3	mt-Cytb
2410006H16Rik	Acox1
Actn1	Hjv
Csf1r	Prxl2b
Shisa5	Fem1a
Sec61g	Uba52
Rps2	Bcam
Lgals3	Atp1a2
Ogn	Ttll1
Ly86	Rcan2
Olfml3	Ccng1
Mdk	Prdx5
Pdia6	Rilpl1
Atp6v0e	Apoo
Sdcbp	Perm1
Cdc42	Ppp1r14c
Col6a2	Gpc1
Serpine2	Gmpr
C3ar1	Nudt8
Gnai2	Atcayos
Crtap	Ndrg4
Rgs10	Ogdhl
Ssr2	Hspb8
Mrc2	Pgm1
H3f3b	Ppif
Fxyd5	Gsn
Clec11a	Mrpl51
Itgb1	Apobec2
Tpm3	Ube2b
Serping1	Cluh
Myl12b
Adgre1
Cd72
Mmp2
Igfbp4
Gnas
Col6a3
Maged2
Calm1
Angptl4
Kdelr2
Ctsc
Cnn3
Plin2
Gpx7
Dpt
Efhd2
Fxyd6
Erp29
Ckap4
Col4a2
Clta
Rnase4
H2afz
Selenom
Snrpg
Litaf
Pdgfrl
Spi1
Gas6
Csrp1
Fabp5
H3f3a
Pltp
Plod3
Eva1b
Pxdn
Prdx4
Ptpn18
Ltbp3
Marcksl1
Fkbp9
Glipr1
Mmp14
Mfap2
Tceal9
Fmod
Maged1
Rrbp1
Ctsk
Sat1
Arpc5
Islr
H2-Aa
Cotl1
H2-T23
Gnb2
Rcn1
Nid1
Calm2
Trf
Lipa
Arpc2
Frzb
Ccn4
Pdlim2
Selenow
Mxra7
Sdc1
Rpl22l1
S100a4
Lcp1
Alox5ap
Chpf
Ecrg4
Serp1
Phlda3
P3h1
Rflnb
Tmem176a
Col18a1
Rps25
Ccn1
H2-Eb1
Mtch1
Cd74
Ddost
Gpx3
Gltp
Txn1
Lgals9
Stab1
Pla2g7
Praf2
Atp6v0c
Npdc1
Ppp1r18
Cemip
Colgalt1
Sec61a1
Cxcl12
Pdia3
Capg
Prdx1
Pnp
Zyx
Calu
Iqgap1
Ms4a6d
Mfge8
Rpn2
Cd9
H2-Ab1
Man2b1
Tpm2
Tnc
Lamp2
Nedd4
Npm1
Ccl8
Kif26b
Limd2
Olfml2b
Lhfpl2
Ergic3
Myl9
Tmed9
Plac8
Itgbl1
Aprt
Cyb5r3
Fth1
Lhfp
Sh3bgrl
Cnpy2
Gpnmb
Ostc
Gnb1
Rac1
Clec12a
Basp1
Arpc4
Nupr1
Cybb
Nucb1
Tmem119
Fcgr4
Gask1b
Actr3
Rps27l
Timp1
Cdk4
Arhgdia
Oaf
Pld4
Serpinb6a
Selplg
Itga11
Cd53
Tuba1b
Enpp1
Crlf1
Eef1g
Tmem50a
Fcgr2b
Anpep
Aif1
Pls3
Scpep1
Morf4l2
Fcgr1
Pea15a
Ms4a6c
Pirb
Comp
Eif3f
Surf4
Tgfbi
Lrrc17
Arpc3
Stt3a
Cald1
Rnh1
Tmem167
Rab31
Col11a1
Ap3s1
Myh9
Ptgis
Dpysl3
Glmp
Krtcap2
Rps17
Cd48
Tspan6
Tmem106a
Rhoc
Tnfrsf1a
Eef2
Fam129b
Anxa3
Runx1
Arhgdib
Col12a1
Col15a1
Ywhaq
Rpl36
Gadd45b
Gdi2
Pf4
Ddb1
Dok1
Serf1
Metrnl
Hmgn1
Ilk
Picalm
Actn4
Sri
Pdia5
Btf3
Irf7
Gpx8
Sdf4
Cmtm7
Fat1
Pdgfrb
Adam9
Vat1
Snai1
Rpl36al
Bcl2a1b
Serinc3
Cd302
Msn
Tgfbr2
Arap1
Pgam1
Tns3
Cmtm3
Sh3gl1
Mydgf
Antxr1
Lamb1
Plp2
Hsp90b1
Itm2a
Kdelr1
Lamc1
Tm4sf1
Plod2
Cttn
Nckap1l
Tma7
Eif5a
Slc38a10
Cox6a1
Unc5b
Ywhab
Fkbp11
Tmem45a
Pik3ap1
Spp1
Gns
Rhog
Tapbp
Junb
P2rx4
Gxylt2
Rap1b
Fuca1
Fgfr1
Rbm3
Prcp
Fkbp7
Eno1
Tnfaip8l2
Nek6
Acp5
Tgfb1i1
Dad1
Scarf2
Ostf1
Serpina3n
Isg15
Arl6ip1
Ms4a6b
Copz2
Evi2a
Leprot
Lmna
Esyt1
H13
Vasn
Fam114a1
H2-T22
Selenon
Tubb2a
Sh3pxd2b
Dbn1
Cpxm1
Tnfrsf1b
Axl
Tram1
Ywhah
Fibin
Cercam
Nsa2
Rpn1
Zfp36l2
Ube2l6
Plxdc2
Ddah2
Hspg2
H2-K1
Srpx
Ppp1r14b
H19
Cndp2
Fzd2
Ptbp1
Pofut2
1110038B12Rik
Gm47283
Itgb2
Eln
Fscn1
Cyth4
Sulf2
Cd300a
Fgfrl1
Hnrnpk
2310022B05Rik
Dkk3
Cebpa
C5ar1
Atp6v1a
Sgpl1
Otulinl
Nrep
Ext1
Cd248
Gm2a
Tceal8
Cd276
Pfdn5
Gpsm3
Ndufa4l2
Cd14
Rac2
Nucb2
Mtpn
Tmem59
Cilp
Lasp1
Adam12
Ggh
Nnmt
Lama4
Coro1a
Tm9sf3
Abca1
Asah1
Tmed2
Tmed10
Adam8
Ifi204
Bola2
Mfsd1
Myo1f
Svbp
Rtp4
Edem1
Tmbim6
Capza1
Rnf213
Ssr3
Ctdsp2
Psmd8
Timp3
Ypel3
44450
Tcirg1
Myadm
AI506816
Abhd12
Ckb
Dact3
Bax
Zfas1
Capn2
Pold4
Myof
Zfp36l1
9530068E07Rik
C1qtnf3
Arsi
Oasl2
Cap1
Brk1
Wls
M6pr
Kcnj15
Ifi27
Trim47
Akr1b8
Snx5
Ap2m1
Rhoa
Tpd52
Cd84
Os9
Crlf2
H2afj
Eif4a1
Cox8a
Cyp1b1
Vcam1
Ssc5d
Necap2
Parva
Slc11a1
Ube2c
Psmb8
Epb41l2
Elob
Tax1bp3
Matn2
Plvap
Fermt3
Ftl1-ps1
Txndc17
Rab5c
Elovl1
Fkbp1a
Prss23
Plscr3
Mrpl52
B4galt5
Synpo
Adamts12
Vgll3
Glb1
Rras
Rab3il1
Pcbp2
Arhgef25
Hnrnpab
Plxnb2
Tkt
Slc37a2
Heg1
F2r
Ttyh3
Dnaja1
Laptm4a
Mif
Hspa8
Mob1a
Apobec1
Id2
Ap2s1
Glipr2
Copg1
Creb3l1
Socs3
Cd300ld
Gng10
Ier5l
Arrb2
Mafb
Capzb
Mapk3
Col8a2
Ap1s1
Il4ra
Tbrg1
Cd47
Thy1
Ganab
Dhrs3
Prelp
Thbs3
Lxn
Snhg8
Abracl
Tln1
Gng5
Chpf2
Clec4a3
Cfp
Actr2
Cdc42se1
Adam15
Tyms
Arl1
Rtn4
Lair1
Vamp8
Meox1
Anxa4
Tspan4
Ppp4c
S100a13
Gngt2
Sf3b5
P2ry6
Ptprs
Ski
Nap1l1
Coro1c
Angptl2
Slamf9
Tnfsf13
Rab34
Scx
Cd81
Lrrc59
Dstn
Mxd4
Hvcn1
Atp6v1f
Eif3k
Isg20
Sec24d
Myo7a
Soat1
Vasp
Creb3l2
Rab7b
Snrpf
Cebpb
Adamtsl3
Mest
Slfn2
Phf11b
Btg1
Prr13
Man2a1
Sec13
Blvrb
Cdh11
Vsir
Itpripl2
AI413582
Kctd12
44447
Prkcd
Vmp1
Sertad4
Hnrnpa1
Ywhaz
Clec4a2
Arf1
Tmem123
Cltc
Slc15a3
Eng
Xaf1
Tor3a
Tmem165
Pycard
Gpr137b
Snx1
Ptpn1
Mdfic
Cdk1
AC149090.1
Sec11a
Bmper
Ptgfrn
Hmgb2
Rab8b
Sem1
Myh10
Bex3
Adcy7
Dpm3
Lilrb4a
Cers2
Adamtsl2
Bin1
Gnai3
Ssr1
Hck
Pla2g15
Scn1b
Lpcat2
Eif4b
Spcs1
C1s1
Eif3h
Nrros
Snx3
Dclk1
Igsf8
Cd200
Ifi207
Ltbp4
Tmem219
Psmb1
Atp13a2
Kcne4
Ptpn6
Rnasek
Clec4a1
Csk
Aoc3
Prex1
Vcan
Ccl12
Nt5c
Golga7
Gpr153
Atp6v0b
Lman2
Ada
Rnf130
Tmem86a
Ube2s
Cx3cl1
Ppt1
Thbs4
Sdc2
Pik3r5
Gng2
Sox9
Pigs
Mprip
Adamts10
Psenen
Acvrl1
Sulf1
Hmgb1
Mpp1
Dab2
Arsa
Pmp22
Sec31a
Ahnak2
Hnrnpa3
Anp32b
Oaz1
Il11ra1
Arhgap45
Psme2
Naalad2
Xbp1
Tor2a
Fam89b
Txnip
Rnpep
Itgav
Brd2
Sar1a
AB124611
Hnrnpf
Phf11d
Tmem43
Kirrel
S1pr2
Cks1b
Selenoh
Farp1
Clptm1l
Uap1l1
Hacd4
Rab1a
Fndc3b
Arhgef40
Il10ra
Pitpna
Mcam
Mlec
Yipf5
Ncf2
Cd109
Tnfsf12
Stmn1
Hif1a
Jdp2
Cygb
Cd34
Atp6v0d1
Nme1
Ppfibp1
Tmem37
Rab8a
Taldo1
Clec4d
Camk1
Slc39a1
Piezo1
Gpm6b
Eif4e2
Vegfd
Irf8
Lat2
Ift20
Bicc1
Serpinb1a
Smo
Bcl7c
Guca1a
Irf5
4931406P16Rik
Kctd10
Snx7
Mndal
Nisch
Ccnd3
Eid1
Cdc42ep5
Medag
Mgat1
Gba
Fmnl3
44448
Inpp5d
Mcfd2
Ahnak
Filip1l
P3h4
Samhd1
Atp6ap2
S100a16
Chst12
Fzd1
Il3ra
Vav1
Cib1
Scarb2
Snx18
Bscl2
Ccr5
Mfsd10
Ptprc
Glis2
Cmpk1
Sbno2
Tcn2
Susd3
Agrn
Ace
Plek
Tmem179b
Polr1d
Ctnnb1
Plod1
Znfx1
B3gnt9
Nxn
C1qtnf2
Mpzl1
P4ha1
Qsox1
Sptssa
Trmt112
Cfh
Plekho1
Nptn
Adcy3
Chd4
Ccdc12
Pdlim7
C3
Pgd
Galnt16
Ptgr1
Scara3
Dse
Arsb
Calm3
Tm7sf3
Tm2d2
Tmem9
Abi3bp
Mrc1
Ube2i
Nkd2
Pqlc3
Smim1
Mcrip1
Ifi211
Rhou
Sdf2
Slc39a7
Mgat2
Mrtfa
Hcls1
Rsrp1
Rasl11b
Taf10
Dnajc10
Naca
Rab4b
Ninj1
Clip3
Hmox1
Lrpap1
Srm
Ifnar2
Chsy1
Renbp
Tmem173
Gng12
Naglu
Selenok
Mcl1
Slc35b2
Lix1l
Arhgap1
Cacnb3
Tgfbr1
Cd93
Tbca
Ncf1
Grina
Nedd9
Spg21
Ifi47
Tlr2
Aldh18a1
Meg3
Sptlc2
Galnt2
Dpy19l1
Adarb1
Lrp10
Zbp1
Myl12a
Ranbp1
Ifit3
Tspan31
Tmem189
Ptp4a2
Copa
Abi1
Clec4n
Bcap31
Copb2
Gm15867
Bad
Serpine1
Nans
Wwp2
Sprr1a
H1f0
Sumo2
Atp1b3
Ssbp4
Itsn1
Phc2
Nono
Il1r1
Creg1
Slc39a13
Morf4l1
Rnf19b
Wdr1
Kctd11
Twist1
Tmem234
Elk3
Fkbp2
Dnm3os
Dpm2
Fcgrt
Myo1c
Blnk
Tgif1
Bcl3
Lrrk1
Rab32
Cybc1
Marveld1
Ewsr1
Adgra2
Stk17b
Tpp1
Set
Cyfip1
Arcn1
Pamr1
Fkbp8
Ptbp3
Adam10
Phldb2
Vcl
Cfb
Ehd2
Clec2d
Cggbp1
Gucy1a1
Lilr4b
Ccna2
Ran
Rab29
Slc3a2
Specc1
Tspan17
Gas1
Jund
Nbl1
Maf
Maz
Rps27rt
Carhsp1
Il33
Eif3e
Nedd8
Lmo4
Dpp7
Cxcr4
Cyb5a
Hsp90ab1
Nt5dc2
Rasa4
Phgdh
Fut11
Sec22b
Abhd17a
Zeb2
Snrpe
Ikbip
Fes
Itprid2
Neo1
Lyn
Mcm6
Myo1d
Galnt10
1700017B05Rik
Tm9sf1
Olfm1
Pkd2
Pdlim3
Bzw1
Selenos
Ryk
B4galt1
Lima1
Gng11
Tmem184b
Stat1
Pclaf
Cd37
Aida
Rsu1
Numbl
Ncstn
Hnrnpa0
Ptpra
Pkd1
Slc1a5
Igf2r
Bok
Acsl5
Tmem208
Sft2d1
Mbtps1
Tm6sf1
Ubl5
Abcg1
Endod1
Prrc1
Cd44
Copb1
Leprotl1
Ppp1ca
Stat2
Atxn2l
Birc5
Ncf4
Rexo2
Pstpip1
Gsdmd
Dpysl2
Tuba1c
Psma5
Nlgn2
B4galt2
Trafd1
Tubb6
Nfkb1
Rin2
Sptan1
Psmb9
Rtraf
Gmfg
Armcx3
Sp100
Clmp
Il6st
C4b
Rnf26
Snx20
Hsbp1
Myd88
Entpd2
Slc44a2
Ugdh
Pcbp1
Usp18
Prkcsh
Rnf181
Arhgap30
Lamtor1
Srsf9
Wtip
Pgrmc1
5031439G07Rik
Myo5a
Cpt1a
Ddx58
C1ra
Bet1l
Rhbdf1
Ap2a2
Lrrc25
Cope
Flnb
H2-DMa
Skap2
Armcx2
Cyth3
Slc29a1
Slc1a4
Uchl1
Ly6a
Ltbr
Irgm1
Sigmar1
Ufm1
Arl8a
Scd2
Map1b
Ykt6
Arhgef1
Dync1h1
Egfr
Tor1aip2
Lman1
Epsti1
Svep1
Stard3nl
Gosr2
Cnih1
Myo9b
Stx4a
44446
Rgs19
Tmem263
Fam20a
Rasa3
Ext2
Igsf10
Cnpy3
Map4k4
Twf1
Raly
Tex264
Dnase2a
Golim4
Cd83
Slfn5
Supt4a
Dynlrb1
Sp140
Capza2
Plekho2
Sipa1l1
Ptprf
G6pdx
Lpp
Cfdp1
Cttnbp2nl
Rilpl2
Atp8b2
Nfix
Plekhg2
Uggt1
Odc1
Susd2
Ier3ip1
Yipf3
Mlf2
Neurl3
Rcc2
Cdk9
Srpr
Mfsd12
H2afx
Pros1
Ccnb2
Cdca3
Plbd2
Pdcd6ip
Dhx58
Edem2
Fam49b
Fam168b
Fkbp14
Irf9
Entpd1
Tomm6
Tspan14
Hdac1
Rcbtb2
Tcf25
BC028528
Derl1
Ifngr1
Fbln1
Eif1a
Esd
Ecscr
Nadk
Tmem98
Capns1
Rap1gds1
Swi5
Commd7
Ptk2b
Ass1
Ccdc102a
Iah1
Ccdc6
Gadd45g
Nfic
Dbnl
1810058I24Rik
Ube2l3
Cdr2l
Plxna1
Cebpg
Pxn
Wasf2
Shc1
Dnase1l1
Myo1e
Add1
Prc1
Rab13
Pcna
BC005537
Fyb
Retreg2
Ddx17
Ccl9
Cbfb
Mapre1
Ctla2b
B4galnt1
Trim28
Tlr13
Sh3pxd2a
Rbx1
Parp12
Rarres2
H2-DMb1
Wipf1
Lpxn
Mvp
Ncam1
Slc48a1
Tcf21
Hnrnpu
Scamp2
Tbc1d2b
Cgref1
Slc29a3
Plpp5
Csf2ra
Dact1
Pid1
Rai14
Sphk1
Hnrnpa2b1
H2-M3
Oas1a
Smarcb1
Rap2b
Chst14
Rer1
1810037I17Rik
Ifi44
Clstn1
Man1c1
Eif3i
Tap1
Gmppb
Commd4
Notch3
Bnip3l
Rtn3
Hs2st1
Mrfap1
Rhoj
Sec62
Aup1
Emb
Tle3
Unc50
Tubb2b
Tpx2
Slc7a2
Fam3c
Sub1
Col4a5
Slc50a1
Llph
Hdlbp
Mea1
Ube2z
Nras
Htra2
Rab5if
Spry1
Csnk1g2
Tbxas1
Panx1
Sidt2
Tpst1
Tmem140
Reep3
Fap
Wdfy4
Hmgn3
Atl3
Ccnb1
Spcs2
Ctnnd1
Mical1
Cnot6
Apoc2
Snrpc
Trim30a
Nav1
Ssu72
Rps6ka1
Gna13
Manf
Ndel1
Sfpq
Ncor2
Htra1
Pdia4
Fam20c
Zfp469
Pip4k2a
Smap1
Mvb12a
Tubb3
Plat
Slc44a1
Snrpb
Trp53i13
H6pd
Cks2
Sdc4
Homer3
Copz1
Ehmt2
Tlr7
Ephx1
Rassf5
Pip4p1
Ccm2
Lamtor2
Npc1
Adar
Plxnd1
Xylt2
Dock2
Slc35a2
