# Supplementary material for: Spatiotemporal transcriptome analysis reveals critical roles for mechano-sensing genes at the border zone in remodeling after myocardial infarction
Source: Nat Cardiovasc Res. 2022 Nov 17;1(11):1072–83. doi: 10.1038/s44161-022-00140-7 (PMC11358009; doi:10.1038/s44161-022-00140-7)
Supplement: Supplementary file 7 — Data of echocardiographic analysis. Gene lists of each gene module from WGCNA of spatial transcriptome, including Csrp3 knockdown and overexpression mice. [file 44161_2022_140_MOESM7_ESM.xlsx]

## Sheet: Figure. 4c
Figure. 4c
IVS(mm)	Control											shCsrp3						Csrp3 overexpression
Pre MI	0.777	0.861	0.789	0.837	0.789	0.837	0.813	0.849	0.765	0.813	0.837	0.813	0.789	0.741	0.813	0.837	0.765	0.813	0.837	0.789	0.825	0.849
pMI day1	0.502	0.407	0.454	0.43	0.359	0.454	0.43	0.454	0.526	0.454	0.526	0.407	0.387	0.306	0.346	0.469	0.326	0.478	0.43	0.478	0.43	0.407
pMI 1W	0.478	0.502	0.407	0.454	0.43	0.359	0.454	0.43	0.454	0.454	0.526	0.359	0.43	0.383	0.478	0.383	0.359	0.383	0.526	0.454	0.407	0.478
pMI 2W	0.407	0.55	0.454	0.45	0.526	0.574	0.407	0.55	0.478	0.55	0.407	0.454	0.311	0.407	0.454	0.478	0.43	0.454	0.478	0.418	0.43	0.418
pMI 3W	0.454	0.43	0.454	0.478	0.407	0.454	0.526	0.335	0.454	0.502	0.359	0.43	0.311	0.407	0.359	0.43	0.383	0.335	0.311	0.478	0.383	0.478
pMI 4W	0.43	0.407	0.407	0.454	0.43	0.43	0.466	0.43	0.478	0.454	0.407	0.478	0.335	0.43	0.359	0.383	0.466	0.43	0.407	0.335	0.383	0.407
LVPW(mm)	Control											shCsrp3						Csrp3 overexpression
Pre MI	0.849	0.885	0.813	0.861	0.813	0.861	0.789	0.849	0.813	0.741	0.837	0.835	0.789	0.765	0.813	0.837	0.789	0.789	0.861	0.837	0.849	0.825
pMI day1	0.813	0.765	0.861	0.837	0.789	0.741	0.813	0.861	0.765	0.813	0.909	0.957	0.713	0.713	0.794	0.733	0.876	0.933	0.813	0.802	0.861	0.885
pMI 1W	0.837	0.813	0.765	0.861	0.837	0.789	0.741	0.813	0.861	0.813	0.909	0.717	0.789	0.765	0.741	0.682	0.741	0.957	0.837	0.885	0.933	0.861
pMI 2W	0.861	0.717	0.933	0.885	0.726	0.909	0.837	0.885	0.98	0.885	0.789	0.885	0.741	0.789	0.837	0.789	0.765	0.861	0.909	0.897	0.837	0.885
pMI 3W	0.885	0.933	0.909	0.741	0.861	0.837	0.837	0.765	0.909	0.765	0.861	0.861	0.717	0.813	0.741	0.765	0.861	0.861	0.885	0.909	0.837	0.868
pMI 4W	0.765	0.861	0.933	0.885	0.813	0.885	0.873	0.873	0.885	0.885	0.837	0.813	0.717	0.765	0.789	0.777	0.729	0.837	0.885	0.813	0.933	0.861
LVDd(mm)	Control											shCsrp3						Csrp3 overexpression
Pre MI	2.738	2.726	2.822	2.786	2.846	2.63	2.774	2.882	2.822	2.774	2.989	2.689	2.822	2.774	2.798	2.607	2.846	2.87	2.678	2.798	2.678	2.822
pMI day1	3.635	3.611	3.42	3.874	3.539	3.683	3.826	3.73	3.97	3.587	3.587	3.348	3.402	4.013	3.87	4.054	3.809	3.133	3.157	3.061	3.278	3.42
pMI 1W	3.707	3.635	3.611	3.42	3.874	3.539	3.683	3.826	3.73	3.587	3.587	3.659	3.42	3.946	4.089	3.91	3.922	2.893	2.965	3.659	3.491	3.061
pMI 2W	3.802	3.707	3.491	3.635	3.635	3.539	3.922	4.161	3.802	3.778	3.97	4.089	4.496	4.065	4.017	4.089	3.946	3.396	3.228	3.372	3.276	3.336
pMI 3W	3.922	3.443	3.97	4.065	3.85	3.563	3.707	3.611	3.778	3.587	3.707	3.754	4.209	4.041	4.424	4.233	4.137	3.204	3.467	3.372	3.467	3.197
pMI 4W	4.089	3.587	3.826	3.563	3.97	3.826	3.515	3.683	3.563	3.754	3.635	3.754	4.185	4.4	4.137	4.34	4.077	3.443	3.491	3.348	3.276	3.396
LVDs(mm)	Control											shCsrp3						Csrp3 overexpression
Pre MI	1.016	1.024	1	0.957	1.076	1.076	1.267	1.112	1.076	1.1	1.124	1.161	1.124	1.004	1.052	0.909	1.1	1.004	0.933	1.1	1.016	1.064
pMI day1	3.037	2.798	2.607	2.941	2.678	2.607	2.893	2.607	2.965	2.415	2.511	2.583	2.669	3.056	3.015	3.117	3.015	2.009	2.057	1.913	2.198	2.367
pMI 1W	2.893	3.037	2.798	2.607	2.941	2.678	2.607	2.893	2.607	2.415	2.511	2.702	2.774	3.157	3.204	3.228	3.037	1.77	1.889	2.559	2.32	2.08
pMI 2W	2.798	2.917	2.343	2.523	2.654	2.726	2.846	3.18	2.905	2.774	3.109	2.965	3.587	3.252	3.324	3.276	3.085	2.367	2.057	2.212	2.176	2.296
pMI 3W	2.75	2.487	2.726	3.085	2.822	2.607	2.559	2.75	2.535	2.607	2.846	2.893	3.348	3.133	3.539	3.42	3.276	2.248	2.32	2.367	2.343	2.199
pMI 4W	3.061	2.726	2.798	2.607	2.822	2.439	2.87	2.63	2.463	2.941	2.535	2.75	3.491	3.587	3.3	3.372	3.276	2.343	2.391	2.224	2.176	2.415
FS(%)	Control											shCsrp3						Csrp3 overexpression
Pre MI	62.9	62.4	64.6	65.6	62.2	59.1	54.3	61.4	61.9	60.3	62.4	56.8	60.2	63.8	62.4	65.1	61.3	65	65.2	60.7	62.1	62.3
pMI day1	16.4	22.5	23.8	24.1	24.3	29.2	24.4	30.1	25.3	32.7	30	22.9	21.5	23.8	22.1	23.1	20.8	35.9	34.8	37.5	32.9	30.8
pMI 1W	21.9	16.4	22.5	23.8	24.1	24.3	29.2	24.4	30.1	32.7	30	26.1	18.9	20	21.6	17.4	22.5	38.8	36.3	30.1	33.6	32
pMI 2W	26.4	21.3	32.9	30.6	27	23	27.4	23.6	23.6	26.6	21.7	27.5	20.2	20	17.3	19.9	21.8	30.3	36.3	34.4	33.6	31.2
pMI 3W	29.9	27.8	31.3	24.1	26.7	26.8	30.9	23.8	32.9	27.3	23.2	22.9	20.5	22.5	20	19.2	20.8	29.9	33.1	29.8	32.4	31.2
pMI 4W	25.1	24	26.9	26.8	28.9	36.3	18.3	28.6	30.9	21.7	30.3	26.7	16.6	18.5	20.2	22.3	19.6	31.9	31.5	33.6	33.6	28.9

## Sheet: Figure. 4e
Module A	Module B	Module C	Module D	Module E	Module F	Module G	Module H
Bgn	Rplp1	Hspb1	H2-K1	Cox6c	Myh6	Srgn	Atp8a1
Sparc	Rpl13	Cryab	B2m	Atp5md	Mb	S100a8	Cacna1g
Col3a1	Eef1a1	Flnc	Igtp	Cox7c	Myl3	Arg1	Acvr2a
Mgp	Rpl37	Xirp2	Cd74	Cox7a1	Atp5a1	Ccl6	Gtf3c3
Col1a2	Rps12	Ankrd1	H2-D1	Fabp3	Atp5b	S100a9	Os9
Apoe	Rps8	Fhl1	Gbp6	Cox8b	Pln	Ccl9	Cep19
Fbln1	Rpl41	Csrp3	Iigp1	Cycs	Tnni3	Actb	Ska2
Igfbp7	Rpsa	Rtn4	H2-Ab1	Ndufa4	Atp2a2	Spp1	Exosc3
Ltbp4	Rpl38	Nppb	Gm4841	Ndufa5	Slc25a4	Ccl2	Tmem177
Mfap4	Rps20	Nmrk2	H2-Eb1	Atp5j2	Myl2	AA467197	Tmem168
Col1a1	Rpl13a	Des	F830016B08Rik	Cox5a	Tpm1	Il1rn	Map3k1
Loxl1	Rpl32	Serpine1	H2-Aa	Atp5mpl	Ckmt2	Ccl7	Acox3
Mmp2	Rpl34	Hspa8	Stat1	Atp5l	Hadhb	Hspb1	Mrm2
Lum	Rps27a	Clu	Ccl5	Uqcrb	Idh2	Actg1	Supt3
Cst3	Actg1	Uck2	Psmb8	Cox6a2	Ldhb	Mmp9	Fut8
Col6a2	Rps15a	Actb	Irgm2	Uqcr11	Mdh2	Cd44	Uros
Comp	Rpl11	Synpo2l	H2-Q7	Cox5b	Tcap	Cryab
Pi16	S100a6	Timp1	Psmb10	Atp5k	Tnnt2	Serpine1
Ccn5	Rps21	Actg1	Cxcl9	Ndufb1-ps	Atp5g3	Tgfbi
Ltbp2	Rps16	1110002E22Rik	Cd52	Cox4i1	Ndufa4
Eln	Rpl12	Ier3	Tmsb10	Uqcr10	Aco2
Col5a2	Rpl8	Enah	AW112010	Cox7b	Mdh1
Fbn1	Rpl27a	Klhl41	Tap1	Uqcrq	Ech1
Postn	Rpl3	Msn	Tmsb4x	Ndufc1	Ckm
Serpinf1	Actb	Hspb7	Bst2	Atp5j	Lrrc10
Timp2	Rpl39	Rras2	Irgm1	Ndufa3	Uqcrfs1
Prelp	Rps26	Lmcd1	Fau	Cox6b1	Fhl2
Ecm1	Rpl23	Eef2	Psmb9	Ndufa6	Eno3
Serping1	Rpl15	Tgm2	Psme1	Cox7a2	Acadm
Sfrp2	Rps19	Tubb6	Gbp4	Slc25a4	Ogdh
Ltbp3	Rps4x	Nrap	C1qb	Ndufa13	Fabp3
Pcolce	Rps15	Tnfrsf12a	Gbp2	Micos10	Sdha
Mfap5	Tmsb4x	Eif4a1	Ly6a	Ndufb11	Cox6c
Ccdc80	Rpl18	Rcan1	Ifi27l2a	Pln
Gpx3	Ftl1	Tuba1b	H2-Q6	Atp5h
Fn1	Rps24	Anxa2	Ifitm3	Chchd2
Col5a1	Fau	Rpl3	H2-T23	Ndufb4
Igfbp4	Rpl35a	Lcn2	Ly6e	Atp5e
C1qb	Timp1	Hsp90aa1	C1qa	Uqcrh
Cfh	Rpl28	Srgn	Rps20	Ndufb9
Rcn3	Rpl37a	Slc38a2	Selenow	Mpc2
Dcn	Ppia	Itga5	Rpl21	Ndufb8
Fmod	Rpl21	Hspa5	Cst3	Ndufv3
Ctsd	Rps23	Sprr1a	Serf2	Chchd10
Col16a1	Rack1	Neat1	Irf7	Fhl2
Fstl1	Rpl31	Ldha	Gapdh
Lrp1	Rpl5	Ccl6	Psme2
Hspg2	Rps14	Ccl2
Gsn	Vim	Prg4
Crip1	Rps3	Ankrd2
Bmp1	Rpl36	Bcr
Adamts2	Rpl14	Spcs3
Itgb5	Rplp0	Ccn2
Lamb2	Rps3a1	Rack1
Lgals1	Rpl7	Atf4
Myh7	Rpl10a	Ehd4
Sfrp1	Rpl18a	Rplp1
Serf2	Rps10	Rpsa
C1qtnf6	Rps7	Xirp1
Col14a1	Tmsb10	Pakap.1
Htra3	Anxa2	Hbegf
Adamtsl2	Rpl22	Rpl13a
Col6a1	Rtn4	Itga7
C1qa	Rpl19	Mif
Ptgis	Cryab	Tuba1c
Cilp	Rpl6	Nme1
Igfbp6	Rps13	Slc2a1
Fxyd6	Ifitm3	Pfkp
Nppa	Rps28	Pgam1
Mxra8	Tubb5	Rpl12
Ifi27l2a	Hspb1	Ube2d3
Mmp23	Rps11	P4hb
Aebp1	Rpl30	Rps15
Rbp1	Cfl1	Pdlim5
Ace	Tyrobp	Ankrd23
Cygb	Cd63	Esd
Mtch1	Ankrd1	Eef1a1
Pkd1	Arpc1b	Rpl8
Dpt	Rpl29
Eef1a1	Rps9
Lox	Rpl26
Ckb	Lgals1
C4b	Eif4a1
Fau	Rps18
Ogn	Tuba1b
Itgbl1	Rps2
S100a6	Rpl17
Pmepa1	Eif5a
Col15a1	Msn
Col8a1
Aspn
Col4a1
Ly6e
Selenom
Emp1
C3
Tuba1a
Itm2a
Dkk3
Myl6
Ctsb
Gas6
Tgfb3
Tmsb10
Phlda3
Ifitm2
Pmp22
Fbln5
Fndc1
Ssc5d
Lyz2
Col8a2
Egfl7
Tspo
Vim
Id3
Ptn
Mdk
Ptms
Chpf
C1qc
Timp3
Adamts10
Hexa
Crispld2
Serpinh1
Mrc2
Marcks
Col6a3
Nbl1
Ftl1
Mybpc3
Selenop
Scarf2
Ccl21a
Gpx1
Rrbp1
Flna
Fbln2
Itm2b
Cd34
Nupr1
H2-Ab1
Mfge8
Stab1
Frzb
Col4a2
Actb
Cpxm1
Cd248
Olfml3
Ctsz
Thbs2
Csrp2
Meg3
Npdc1
Islr
H2-D1
Grn
Pamr1
Gnb2
Lgals3bp
Loxl3
Npc2
Sod3
H2-Eb1
Gas1
Thbs3
App
Tagln2
Pam
Tmem119
Cavin1
Fibin
B2m
Ppib
Psap
Axl
Arhgdia
Trf
Rpl13a
Entpd2
Mcrip1
Cd81
Mfap2
Dap
Ptma
Ptprs
Lamp1
Lhfp
Cyb5r3
Lama4
Cd74
Tmsb4x
Eva1b
Emilin1
Dpysl2
Selenow
Crlf1
Olfml2b
C1ra
Cavin3
Anxa5
Emp3
Pdgfrl
Abi3bp
Col12a1
Spon2
Pea15a
Atox1
Lsp1
Lamc1
Ifitm3
H2-K1
Csrp1
H2-Aa
Il11ra1
Thbs4
Serpine2
Prss23
Ctsl
Pld3
Cpxm2
Myl12b
Tmem45a
Itm2c
Meox1
Ddx5
