# Supplementary material for: Spatiotemporal transcriptome analysis reveals critical roles for mechano-sensing genes at the border zone in remodeling after myocardial infarction
Source: Nat Cardiovasc Res. 2022 Nov 17;1(11):1072–83. doi: 10.1038/s44161-022-00140-7 (PMC11358009; doi:10.1038/s44161-022-00140-7)
Supplement: Supplementary file 8 — Pearson correlation coefficient with Csrp3 expression of each gene from single-cardiomyocyte RNA-seq. [file 44161_2022_140_MOESM8_ESM.xlsx]

## Sheet: Extended Data Fig.4j
	correlation coefficient
Csrp3	1
Cfl2	0.702377
Cnih4	0.697888
Xirp2	0.689512
Hspb1	0.681117
Myl12a	0.680863
Pdlim5	0.667095
Hspb7	0.661122
Ube2d3	0.657746
Hsp90aa1	0.656986
Sorbs2	0.652391
Actc1	0.652316
Smpx	0.643066
Psma7	0.62854
Rps3a1	0.622153
Tnnc1	0.619835
Rpl15	0.618644
Ppia	0.617344
Hspb6	0.616805
Cnbp	0.610056
Rpl10	0.609373
Rpl4	0.608666
Btf3	0.607008
Npm1	0.606347
Dad1	0.605963
Nrap	0.605813
Cryab	0.601233
Psma3	0.600881
Csde1	0.597643
Gm10053	0.594261
Ccser2	0.594108
Slc8a1	0.591658
Hspa5	0.590124
Rpl23	0.589726
Rps6	0.58851
Skp1	0.587924
Rps27a	0.58625
Rpl23a	0.585744
Rpl9	0.584234
Lbh	0.582868
Rpl14	0.582131
Ndufb6	0.579048
Klhl41	0.578858
Rpl5	0.578197
Hint1	0.578193
Rps5	0.578188
Esd	0.578172
Rpl6	0.576799
Zfp706	0.575636
Prdx1	0.574426
Rps23	0.573553
Cycs	0.57352
Rpl11	0.571944
Nop10	0.570974
Rpl32	0.56846
Hspa8	0.567759
Slmap	0.566055
Ghitm	0.565741
Rras2	0.563911
1110002E22Rik	0.563593
Ndufa4	0.5635
Rpl30	0.563153
Psma2	0.562731
Rps4x	0.562491
Eif1	0.562434
Rpl18a	0.562266
Mb	0.562132
Nedd8	0.561543
Ssr4	0.561304
Ssb	0.560307
Eif4ebp1	0.560272
Synpo2l	0.560077
Timm8b	0.558567
Tmem126a	0.557948
Clu	0.557892
Rps14	0.556887
Kif5b	0.556713
Eif5a	0.556263
Ndufv2	0.555054
Banf1	0.554175
Hspb2	0.553774
Gng5	0.553764
Ankrd23	0.553279
Rps25	0.552979
Sub1	0.552513
Atp5pb	0.552431
Park7	0.552409
Cct8	0.552146
Ndufb5	0.551901
Rpl7	0.551084
Rpl9-ps6	0.550917
Cox5a	0.550891
Ktn1	0.550677
Psmb7	0.550666
Hsbp1	0.549338
Ran	0.549268
Dbi	0.549039
Rpl29	0.547872
Usp28	0.547203
Rcan2	0.546726
Wdr1	0.546723
Rpl13	0.546689
Sdhc	0.546622
Scp2	0.545459
Rps3	0.545432
Rps20	0.54502
Atp5c1	0.544771
Rps16	0.544486
Gyg	0.543238
Rps27l	0.543228
Sec61g	0.543168
Eif2s2	0.543113
Septin7	0.542892
Erh	0.542853
Rps19	0.542812
Fhl2	0.542785
Rps2	0.54236
Spcs3	0.542331
Bcap29	0.54176
Rpl35a	0.541757
Mrps33	0.541654
Ndufb3	0.541437
Rpl26	0.541199
Atp5o	0.540916
Psma5	0.540432
Rpl37a	0.540262
Ndufaf4	0.539828
Rplp1	0.539748
Rbis	0.539641
Rpl19	0.539027
Myl2	0.538963
Serf2	0.538549
Zfp106	0.538335
Prdx2	0.538305
Cct3	0.536897
Dazap2	0.536723
Hmgb1	0.536655
Ppp1r11	0.536244
Rps7	0.536087
Cox7b	0.535674
Rnf7	0.535651
Mrps28	0.535289
Ppp1cb	0.535094
Rps26	0.534821
Chchd1	0.534635
Mpc1	0.534526
Rps24	0.534443
Fkbp3	0.534151
Adprhl1	0.533976
Rps15a	0.533419
Suclg1	0.533273
Higd2a	0.533147
Micos10	0.532841
Hnrnpa2b1	0.5328
Atp5mpl	0.532646
Tmem258	0.532541
Slc25a5	0.532262
Mdh1	0.532197
Ubl5	0.531903
Mtch2	0.531769
Eif2s1	0.531584
Eef1b2	0.531288
Asph	0.531179
Ube2n	0.530926
Jpt1	0.53088
Rpl18	0.530783
Txn1	0.530616
Cast	0.530079
Timm10	0.529799
Ndufs4	0.529528
Dynlrb1	0.529518
Fam221b	0.529134
Clic4	0.529079
Cox6b1	0.528303
Clic5	0.528071
Selenos	0.527988
Eloc	0.527962
Gpx4	0.527936
Rpl17	0.527895
Lsm3	0.527881
Rbx1	0.527646
Hacd1	0.527644
Fabp3	0.527642
Rps9	0.527568
Uqcrb	0.527324
Cox7a2	0.527113
Calm1	0.527023
Sdhb	0.52674
Mrpl42	0.526709
Fhl1	0.526596
Ndufs8	0.52652
Mrps14	0.525009
Mrpl51	0.524809
Gtf2a2	0.524769
Canx	0.524655
Mrpl23	0.524558
Prdx6	0.524154
Hsp90b1	0.52413
Tomm20	0.524004
Ndufs6	0.523823
Nebl	0.523777
Rpl34	0.523697
Dynlt1b	0.52309
Rps8	0.522188
Bola3	0.521692
Sypl	0.521684
Ndufa2	0.521303
Apoo	0.520868
Rpl39	0.520213
Rpl24	0.520082
Uqcrc2	0.520064
Acyp2	0.520006
Ckmt2	0.519494
Rheb	0.519336
Idh3g	0.519284
Ndufs3	0.519261
Gm5148	0.519215
Ndufa7	0.519042
Tpm1	0.518517
Rpl41	0.518172
Mrpl48	0.518091
Rpl35	0.51804
Cdc42	0.517909
Lamp2	0.517891
Inpp4b	0.517811
H3f3a	0.517379
Grcc10	0.517117
Dtna	0.51708
Azin1	0.516039
Rplp0	0.515673
Ndufs5	0.515661
Capza2	0.515451
Svil	0.515314
Mgst3	0.514959
Psmc6	0.514834
Timm17a	0.514623
Pomp	0.514408
Gapdh	0.514123
1810037I17Rik	0.513797
Cox4i1	0.513428
Higd1a	0.51293
Rwdd1	0.512657
Cystm1	0.51237
Uqcc2	0.512144
Acot13	0.512131
Tuba4a	0.511891
Cd36	0.511619
Hnrnpa3	0.510525
Rpl10a	0.510421
Dst	0.510388
Emc2	0.510297
Commd1	0.510061
Mrps21	0.509732
Ttn	0.509672
Pdhb	0.509642
Phb	0.509052
Fermt2	0.508825
Itgb1	0.508565
Eif3m	0.508279
Eny2	0.508166
Rpl27a	0.507851
Sarnp	0.507583
Selenow	0.507511
Ss18l2	0.50747
Rpl21	0.50688
Rplp2	0.506504
Srsf3	0.506297
Uqcrh	0.506204
Prdx3	0.506203
Ncl	0.506021
Slc35f5	0.505909
Map3k20	0.50566
Dnajc15	0.505542
Dpy30	0.505523
Atp5j	0.505468
Cbx5	0.505192
Rpl37	0.50497
Ndufb8	0.504797
Snx3	0.504718
Mrpl33	0.504708
Pfdn1	0.50469
Dmd	0.504524
Rpl27	0.504314
Ywhae	0.503983
Psenen	0.503959
Snrpf	0.503807
Hnrnpk	0.503786
Casq2	0.503754
Mpc2	0.503713
Psma1	0.50363
Mrpl13	0.503437
Eif3h	0.503255
Hadhb	0.503067
Naa20	0.502866
Myoz2	0.502818
Chchd2	0.502638
Brcc3	0.502546
Eif5	0.502488
Coa3	0.502173
Fxyd1	0.502085
Nutf2	0.502081
Rhoa	0.501953
Gm11808	0.501673
Flnc	0.501203
Rps27	0.501102
Spcs1	0.500673
Hspe1	0.500652
Cox14	0.500222
Mrpl52	0.499933
Cox6c	0.499548
Ctnna1	0.499189
Cops9	0.498936
Tax1bp3	0.498912
Calm2	0.498621
Rps18	0.498487
Phyh	0.498442
Hcfc1r1	0.498277
Nme1	0.497931
Mapre1	0.497865
Ipo5	0.497801
Sap18	0.497646
Cct4	0.497584
Eif4g2	0.497286
Pdha1	0.497264
Tcp1	0.497121
Eef1g	0.497105
Hsd17b10	0.497057
Mdh2	0.497004
Atp5h	0.496942
Hspd1	0.496886
Map4	0.495931
Ndufa9	0.495598
Ppp2r3a	0.495367
Sdhd	0.495246
Klhl31	0.494863
Gstp1	0.494645
Lrrc2	0.494517
1810058I24Rik	0.494512
Cavin4	0.494492
Gadl1	0.49448
Snrpe	0.493292
Abce1	0.493059
Adipor1	0.493058
Tomm5	0.492816
Cisd1	0.492269
Ndufc1	0.491956
Atp5g1	0.491782
Ndufa1	0.491752
Psmb1	0.491583
Nbeal1	0.491491
Cox5b	0.491438
Zfp322a	0.491233
Atp5e	0.491114
Sgcg	0.491101
Cst3	0.490839
Atp5md	0.490743
Akap6	0.489863
Chchd7	0.48975
Vdac3	0.489248
Kpna1	0.48895
Rsl1d1	0.488269
Gabarapl2	0.488193
Rps29	0.488024
Rack1	0.48802
Glrx3	0.48727
Ppa2	0.487197
Mrps17	0.487074
Immt	0.487033
Acadl	0.486766
Immp1l	0.48665
Smim7	0.486617
Ndufv3	0.48652
Ywhaz	0.485914
Fth1	0.485711
Mrpl30	0.485686
Mcee	0.485438
Pfdn5	0.485404
Sem1	0.48504
Plec	0.484928
Idh3a	0.484833
Micos13	0.484762
Tmem167	0.48467
Rer1	0.484402
Qk	0.484336
Tmbim4	0.484333
Ldb3	0.484327
Dsp	0.484109
Sucla2	0.484073
Gdi2	0.483963
Ost4	0.483763
Calr	0.483585
Rpl36a	0.483284
Atp5l	0.483253
Tmem147	0.483091
Mrpl15	0.482762
Snrpg	0.48276
Eif1ax	0.482695
Fau	0.482675
Mrpl35	0.482577
Ssr3	0.482426
Wdr83os	0.482336
H3f3b	0.481681
Cct5	0.48157
Srp19	0.481548
Gabarap	0.481488
Tpt1	0.48147
Mrps16	0.481
Psma4	0.480469
Gsto1	0.480431
Ccng1	0.48013
Uqcrq	0.48004
Myom1	0.479571
Odc1	0.479535
Rpl22	0.479401
Hipk3	0.479364
Ier3ip1	0.479224
Srp14	0.479056
Prkaa2	0.479051
Atp6v0c	0.478851
Ndufb9	0.478659
Tma7	0.478518
Eif4e	0.478051
Glo1	0.477999
Rexo2	0.477801
Polr1d	0.477707
Slain2	0.477646
Psmb2	0.477482
Emc6	0.477434
Zfr	0.477255
Ywhah	0.477008
Dnajb4	0.476931
Ypel5	0.476843
Reep5	0.476685
Rps11	0.476677
Rps28	0.476613
Snu13	0.476552
Rpl31	0.476129
Polr2k	0.476023
Art3	0.475759
Eif3j1	0.475588
Rcan1	0.475539
Rps17	0.475326
Sar1b	0.475297
Smim26	0.475169
Rnft1	0.475095
Manf	0.474946
Srp9	0.474884
Fam162a	0.474174
Rpl7a	0.473992
Fundc2	0.473985
Pakap	0.473635
Atp5g3	0.473632
Rpl10-ps3	0.473586
Dph3	0.473358
Camta1	0.473208
Atp1b1	0.472963
Psmd12	0.472873
Mrpl32	0.472867
Pam16	0.472369
Cisd2	0.472181
Selenof	0.471911
Pkp2	0.471458
Cacna2d1	0.471018
Vps29	0.470522
Uqcr11	0.47038
Psma6	0.470269
Ube2f	0.470164
Ciao2b	0.470129
Ndufa6	0.469783
Cfl1	0.469782
Mrps36	0.469686
Aimp2	0.469604
Pdlim1	0.469601
Tmem59	0.46958
Pja2	0.469442
Lgals1	0.469399
Ciao2a	0.469245
Uck2	0.469228
Pnpla8	0.469086
Rpf2	0.46874
Ssr2	0.46851
Ssbp1	0.468428
Snx6	0.468352
Clybl	0.468244
Atp6v1g1	0.468047
Cox7c	0.467906
Snrpd2	0.467866
Gtf2h5	0.467834
Rpl36	0.467676
Tnnt2	0.467653
Atp5g2	0.46718
Rnf115	0.466808
Polr2l	0.466359
S1pr1	0.466294
Etfa	0.466277
Psmc2	0.46574
Ube2g1	0.465695
Lyrm7	0.465494
Echs1	0.465237
Hnrnpc	0.465018
Psmb6	0.464951
Myocd	0.464834
Vdac2	0.464037
Grpel1	0.46376
Slc38a2	0.463712
Mrps18c	0.463633
Atp5j2	0.463581
Serinc1	0.463554
Dld	0.463504
Pgk1	0.463362
Pcgf5	0.463318
Psmb3	0.462542
Nme2	0.462512
Decr1	0.462397
Cdv3	0.461843
Enah	0.461782
Prdx5	0.46161
Sumo2	0.46159
Ldhb	0.461547
Pdcd5	0.46134
Selenok	0.4612
Yif1a	0.461196
Acadvl	0.460976
Emg1	0.460942
Rala	0.460905
Pkia	0.46051
Usp16	0.460488
Atpif1	0.460278
Rps15	0.460001
Slc25a3	0.459972
Gstm1	0.459884
Arl8b	0.45986
Camk2d	0.45946
Txndc17	0.459361
Ndufb10	0.459333
Arpc5l	0.45922
Vapa	0.459196
Usp47	0.45909
Anp32a	0.459016
Vamp3	0.459001
Ogdh	0.458966
S100a1	0.458295
Fh1	0.458166
Hikeshi	0.458062
Nmrk2	0.457969
Pfn1	0.457942
Tpi1	0.457864
Arpp19	0.457826
Map1lc3b	0.457648
Taldo1	0.45747
Tmed7	0.4574
Nppb	0.457221
Idh3b	0.45707
Ndufa8	0.457062
Asb5	0.45695
Mif	0.456906
Cox5b-ps	0.456874
Ndufb7	0.456732
Rtraf	0.45649
Myom2	0.456446
Dnlz	0.456372
Prmt2	0.456316
Tpd52	0.456159
Tnni3	0.455869
Gask1b	0.455539
Ndufab1	0.455248
Prkar1a	0.455114
Sdha	0.455097
Myl3	0.45506
Map1lc3a	0.454953
Acadm	0.454903
Palld	0.454876
Gm14326	0.45487
Sra1	0.454675
Eif4a2	0.454535
Surf4	0.454351
Bag2	0.454322
Elob	0.454217
Rab11b	0.454186
Nenf	0.453878
Atp6v1f	0.453708
Cap2	0.453475
Usp15	0.453376
Sf3b6	0.453308
Smim11	0.453227
Lmo7	0.452692
Fis1	0.452571
Dnajc8	0.452522
Ech1	0.452467
Eif3e	0.452383
Chrm2	0.452197
Tomm7	0.45219
Hibadh	0.452171
Smim14	0.452045
Septin2	0.451808
Lpp	0.451523
Wnk1	0.451339
Cox16	0.451255
Rpl28	0.451061
Ctsb	0.450972
Fam174a	0.450839
Cox7a2l	0.450814
Ndufa10	0.450775
Etf1	0.450667
Hsp90ab1	0.450565
Cox8a	0.45046
Pdia6	0.450394
Coq5	0.450358
Rpl22l1	0.450196
Mapre2	0.450097
Pgam2	0.450003
Ankrd1	0.449969
Uqcrfs1	0.449885
Tmx1	0.449768
Orc4	0.449639
Mtus2	0.449524
Cops6	0.449496
Atp5b	0.449442
Morf4l2	0.44901
Lars	0.449006
Des	0.448948
Snrpd1	0.448834
Mrpl54	0.448816
Tmx2	0.448644
Cox19	0.448489
Zcrb1	0.448316
Iftap	0.448301
Ube2l3	0.447471
Nt5c2	0.447287
Mlip	0.44725
Naa50	0.44721
Inpp5a	0.447076
Celf2	0.446611
Polr2e	0.446436
Ndufs1	0.446415
Cd63	0.446408
Atp5d	0.446251
Ndufb1	0.446204
Edf1	0.446151
Polr2j	0.445833
Bccip	0.44577
Josd2	0.445623
Prepl	0.44554
Ube2v2	0.445113
Psmb5	0.445101
Tmod1	0.445059
Aopep	0.444896
Mrps18a	0.444856
Trdn	0.444715
Ehd4	0.444647
Paip2	0.44463
Mrps23	0.44414
Ppp2ca	0.443929
Nexn	0.443661
Cox7a1	0.443504
Golga3	0.443404
Mbnl1	0.443394
Slc25a11	0.443166
Pkig	0.442973
Alpk2	0.442674
Tuba1b	0.442641
Sec61b	0.44236
Atp6v0e	0.442182
Sgcb	0.442169
Atp6v1e1	0.441982
Rps27rt	0.441862
Rps13	0.441711
Oaz1	0.441514
Prps1	0.441452
1110008P14Rik	0.44141
Sod2	0.441295
Ndufs7	0.441185
Romo1	0.441172
Use1	0.440956
Bola2	0.440931
Ranbp1	0.440892
Gstm2	0.440786
Ubb	0.440529
Mtln	0.440411
Btf3l4	0.439919
Vamp2	0.439852
Mrpl18	0.43968
Mrps24	0.439645
Cacybp	0.439532
Calu	0.439481
Polr2f	0.439427
Txnl1	0.43907
Mtus1	0.438874
Pln	0.438745
Ostc	0.438482
Mff	0.438343
Polr2b	0.438237
Ndufa11	0.438223
Ndufa12	0.438023
Saraf	0.43792
Eif3k	0.437919
Emp2	0.437809
Bbip1	0.437793
Adk	0.437741
Zbed5	0.437554
Eif4a1	0.437485
Arl6ip5	0.437265
Ndufc2	0.437195
H2bc4	0.437026
Pmpcb	0.436736
Tnfrsf12a	0.436693
Fmc1	0.435933
Cdc26	0.435914
Mtres1	0.435655
Coq7	0.435613
Txndc9	0.435261
Mical2	0.435254
Lnpep	0.434924
Gpx1	0.434131
Tbca	0.43405
Gm14295	0.434024
Ndufb2	0.433883
Msn	0.43353
Chchd3	0.433241
Ginm1	0.433239
Tmem30a	0.43313
Pttg1	0.433129
Yme1l1	0.432814
Col4a2	0.432688
Uqcrc1	0.432369
Eef1e1	0.432362
Cct2	0.432019
Chmp2a	0.431985
Ndufa3	0.431767
Sh3bgr	0.431301
Cr1l	0.431153
Rbm8a	0.431096
Nppa	0.431049
Bsg	0.430916
Capzb	0.430762
Hspb8	0.430582
Arhgef12	0.430235
Rpl3	0.430102
Far1	0.430014
Mrpl12	0.429921
Osmr	0.429913
Glul	0.429851
Fgfr1op2	0.4297
Cox6a2	0.429475
Huwe1	0.429235
Fam168a	0.429132
Mrpl58	0.429073
Anapc11	0.428762
Ptges3	0.428624
Scfd1	0.428503
Ndufb11	0.42849
Ndufa13	0.428449
Dbt	0.42833
Mcts1	0.428166
Tmbim6	0.428109
Nop16	0.428053
Dnajc19	0.427984
Rpl12	0.427729
Srsf10	0.427727
Acaa2	0.427687
Tom1	0.427411
Vamp8	0.42737
Popdc2	0.427242
Il13ra1	0.42704
Ndufa5	0.426643
Dctn6	0.426197
Hipk2	0.42573
Dph5	0.425525
Mtx2	0.425402
Sacs	0.425351
Morf4l1	0.425309
Pde4dip	0.424861
Mrpl28	0.424569
Krtcap2	0.424454
Ufm1	0.423968
Sugt1	0.423865
Cav3	0.423831
Eci1	0.423704
Arcn1	0.423646
Mea1	0.423614
Mettl9	0.423583
Fkbp1a	0.423352
Cwc15	0.423313
Actr2	0.422913
Tmem53	0.4229
Lsm6	0.422881
Dcun1d1	0.422862
C1qbp	0.422746
Atp5a1	0.422741
Cuta	0.422655
Card19	0.422644
Rab5if	0.422429
Cyc1	0.421839
Tspan9	0.421771
Yipf7	0.421648
Rab11a	0.421558
Amz2	0.421484
Txnl4a	0.421411
Sfr1	0.421296
Chpt1	0.421205
Mrpl50	0.421155
Tor1aip2	0.421127
Med21	0.421081
Fuca2	0.420969
Ube2b	0.420898
Prelid3b	0.420849
Snrpc	0.420836
Pigp	0.42082
Wls	0.420624
Rps21	0.420501
Lyrm1	0.420449
Gstk1	0.420437
Mcmdc2	0.419967
Yae1d1	0.419646
Tmed2	0.419571
Hint3	0.419122
Actn2	0.419083
Eif3l	0.419081
Tgm2	0.418901
Ugp2	0.418893
Naca	0.41878
Mrpl21	0.418768
Limch1	0.418756
Hint2	0.418572
Aco2	0.418488
Spcs2	0.418382
Tmem256	0.418291
Rab2a	0.418142
Mrpl41	0.417865
Tex10	0.417769
Hsdl2	0.417748
Denr	0.417364
Degs1	0.417249
Fitm1	0.417029
Ergic1	0.416809
Stip1	0.416794
Ldha	0.416628
Eprs	0.416552
Cops3	0.416365
Rpp30	0.416073
Acat1	0.416019
Rex1bd	0.415848
Myo18b	0.415769
Lsm5	0.415621
Ppp1r2	0.415304
Ap2m1	0.415277
Bud31	0.415252
Mmachc	0.414632
Pnkd	0.414462
Snrpn	0.414376
Gpx8	0.414288
Polr2c	0.414136
Tm9sf3	0.413825
D8Ertd738e	0.413706
Hnrnph3	0.41364
Mrpl17	0.413591
Trappc1	0.413551
Eif3i	0.413544
Xpo1	0.413163
Mmadhc	0.413121
Tes3-ps	0.41305
Mrpl11	0.412891
Xbp1	0.412886
Sdcbp	0.412496
Anapc13	0.412383
Snrnp27	0.412352
Commd3	0.412141
Set	0.41207
Nae1	0.411999
Plaat3	0.411715
Gmfb	0.411691
Gm9803	0.4116
Ybx1	0.411549
Serpinh1	0.411298
Dync1i2	0.411045
Vma21	0.410961
Mrpl55	0.410958
Snrpd3	0.410927
1190007I07Rik	0.410822
Tatdn1	0.410756
Parm1	0.410108
Thoc7	0.410088
Dynlt1c	0.409992
Rpl38	0.409631
Dctn3	0.409475
Golgb1	0.40947
Pafah1b1	0.409451
Ipo7	0.409403
Acadsb	0.409324
Tma16	0.409073
Psmd11	0.40892
Ctps	0.408583
Ccdc124	0.408578
Pin4	0.408399
Trak2	0.408238
Ppp1ca	0.408114
Cdh2	0.408101
Rhoc	0.40804
Isca1	0.407904
Hspa9	0.407904
Mob4	0.40782
Guk1	0.407805
Vezt	0.407728
Bet1	0.4077
Timm23	0.407685
Lgmn	0.407575
Pyurf	0.407438
Ubfd1	0.407235
Eif2s3x	0.407193
Naa38	0.407176
Ube2a	0.406808
Lrrc39	0.4068
Cpe	0.406762
Rbbp7	0.40676
Fam136a	0.406626
Dync1h1	0.406568
Etfdh	0.406487
Rbpms	0.405995
Sumo1	0.405884
Jtb	0.405856
Rpsa	0.405781
Hadh	0.405777
Pcmt1	0.405677
2810004N23Rik	0.405607
Rchy1	0.405593
Tln1	0.405352
Uqcr10	0.405292
Stt3a	0.405154
BC004004	0.405078
Cyfip1	0.404615
Nsd1	0.404031
Fuom	0.403828
Gm2000	0.403811
Hnrnpa1	0.403722
Ubxn4	0.403681
Lamtor2	0.403666
Gsk3b	0.40352
Csnk2a1	0.40345
Ndrg2	0.403425
Ehbp1	0.403404
Papola	0.403082
Calm3	0.403074
Bcap31	0.402996
Rab1a	0.402895
Rap1a	0.402786
Gja1	0.402729
Akr1b3	0.402589
Apool	0.402473
Tuba1c	0.402239
Ryr2	0.401854
Araf	0.401562
Rps23rg1	0.401422
Cab39	0.40136
Ttc37	0.400985
Pin1	0.400931
Uchl3	0.400867
Naa15	0.400799
Pls3	0.400774
Trappc2l	0.400581
Tefm	0.400456
Psmd8	0.400237
Usp14	0.400215
Col4a1	0.400149
Pum3	0.400147
Eif2b1	0.399991
4933434E20Rik	0.399946
Cops4	0.399715
Psmb4	0.399671
Stag2	0.399653
Rrn3	0.399571
Tpd52l2	0.399236
Atp6v1b2	0.39913
Metap2	0.399104
Atp5k	0.398931
Ensa	0.398774
Mettl23	0.398359
Hagh	0.398326
Slc25a4	0.398091
Nsfl1c	0.397866
Zwint	0.397768
Timm13	0.397653
Ppp1r7	0.397623
Tmem14c	0.397466
Sorbs1	0.397215
Rock2	0.3971
Mrfap1	0.397075
Tsc22d1	0.397071
Arid5b	0.396853
Marchf5	0.396632
Fdx1	0.396499
P4hb	0.396232
Tmco1	0.396008
Nutf2-ps1	0.395652
Sptssa	0.395334
Psmd1	0.395294
Psmc1	0.395229
Dennd10	0.39497
Atp6v1d	0.394876
Fyb	0.394627
Pdia3	0.394589
Uqcc1	0.394217
Cs	0.394196
Cript	0.394177
Zfp560	0.394133
Pno1	0.394008
Snrpb2	0.3939
Glrx	0.393871
Sh3glb1	0.393854
Cyld	0.393842
Atox1	0.393665
Slc25a13	0.393663
Acp1	0.393547
Ubl4a	0.393454
Gpatch11	0.39314
Ahnak	0.39311
Churc1	0.393055
Brix1	0.393018
Pdcd6	0.392979
Tacc2	0.392784
Usp9x	0.392716
Gtf2h3	0.392655
Clasp1	0.392579
Ndfip1	0.392512
Dusp3	0.392485
Cep20	0.392472
Srrm1	0.392184
Aurkaip1	0.392128
Myo5b	0.392126
Lsm7	0.391984
Golga4	0.391968
Snap23	0.391939
Lamtor3	0.391854
Ssu72	0.391848
P4ha1	0.391508
Mrps15	0.391323
Chchd4	0.391079
Trp53inp2	0.390837
Aldoa	0.390694
Ppm1e	0.390625
Cdc37l1	0.390536
Bcas2	0.390217
Hmgn2	0.390101
Mkln1	0.389946
Mrps7	0.389845
Abhd17c	0.389829
Pbdc1	0.389731
Ppp2r3c	0.389722
Suclg2	0.389674
Gstm5	0.38967
Psmd14	0.389568
Acot9	0.389226
Med31	0.389084
Rbbp5	0.389058
Nol7	0.388838
Gcsh	0.388757
Eci2	0.388615
Aff4	0.388602
Dlat	0.388421
Smdt1	0.388346
Atp6v1c1	0.388229
Wdr12	0.387788
Ddx1	0.387733
Atad1	0.387658
Ndufb4	0.387588
Cdkn1a	0.387244
Slc35b1	0.387044
N4bp2l2	0.38701
Crem	0.386478
Capza1	0.386349
Mrps18b	0.386327
Lin7c	0.386314
Hprt	0.385837
Zranb2	0.385751
Psme2	0.385712
Kxd1	0.385656
Osbpl8	0.385633
Cul5	0.385275
Eno3	0.385147
Nabp2	0.385125
Gm10131	0.384616
Zmat2	0.384597
Phtf2	0.384569
Mrpl4	0.384521
Clns1a	0.384442
AK157302	0.384376
Ociad1	0.38416
Anxa5	0.384056
Tm7sf2	0.383753
Memo1	0.38367
Ube2i	0.383637
Timm10b	0.383555
Jup	0.383464
Cct6a	0.383443
Lims1	0.383321
Rab3ip	0.383276
Mtpap	0.383265
Lrrfip1	0.382916
Rabac1	0.382738
Eif1a	0.382615
Tars	0.382583
Nemf	0.382506
Ak2	0.382463
Polr1e	0.382453
Coa5	0.382358
Mrpl34	0.382286
Picalm	0.38227
Bloc1s1	0.382167
Nrbp1	0.382152
Dnajb9	0.382002
Osbpl9	0.381915
Ppp1r12a	0.381774
Hypk	0.381625
Cox17	0.381531
Trim35	0.38147
Srl	0.381395
Washc3	0.381355
Arl5b	0.381313
Nckap1	0.381058
Hibch	0.380909
Exosc8	0.380854
Elp5	0.38082
Rmdn1	0.3807
Ergic2	0.380306
Anxa2	0.380178
Ska2	0.380154
Otud6b	0.37996
Thumpd3	0.379906
Lrrc57	0.379809
Eif4g1	0.379629
Lamp1	0.379382
Mnat1	0.379261
Fxn	0.379234
Cox6a1	0.379165
Polb	0.379158
H4c8	0.378899
Kpnb1	0.378604
Itm2b	0.378118
Cdk2ap2	0.378113
Syngr1	0.377858
Cux1	0.377714
Mrpl14	0.37762
Psmg2	0.377537
Tmem87a	0.377473
Macf1	0.377146
Nars	0.377044
Mrpl22	0.376905
Mrpl36	0.376863
Snhg4	0.376848
Tfg	0.376817
Smim10l1	0.376624
Glrx2	0.37658
4833439L19Rik	0.37647
Isca2	0.376444
Lclat1	0.376251
Mrrf	0.37619
Ppp1r3a	0.375939
Sf3b3	0.375933
Mrpl1	0.375738
Oat	0.375333
Rab7	0.375289
Vbp1	0.37482
Rac1	0.374819
Kpna3	0.374734
Daam1	0.374724
Psmc5	0.374691
Dpm3	0.374468
Snrpa1	0.374309
Cox8b	0.374262
Ckap5	0.374175
Api5	0.374151
Nr1d1	0.374067
Trappc4	0.373782
Ptgr2	0.373734
Got1	0.37373
Nrd1	0.373581
Eif2b3	0.373483
Gtf2b	0.373478
Tnni3k	0.373447
Comt	0.373347
Cd164	0.373087
Apc	0.373065
Hadha	0.373023
Ptrh2	0.372672
Clec16a	0.372312
Cinp	0.372286
Pop7	0.372237
Tmem11	0.372003
Nap1l4	0.371761
Fstl3	0.371636
Lamtor5	0.371552
Hnrnpab	0.371425
Rtn4	0.371422
Gm14325	0.371421
Lyrm9	0.371362
Fyttd1	0.371348
Serbp1	0.37134
Lsmem1	0.371298
Cdk7	0.37127
Chchd10	0.371132
Uba3	0.37112
Vps35	0.371081
Trip12	0.370979
Atraid	0.370874
Eif4e2	0.370854
Eif3a	0.370746
Copg1	0.370719
Csnk1a1	0.370682
Myl6	0.370669
Mrpl40	0.370516
Riok2	0.37049
Serpinb1c	0.370419
Mlf2	0.370269
Vta1	0.370116
Spag7	0.370095
Psmd2	0.369757
Cmc2	0.369739
Taf13	0.369049
Ninj1	0.369014
Fech	0.368832
Bcl6	0.36873
Hspa4	0.368639
Hk2	0.368623
C1d	0.368552
Ranbp2	0.368534
Mrpl45	0.368529
Gnl3	0.368491
Nsa2	0.368431
Brk1	0.368282
Nkiras1	0.368217
Nbr1	0.368071
Clic1	0.36754
Psmc3	0.367288
Smyd1	0.367248
Llph	0.36723
Pfdn4	0.367221
Pa2g4	0.367214
Sap18b	0.367061
Ak1	0.367049
Crk	0.366985
Cops5	0.366516
Ivd	0.366372
Hspa4l	0.366126
Phf5a	0.366121
Ptcd3	0.365826
Tmbim1	0.365757
Apex1	0.365751
Rab6a	0.365681
Hectd1	0.365583
Cfdp1	0.365539
Acsl1	0.365512
Cldnd1	0.365386
Timm8a1	0.365047
Prnp	0.364868
Lsm4	0.364701
Spop	0.364634
Actb	0.36434
Rsu1	0.364277
Kif1b	0.364276
Lmod2	0.364143
Ak6	0.363941
Nipsnap2	0.363919
Uqcc3	0.363642
Arf1	0.363281
Lars2	0.363238
Psme1	0.363216
Exosc1	0.363207
Tuba8	0.363187
Zfp330	0.36313
Cnot1	0.36309
Arhgap10	0.363019
Ubr3	0.362989
Rrbp1	0.362851
Pdcl3	0.362788
Fbxw11	0.362745
Mat2b	0.362463
Pfkp	0.362414
Fyco1	0.362386
Tra2b	0.362317
Fam98a	0.362119
Gnb1	0.362058
Mrpl20	0.361995
Eef1d	0.361829
Mrpl57	0.361772
Crat	0.361762
Ivns1abp	0.361686
Tpr	0.361675
Pkm	0.361657
Polr2g	0.361527
Cops2	0.36149
Uxt	0.361379
Lyrm2	0.360911
Snx13	0.360808
Wwc2	0.360804
Ggct	0.36053
Gskip	0.360339
Ahsa1	0.360312
Pxmp2	0.360245
Gnl2	0.360162
Cisd3	0.360132
Scaf1	0.359949
Smim27	0.359651
Ppp1r12b	0.359545
Ndufv1	0.359506
Fam104a	0.359466
Tecr	0.35923
4921524J17Rik	0.359198
Bmpr2	0.358976
Luzp1	0.358937
Ckm	0.358805
Chrac1	0.358721
Nisch	0.358656
Ammecr1	0.358564
Arf4	0.35856
Tlr4	0.35837
Bag3	0.358296
Ddx3y	0.358258
Iars	0.358218
Idh2	0.358148
Sec62	0.358147
Heg1	0.358082
Cyb5r1	0.358014
Svbp	0.357854
Baalc	0.357639
Ppib	0.357621
Golga7	0.357606
Lsm2	0.357449
Txn2	0.357381
Cd81	0.357377
Vti1b	0.357366
Prkar2a	0.357285
Ank1	0.35723
Hopx	0.357153
Ccdc58	0.356933
Amn1	0.356853
Gorasp2	0.356587
Tmem134	0.356546
Ap1b1	0.356428
Synpo2	0.356191
Clip1	0.356165
Upp1	0.356098
Mrps34	0.356045
Bmpr1a	0.355917
Ddx5	0.355914
Snw1	0.355901
Wbp2	0.355883
Fat1	0.355785
Lamtor4	0.355706
Itga7	0.355689
Nmt1	0.355598
H2aw	0.355588
Tmem128	0.355575
Sike1	0.35556
Tsc22d4	0.355367
Smim8	0.35526
Sdhaf3	0.355153
Tsc2	0.355111
Nol11	0.355086
Ramac	0.354801
Med28	0.354786
Rps12	0.354731
Cltb	0.354579
Psmc4	0.354549
Serpinb6b	0.354543
Serpinb6a	0.354439
Rapgef1	0.354406
Swi5	0.354403
Taf1a	0.35436
Crip2	0.354284
Gsdme	0.354195
Col4a5	0.354171
Dnaja1	0.35409
Gusb	0.354025
Dnajc2	0.353733
Pdk4	0.353689
Ppm1b	0.35366
Map2k3	0.353342
Cxcr6	0.35312
Polr2i	0.353045
Nedd4	0.352897
Tmem70	0.352856
Wsb2	0.352759
Eya3	0.35258
Polr2m	0.352555
Dynll1	0.352486
Rrp12	0.352467
Tsen15	0.352336
Camk1	0.352324
Map1b	0.352229
Ifnar2	0.352099
Ndufaf8	0.351794
Vti1a	0.351788
Mrps25	0.351724
Dync1li1	0.351724
Strip2	0.351705
Sf3b5	0.351603
Mthfs	0.351498
Setd7	0.351437
Arpc2	0.351362
Arhgap35	0.351298
Dnajc3	0.351283
Commd2	0.351271
Il6st	0.350984
Dstn	0.350842
Efhd2	0.350677
Ptges3l	0.350519
Syncrip	0.350501
Cope	0.350309
Gk	0.35015
Ap2b1	0.350085
Tuba1a	0.349989
Med7	0.349969
Armc8	0.349893
Nsun2	0.349759
Hax1	0.349717
Aamdc	0.349713
1110004F10Rik	0.349607
St13	0.349569
Exosc9	0.349531
Hbp1	0.349522
Zdhhc21	0.349453
Plp2	0.349108
Vps26c	0.349068
Hnrnpdl	0.348975
Efcab14	0.348927
Cdc123	0.348925
Nap1l1	0.348924
Bag1	0.348575
Taok1	0.348562
Hnrnph1	0.348525
Mcrs1	0.348148
Dync1li2	0.347958
Rab14	0.34795
Pebp1	0.34794
Lmod3	0.347915
Myh7	0.347772
Riox2	0.347728
Acbd5	0.347621
Kbtbd3	0.347499
Ssh2	0.347496
Pdrg1	0.347485
Iqsec2	0.347459
Commd6	0.347426
Fcf1	0.347297
Ccdc141	0.347276
Ufc1	0.347243
Rnf4	0.34721
Tm9sf2	0.347147
Vdac1	0.347028
Rab1b	0.346989
U2surp	0.346926
Tprkb	0.346917
Cxadr	0.34686
Sertad2	0.346673
Fkbp2	0.346646
Tcea1	0.346511
Srsf7	0.346483
Prrx1	0.346478
Plpp1	0.346463
Cyb5a	0.346281
Tnnt1	0.346204
Bnip2	0.346075
Itfg1	0.34587
Rbm3	0.345717
Snx5	0.345672
Rnf13	0.345608
Pea15a	0.345591
Ehbp1l1	0.345456
Smim4	0.345427
Drap1	0.345198
Pole4	0.345142
Herc4	0.34513
Tmem208	0.34496
Czib	0.344901
Gng12	0.344838
Pon2	0.344788
Sptbn1	0.344747
Paf1	0.344616
Dusp11	0.34451
B230219D22Rik	0.34447
Snrpb	0.344376
Mycbp	0.344373
Nnt	0.344236
Cltc	0.34418
Napa	0.344127
Nvl	0.344043
Stag1	0.344006
Dmac2l	0.343993
Ift20	0.343777
Arpc5	0.343632
Med29	0.343618
C1galt1c1	0.343579
Lsm8	0.343425
2610507B11Rik	0.343421
Ndufs2	0.3434
Stxbp3	0.34319
Zfp945	0.343112
Ppp1r14b	0.342914
Bckdk	0.342875
Ptp4a1	0.342588
Scoc	0.342561
Znhit3	0.3425
Heatr5a	0.342457
Cstb	0.342418
Triap1	0.342413
Dnaja4	0.342375
0610009B22Rik	0.342366
Dars	0.342335
Mrpl16	0.342244
Pcbp2	0.342184
Mia2	0.342083
Zfp971	0.342036
Bzw1	0.341972
Nudt19	0.341821
Erp44	0.341768
Trp53bp1	0.341564
Eef2	0.341545
Supt16	0.34154
Otub1	0.341298
Nol12	0.341225
Sdhaf2	0.341091
Cdipt	0.34106
Pdp1	0.340996
Tubb6	0.340907
Cd59a	0.340825
Mbnl2	0.34082
Pam	0.340765
Ufd1	0.340677
Tax1bp1	0.340565
Il18bp	0.340553
Cwc27	0.340455
Scamp3	0.340443
Tubb2a	0.340385
Nifk	0.3403
Itgb6	0.340251
Trim13	0.340125
Ubxn1	0.340016
Glrx5	0.339966
Ccdc59	0.33985
Tmem41b	0.339752
Odr4	0.339711
Glyr1	0.339465
Pdlim7	0.339463
Dram2	0.339429
Mrps12	0.339379
Cyb5b	0.339376
Wdr33	0.339165
Mdp1	0.339088
Tsg101	0.339065
Gfm1	0.339057
Ptpn11	0.339011
Abraxas2	0.338921
Dmac1	0.338866
Tbc1d7	0.338834
Ogfod1	0.338796
Mrps22	0.338795
Arhgef7	0.338686
Atp1a1	0.338637
Arih1	0.338619
Exosc7	0.33858
Nfu1	0.338545
Wbp4	0.338449
Hdlbp	0.338044
Mtpn	0.337858
Ccdc47	0.337848
Tomm70a	0.337805
Cflar	0.337784
Htatsf1	0.33756
Agl	0.337528
Haus1	0.337523
Xirp1	0.337456
Hook3	0.337419
Sec22b	0.337288
Dctn4	0.337185
Fgl2	0.337118
Emc4	0.337111
Tm2d1	0.337067
Arl2	0.337031
Phc3	0.336979
Ecd	0.336634
Ppid	0.336591
Mrps10	0.336577
Tubb4b	0.336374
Farsb	0.336343
Yif1b	0.336195
Surf2	0.336162
Babam2	0.336065
Emc7	0.336036
Prpf19	0.335928
Creb3	0.33568
Ago2	0.335263
Lypla1	0.335188
Myadm	0.335154
Csnk2b	0.335039
Plscr1	0.334694
Rpf1	0.334639
Hmox2	0.334628
Magoh	0.334595
Utp11	0.334409
Ube2k	0.334406
Pcp4l1	0.334372
Plaat1	0.3343
Gapvd1	0.334268
Ckap4	0.334221
E2f4	0.334075
Mylk3	0.333998
Hsf2	0.333903
Ndufaf3	0.333895
Ap4s1	0.333801
Rpl36al	0.33374
Gpatch4	0.333591
Afg3l2	0.333573
Drg1	0.333479
Kbtbd12	0.333394
Ppp6c	0.333271
Sdhaf4	0.333204
St6galnac4	0.33307
Ywhag	0.333064
Alas1	0.332964
Cenpx	0.33279
Pum2	0.332698
Trmt11	0.332693
Tfrc	0.332686
Paics	0.332455
Ppif	0.332416
Pcdh7	0.332351
Hif1an	0.33219
Zmynd11	0.331518
Ethe1	0.331499
Cacnb2	0.331333
Haus2	0.331241
Trappc6b	0.331189
Gspt1	0.331177
Lgr4	0.331121
Actr6	0.330961
Cab39l	0.330744
Gnpat	0.33064
Rab8a	0.330637
Apobec2	0.330585
Mphosph6	0.330537
Rpp21	0.33049
Actr10	0.330446
Hectd2	0.330378
Psmd7	0.330366
Ankrd2	0.33035
H2aj	0.330246
Cetn3	0.330246
Perp	0.330236
Cebpzos	0.330169
Mpv17	0.33012
Hnrnph2	0.330108
Eef1akmt1	0.330096
Pstk	0.329958
Nfe2l1	0.329811
Selenot	0.329671
Parl	0.329404
Slc25a12	0.329357
Atp13a3	0.32932
Cd99l2	0.329139
Dnajc30	0.328918
Srp72	0.328907
Pmp22	0.328901
Eif4b	0.328793
Mtfr1l	0.328778
Parp2	0.328545
Uchl5	0.328413
Fra10ac1	0.328388
Fhod3	0.328287
S100a13	0.328241
Gosr2	0.328233
Ttc32	0.328203
Eef1a2	0.328198
Tmem205	0.328099
Etfrf1	0.32808
BC005537	0.327986
Atxn3	0.327934
Trap1	0.327864
Cks1b	0.327768
Wdr77	0.327767
Dusp27	0.327761
Pex2	0.327627
Rpl8	0.327336
Apip	0.327208
Hp1bp3	0.327067
Nufip2	0.327045
Denn2b	0.326982
Nudt2	0.326957
Cetn2	0.326954
Med8	0.32672
Syvn1	0.326521
Tmem160	0.326333
Ppp2r5c	0.326332
Eif3g	0.32624
Tom1l2	0.32615
Eif3j2	0.326091
Ppm1a	0.326074
Ccdc90b	0.325965
Nit2	0.325889
Myo18a	0.325877
Ngly1	0.32587
Magt1	0.325655
Itga9	0.325581
Ddx6	0.325576
Elof1	0.325508
Ap2s1	0.32539
Ppat	0.325385
Hspa13	0.325337
Ghr	0.32533
Dlst	0.325308
Phactr4	0.325249
Med10	0.325232
Trmt112	0.325175
Ube3a	0.325162
Zdhhc3	0.325035
Coq9	0.325021
Prorsd1	0.324877
Chmp3	0.324717
Cct7	0.324683
Pcna	0.324616
Plekha1	0.324603
Caprin1	0.324603
Smurf2	0.324572
Alg8	0.324537
3425401B19Rik	0.324301
Hhatl	0.324252
Pet100	0.324229
1700123O20Rik	0.324177
Magohb	0.324169
S100a16	0.324089
Sgcd	0.324019
Jagn1	0.323951
Ccdc91	0.323895
Sec23a	0.323839
Arl1	0.323833
Fxr1	0.323819
Retreg1	0.323801
Rbm20	0.323762
Anxa7	0.323686
Mrps35	0.323472
Psmg4	0.323462
Wdr61	0.323445
Grb2	0.323359
Pafah1b2	0.323316
Kpna4	0.323174
Mthfsl	0.323127
Armc1	0.322974
Setd3	0.322934
Carhsp1	0.322907
Ltv1	0.322853
Dhx29	0.322695
Thyn1	0.322637
Sdf2	0.32263
Mrpl37	0.322334
Gm49336	0.322331
Ppp1cc	0.322256
Ddx39a	0.32192
Smarca4	0.321908
Chmp5	0.321692
Rab3gap1	0.321501
Tln2	0.321398
Bax	0.321393
Zc3h15	0.321342
H2az1	0.321304
Pcif1	0.321264
Rbm18	0.321198
Mlf1	0.321122
Slc38a4	0.320762
Zbtb38	0.32074
Tomm22	0.320721
Vcp	0.320633
Nudt18	0.320395
Gps1	0.320216
Ube2d2a	0.32015
Nop58	0.320055
Mier1	0.319909
Gtf2e1	0.319888
Arhgap29	0.319834
Krr1	0.319629
Ube2d1	0.319492
Alkbh7	0.319319
Zfp386	0.31925
Lonp2	0.319236
Lpgat1	0.319225
Copa	0.319196
Rbm27	0.319122
Ppp2r2a	0.319118
Ubac1	0.318809
Dpm2	0.318806
Ecsit	0.318599
Dynlt3	0.318499
Psmd10	0.318471
Ik	0.318466
Ebna1bp2	0.318415
Dnm1l	0.318385
Esf1	0.318375
Ccdc25	0.318362
Tyw5	0.318286
Aga	0.318253
Ptpmt1	0.318232
Fsd1l	0.318026
0610012G03Rik	0.317907
Itga5	0.317877
Tmed10	0.317838
Ubr5	0.317756
Tbx20	0.317657
B3galt2	0.317519
Pts	0.317507
Dmxl1	0.317456
Ifngr2	0.317379
Sec11c	0.31736
Smarce1	0.317341
Tspan3	0.317202
Mydgf	0.317163
Hars	0.31714
Eif2a	0.317074
Hcfc2	0.316992
Dph6	0.316958
Tubb5	0.316678
Cpped1	0.316584
Cnih1	0.316417
Sac3d1	0.316291
Cdadc1	0.316238
Bloc1s2	0.316219
Aptx	0.31602
Plin2	0.315952
Gbe1	0.315901
Rpl7l1	0.315879
Peak1	0.315811
Rad23b	0.315591
1500009L16Rik	0.315561
Dctn5	0.315551
Ormdl2	0.315419
Gtpbp4	0.315395
Pdxdc1	0.315381
Nmral1	0.315355
Dennd5a	0.315326
Eapp	0.315313
Srpr	0.315133
Ptdss1	0.315024
Thoc1	0.314873
Psmd6	0.314858
Mettl14	0.314764
Nek7	0.314758
Gtf3c6	0.314701
Rab29	0.314686
Supt5	0.314669
Hmgcl	0.314565
Stub1	0.31456
Ift43	0.314396
Alkbh3	0.314099
Plcxd2	0.314005
Tbce	0.313991
S100a10	0.313967
Ufl1	0.31387
Vps45	0.313792
Zfp367	0.313771
Son	0.313692
Sec24c	0.313677
Fbxl5	0.313557
1110059G10Rik	0.313553
Uba52	0.313536
Akr1a1	0.313535
Ppa1	0.313494
Grb10	0.313466
Mpi	0.313381
Cep112	0.313238
Rab21	0.313204
Pwwp3b	0.313193
Rrm2b	0.313127
Znhit1	0.313109
Arhgap5	0.313045
Dnajc4	0.313028
Agpat3	0.312793
Oser1	0.312641
Tfpi	0.312608
Vps28	0.312527
Tspo	0.31252
2310057M21Rik	0.312408
Xpr1	0.312399
Uba1	0.31238
Frg1	0.3122
Gab1	0.312161
Raf1	0.312035
Sbds	0.312031
Zcchc17	0.312001
Osgepl1	0.311975
Pdap1	0.311947
Serpinb9	0.311912
Rab31	0.311894
Ro60	0.311693
Mrto4	0.311657
Timm9	0.311544
Serinc3	0.311476
Prpf31	0.31146
Fam204a	0.311376
Rbbp4	0.311339
Frmd6	0.311192
Rabggtb	0.311168
Ap5m1	0.311152
Taf12	0.311011
Acox1	0.31101
Nsmce2	0.310989
Ppme1	0.310836
Eif2s3y	0.310682
Lama2	0.31068
Actr3	0.310572
Faf1	0.31054
Sf3b1	0.310472
Tmsb4x	0.310446
Tmem127	0.310405
Cul2	0.310365
Ppp2r1a	0.310316
Vps36	0.310288
Lcn2	0.310273
Atp6v1h	0.310244
Cdc40	0.310162
Atrx	0.310048
Trim55	0.310014
Ccdc12	0.309996
Derl2	0.309919
Dusp22	0.309749
Mfge8	0.309648
Ubl7	0.309641
Ibtk	0.309613
Appl1	0.309591
Mt1	0.30954
Cpd	0.309523
Fam210a	0.309434
Gm14305	0.309366
Zcchc10	0.30931
Anxa6	0.309214
Mllt11	0.309059
Polr2d	0.308975
B4galt1	0.308862
Timm17b	0.308849
Ankrd10	0.308736
Pip4p2	0.308638
Mien1	0.308612
Ssr1	0.308606
Gtf2a1	0.308592
Gpr146	0.308375
Arpc4	0.308278
St7l	0.308225
Trappc2	0.308218
Nudcd2	0.3081
Txndc12	0.308043
Tmem126b	0.307873
Pggt1b	0.307819
Tmem138	0.307818
Sbno2	0.307666
Pabpc1	0.307593
Sptan1	0.307459
Usp37	0.307392
Pde3a	0.307385
Thoc2	0.307349
Asf1a	0.307273
Rsrc1	0.307209
Elavl1	0.307205
Tbcb	0.307201
Sc5d	0.306962
Alg3	0.306932
Cul4a	0.30693
Enpp4	0.30678
Cryzl1	0.306645
Mphosph8	0.306626
Smim20	0.306436
Maged1	0.30637
Rab18	0.306351
Pex3	0.306036
Phf3	0.306011
Lsm1	0.306004
Diablo	0.30592
Ddx50	0.305828
Anapc16	0.305775
Rnf181	0.305716
Ndufaf6	0.305672
Zmiz1	0.305503
Sbf1	0.305499
Gm14327	0.305425
Itch	0.305388
Wdr3	0.305326
Slc25a39	0.305314
Ndufaf7	0.305283
Hbs1l	0.305198
Zhx1	0.305024
Yipf6	0.304991
Gm14296	0.304806
Cmpk1	0.304769
Mrpl46	0.304729
Uba2	0.304691
Ptpn21	0.304606
Tango2	0.304552
Popdc3	0.304484
Utrn	0.304417
Hbegf	0.304322
Dipk2a	0.304305
Selenom	0.304262
Slc30a9	0.304228
Purb	0.304207
Rsl24d1	0.30416
[truncated: 19,846 more rows]
